# Supplementary material for: (2R,2′S)-2,2′-Bi­piperidine-1,1′-diium dibromide
Source: Acta Crystallogr Sect E Struct Rep Online. 2013 Oct 26;69(Pt 11):o1711. doi: 10.1107/S1600536813028754 (PMC3884359; doi:10.1107/S1600536813028754)
Supplement: Supplementary file 1 [file e-69-o1711-sup1.cif]

##############################################################################
#                                                                            #
# This CIF contains the data in a paper accepted for publication in          #
# Acta Crystallographica Section E. It conforms to the requirements of       #
# Notes for Authors for Acta Crystallographica Section E, and has been       #
# peer reviewed under the auspices of the IUCr Commission on Journals.       #
#                                                                            #
# Full details of the Crystallographic Information File format               #
# are given in the paper "The Crystallographic Information File (CIF):       #
# a New Standard Archive File for Crystallography" by S. R. Hall, F. H.      #
# Allen and I. D. Brown [Acta Cryst. (1991), A47, 655-685].                  #
#                                                                            #
# The current version of the core CIF dictionary is obtainable from          #
# ftp://ftp.iucr.org/pub/cif_core.dic.                                       #
#                                                                            #
# Software is freely available for graphical display of the structure(s)     #
# in this CIF. For information consult the CIF software page                 #
# http://www.iucr.org/resources/cif/software.                                #
#                                                                            #
# This file may be used for bona fide research purposes within the           #
# scientific community so long as proper attribution is given to the journal # 
# article from which it was obtained.                                        #
#                                                                            #
##############################################################################
data_global
_audit_creation_method     'APEX2 v2013.10-RC1'
_journal_date_recd_electronic     2013-06-26
_journal_date_accepted     2013-10-20
_journal_name_full     'Acta Crystallographica, Section E'
_journal_year     2013
_journal_volume     69
_journal_issue     11
_journal_page_first     o1711
_journal_page_last     o1711
_journal_paper_category     QO
_journal_paper_doi     10.1107/S1600536813028754
_journal_coeditor_code     ZL2557
_publ_contact_author_name     'Rybak-Akimova, Elena V.'
_publ_contact_author_address
;
Department of Chemistry, Tufts University,
62 Talbot Ave., Medford, MA 02155,
USA
;
_publ_contact_author_email     'elena.rybak-akimova@tufts.edu'
_publ_contact_author_fax     '617-627-3443'
_publ_contact_author_phone     '617-627-3413'
_publ_section_title
;
(2<i>R</i>,2'<i>S</i>)-2,2'-Bipiperidine-1,1'-diium dibromide
;
loop_
    _publ_author_name
    _publ_author_footnote
    _publ_author_address
    'Yang, Guang' .
;
Department of Chemistry, Tufts University,
62 Talbot Ave., Medford, MA 02155,
USA
;
    'Noll, Bruce C.' .
;
Bruker AXS Inc.
5465 E. Cheryl Parkway
Madison, WI 53711
USA
;
    'Rybak-Akimova, Elena V.' .
;
Department of Chemistry, Tufts University,
62 Talbot Ave., Medford, MA 02155,
USA
;
_publ_section_synopsis     .
data_I
_database_code_depnum_ccdc_archive     'CCDC 967455'
_chemical_name_systematic
;
(2<i>R</i>,2'<i>S</i>)-2,2'-Bipiperidine-1,1'-diium dibromide
;
_chemical_name_common     ?
_chemical_formula_moiety     'C10 H22 N2 2+, 2(Br -)'
_chemical_formula_sum     'C10 H22 Br2 N2'
_chemical_formula_iupac     'C10 H22 N2 2+, 2Br -'
_chemical_formula_weight     330.11
_chemical_melting_point     ?
_space_group_crystal_system     monoclinic
_space_group_name_H-M_alt     'C 2/c'
_space_group_name_Hall     '-C 2yc'
loop_
    _space_group_symop_operation_xyz
    'x, y, z'
    '-x, y, -z+1/2'
    'x+1/2, y+1/2, z'
    '-x+1/2, y+1/2, -z+1/2'
    '-x, -y, -z'
    'x, -y, z-1/2'
    '-x+1/2, -y+1/2, -z'
    'x+1/2, -y+1/2, z-1/2'
_cell_length_a     17.9719(9)
_cell_length_b     9.7654(5)
_cell_length_c     7.3637(3)
_cell_angle_alpha     90
_cell_angle_beta     92.1340(10)
_cell_angle_gamma     90
_cell_volume     1291.45(11)
_cell_formula_units_Z     4
_cell_measurement_reflns_used     8775
_cell_measurement_theta_min     2.2680
_cell_measurement_theta_max     31.5244
_cell_measurement_temperature     100.(2)
_exptl_crystal_description     plate
_exptl_crystal_colour     'clear colorless'
_exptl_crystal_size_max     0.553
_exptl_crystal_size_mid     0.231
_exptl_crystal_size_min     0.100
_exptl_crystal_density_diffrn     1.698
_exptl_crystal_density_meas     ?
_exptl_crystal_density_method     'not measured'
_exptl_crystal_F_000     664
_exptl_absorpt_coefficient_mu     6.247
_exptl_absorpt_correction_type     multi-scan
_exptl_absorpt_process_details
;
(SADABS; Sheldrick, 2012)
;
_exptl_absorpt_correction_T_min     0.13
_exptl_absorpt_correction_T_max     0.57
_exptl_special_details
;
;
_diffrn_ambient_temperature     100.(2)
_diffrn_radiation_type     'Mo K\a'
_diffrn_radiation_wavelength     0.71073
_diffrn_radiation_monochromator     'curved graphite'
_diffrn_measurement_device_type     'Bruker D8 QUEST CMOS'
_diffrn_measurement_method     '\f and \w scans'
_diffrn_detector_area_resol_mean     ?
_diffrn_reflns_number     12426
_diffrn_reflns_av_R_equivalents     0.0209
_diffrn_reflns_theta_min     2.27
_diffrn_reflns_theta_max     31.53
_diffrn_reflns_theta_full     31.53
_diffrn_measured_fraction_theta_max     1.000
_diffrn_measured_fraction_theta_full     1.000
_diffrn_reflns_limit_h_min     -26
_diffrn_reflns_limit_h_max     26
_diffrn_reflns_limit_k_min     -14
_diffrn_reflns_limit_k_max     12
_diffrn_reflns_limit_l_min     -10
_diffrn_reflns_limit_l_max     10
_diffrn_standards_number     0
_diffrn_standards_interval_count     .
_diffrn_standards_interval_time     .
_diffrn_standards_decay_%     .
_refine_special_details
;
Refinement of F^2^ against ALL reflections.  The weighted R-factor wR and
goodness of fit S are based on F^2^, conventional R-factors R are based
on F, with F set to zero for negative F^2^. The threshold expression of
F^2^ > 2sigma(F^2^) is used only for calculating R-factors(gt) etc. and is
not relevant to the choice of reflections for refinement.  R-factors based
on F^2^ are statistically about twice as large as those based on F, and R-
factors based on ALL data will be even larger.
;
_reflns_number_total     2155
_reflns_number_gt     1955
_reflns_threshold_expression     I>2\s(I)
_refine_ls_structure_factor_coef     Fsqd
_refine_ls_matrix_type     full
_refine_ls_R_factor_all     0.0212
_refine_ls_R_factor_gt     0.0179
_refine_ls_wR_factor_gt     0.0438
_refine_ls_wR_factor_ref     0.0449
_refine_ls_goodness_of_fit_ref     1.109
_refine_ls_restrained_S_all     1.109
_refine_ls_number_reflns     2155
_refine_ls_number_parameters     70
_refine_ls_number_restraints     0
_refine_ls_hydrogen_treatment     mixed
_refine_ls_weighting_scheme     calc
_refine_ls_weighting_details
              'w=1/[\s^2^(Fo^2^)+(0.0237P)^2^+0.7137P] where P=(Fo^2^+2Fc^2^)/3'
_atom_sites_solution_hydrogens     mixed
_atom_sites_solution_primary     direct
_atom_sites_solution_secondary     difmap
_refine_ls_shift/su_max     0.001
_refine_ls_shift/su_mean     0.000
_refine_diff_density_max     0.876
_refine_diff_density_min     -0.238
_refine_ls_extinction_method     none
_refine_ls_extinction_coef     ?
loop_
    _atom_type_symbol
    _atom_type_description
    _atom_type_scat_dispersion_real
    _atom_type_scat_dispersion_imag
    _atom_type_scat_source
    C C 0.0033 0.0016 'International Tables Vol C Tables 4.2.6.8 and 6.1.1.4'
    H H 0.0000 0.0000 'International Tables Vol C Tables 4.2.6.8 and 6.1.1.4'
    N N 0.0061 0.0033 'International Tables Vol C Tables 4.2.6.8 and 6.1.1.4'
    Br Br -0.2901 2.4595 'International Tables Vol C Tables 4.2.6.8 and 6.1.1.4'
_computing_data_collection
;
APEX2 and <i>Bruker Instrument Service</i> (Bruker, 2013)
;
_computing_cell_refinement     'SAINT (Bruker, 2011)'
_computing_data_reduction     'SAINT (Bruker, 2011)'
_computing_structure_solution     'SHELXS97 (Sheldrick, 2008)'
_computing_structure_refinement     'SHELXL2013 (Sheldrick, 2008)'
_computing_molecular_graphics     'OLEX2 (Dolomanov <i>et al.</i>, 2009)'
_computing_publication_material     'OLEX2 (Dolomanov <i>et al.</i>, 2009)'
loop_
    _atom_site_type_symbol
    _atom_site_label
    _atom_site_fract_x
    _atom_site_fract_y
    _atom_site_fract_z
    _atom_site_U_iso_or_equiv
    _atom_site_adp_type
    _atom_site_calc_flag
    _atom_site_occupancy
    _atom_site_disorder_assembly
    _atom_site_disorder_group
    N N1 0.15631(5) 0.83374(10) 0.52604(14) 0.00987(17) Uani d 1 . .
    H H1A 0.1668(8) 0.9229(17) 0.500(2) 0.012 Uiso d 1 . .
    H H1B 0.1566(9) 0.8270(15) 0.645(2) 0.012 Uiso d 1 . .
    C C1 0.21196(6) 0.73540(11) 0.45193(15) 0.00905(18) Uani d 1 . .
    H H1 0.2159 0.7519 0.3186 0.011 Uiso calc 1 . .
    C C2 0.18497(6) 0.58942(11) 0.48165(17) 0.0123(2) Uani d 1 . .
    H H2A 0.1854 0.5699 0.6136 0.015 Uiso calc 1 . .
    H H2B 0.2195 0.5245 0.4249 0.015 Uiso calc 1 . .
    C C3 0.10648(6) 0.56754(12) 0.40071(17) 0.0136(2) Uani d 1 . .
    H H3A 0.0903 0.4725 0.4243 0.016 Uiso calc 1 . .
    H H3B 0.1063 0.5813 0.2675 0.016 Uiso calc 1 . .
    C C4 0.05255(6) 0.66795(12) 0.48479(17) 0.0133(2) Uani d 1 . .
    H H4A 0.002 0.6545 0.4298 0.016 Uiso calc 1 . .
    H H4B 0.0505 0.6505 0.6169 0.016 Uiso calc 1 . .
    C C5 0.07765(6) 0.81376(12) 0.45314(16) 0.0126(2) Uani d 1 . .
    H H5A 0.0749 0.8341 0.3213 0.015 Uiso calc 1 . .
    H H5B 0.0441 0.8779 0.5144 0.015 Uiso calc 1 . .
    Br Br1 0.14264(2) 0.83601(2) 0.96230(2) 0.01383(5) Uani d 1 . .
loop_
    _atom_site_aniso_label
    _atom_site_aniso_U_11
    _atom_site_aniso_U_22
    _atom_site_aniso_U_33
    _atom_site_aniso_U_12
    _atom_site_aniso_U_13
    _atom_site_aniso_U_23
    N1 0.0097(4) 0.0102(4) 0.0097(4) -0.0001(3) 0.0005(3) -0.0007(3)
    C1 0.0087(4) 0.0093(4) 0.0092(4) 0.0003(4) 0.0004(3) -0.0005(4)
    C2 0.0110(5) 0.0093(5) 0.0165(5) -0.0010(4) -0.0010(4) 0.0000(4)
    C3 0.0104(5) 0.0128(5) 0.0176(5) -0.0025(4) -0.0005(4) -0.0009(4)
    C4 0.0095(5) 0.0147(5) 0.0158(5) -0.0018(4) 0.0016(4) 0.0004(4)
    C5 0.0090(5) 0.0142(5) 0.0144(5) 0.0008(4) -0.0006(4) 0.0002(4)
    Br1 0.01971(7) 0.01159(7) 0.01027(6) -0.00222(4) 0.00163(4) -0.00018(4)
_geom_special_details
;
All esds (except the esd in the dihedral angle between two l.s. planes)
are estimated using the full covariance matrix.  The cell esds are taken
into account individually in the estimation of esds in distances, angles
and torsion angles; correlations between esds in cell parameters are only
used when they are defined by crystal symmetry.  An approximate (isotropic)
treatment of cell esds is used for estimating esds involving l.s. planes.
;
loop_
    _geom_bond_atom_site_label_1
    _geom_bond_atom_site_label_2
    _geom_bond_site_symmetry_2
    _geom_bond_distance
    _geom_bond_publ_flag
    N1 C1 . 1.5036(14) ?
    N1 C5 . 1.5060(15) ?
    N1 H1A . 0.913(16) ?
    N1 H1B . 0.880(18) ?
    C1 C2 . 1.5243(16) ?
    C1 C1 7_566 1.543(2) ?
    C1 H1 . 1.0 ?
    C2 C3 . 1.5259(16) ?
    C2 H2A . 0.99 ?
    C2 H2B . 0.99 ?
    C3 C4 . 1.5260(17) ?
    C3 H3A . 0.99 ?
    C3 H3B . 0.99 ?
    C4 C5 . 1.5143(16) ?
    C4 H4A . 0.99 ?
    C4 H4B . 0.99 ?
    C5 H5A . 0.99 ?
    C5 H5B . 0.99 ?
loop_
    _geom_angle_atom_site_label_1
    _geom_angle_atom_site_label_2
    _geom_angle_atom_site_label_3
    _geom_angle_site_symmetry_1
    _geom_angle_site_symmetry_3
    _geom_angle
    _geom_angle_publ_flag
    C1 N1 C5 . . 114.59(9) ?
    C1 N1 H1A . . 112.7(10) ?
    C5 N1 H1A . . 104.3(10) ?
    C1 N1 H1B . . 109.6(10) ?
    C5 N1 H1B . . 108.4(11) ?
    H1A N1 H1B . . 106.8(13) ?
    N1 C1 C2 . . 109.01(9) ?
    N1 C1 C1 . 7_566 107.79(11) ?
    C2 C1 C1 . 7_566 112.85(11) ?
    N1 C1 H1 . . 109.0 ?
    C2 C1 H1 . . 109.0 ?
    C1 C1 H1 7_566 . 109.0 ?
    C1 C2 C3 . . 111.68(9) ?
    C1 C2 H2A . . 109.3 ?
    C3 C2 H2A . . 109.3 ?
    C1 C2 H2B . . 109.3 ?
    C3 C2 H2B . . 109.3 ?
    H2A C2 H2B . . 107.9 ?
    C2 C3 C4 . . 110.09(9) ?
    C2 C3 H3A . . 109.6 ?
    C4 C3 H3A . . 109.6 ?
    C2 C3 H3B . . 109.6 ?
    C4 C3 H3B . . 109.6 ?
    H3A C3 H3B . . 108.2 ?
    C5 C4 C3 . . 110.15(9) ?
    C5 C4 H4A . . 109.6 ?
    C3 C4 H4A . . 109.6 ?
    C5 C4 H4B . . 109.6 ?
    C3 C4 H4B . . 109.6 ?
    H4A C4 H4B . . 108.1 ?
    N1 C5 C4 . . 110.36(9) ?
    N1 C5 H5A . . 109.6 ?
    C4 C5 H5A . . 109.6 ?
    N1 C5 H5B . . 109.6 ?
    C4 C5 H5B . . 109.6 ?
    H5A C5 H5B . . 108.1 ?
loop_
    _geom_torsion_atom_site_label_1
    _geom_torsion_atom_site_label_2
    _geom_torsion_atom_site_label_3
    _geom_torsion_atom_site_label_4
    _geom_torsion_site_symmetry_1
    _geom_torsion_site_symmetry_2
    _geom_torsion_site_symmetry_3
    _geom_torsion_site_symmetry_4
    _geom_torsion
    _geom_torsion_publ_flag
    C5 N1 C1 C2 . . . . -54.03(12) ?
    C5 N1 C1 C1 . . . 7_566 -176.84(11) ?
    N1 C1 C2 C3 . . . . 54.76(12) ?
    C1 C1 C2 C3 7_566 . . . 174.49(11) ?
    C1 C2 C3 C4 . . . . -58.25(13) ?
    C2 C3 C4 C5 . . . . 58.08(13) ?
    C1 N1 C5 C4 . . . . 55.44(12) ?
    C3 C4 C5 N1 . . . . -55.86(13) ?
loop_
    _geom_hbond_atom_site_label_D
    _geom_hbond_atom_site_label_H
    _geom_hbond_atom_site_label_A
    _geom_hbond_site_symmetry_A
    _geom_hbond_distance_DH
    _geom_hbond_distance_HA
    _geom_hbond_distance_DA
    _geom_hbond_angle_DHA
    _geom_hbond_publ_flag
    N1 H1A Br1 6_575 0.913(16) 2.408(16) 3.2670(10) 156.7(13) y
    N1 H1B Br1 . 0.880(18) 2.359(18) 3.2311(10) 170.9(14) y
_shelx_hkl_checksum     74618
_shelx_hkl_file
;
   2   0   0   29.52    0.70
   2   0   0   29.23    0.75
  -2   0   0   27.90    0.75
   4   0   0  391.50   10.16
   4   0   0  406.93   10.19
   4   0   0  398.98    9.01
   4   0   0  409.09    9.56
  -4   0   0  419.57   10.17
  -4   0   0  417.52    9.56
  -4   0   0  410.45    8.98
  -4   0   0  387.18   10.18
  -6   0   0   80.87    2.12
  -6   0   0   83.97    1.87
  -6   0   0   86.08    1.99
   6   0   0   83.13    2.12
   6   0   0   84.39    1.99
  -6   0   0   86.22    2.12
   6   0   0   80.55    2.12
   6   0   0   83.35    1.87
  -8   0   0   13.80    0.40
  -8   0   0   14.20    0.35
   8   0   0   13.87    0.36
   8   0   0   14.15    0.37
  -8   0   0   14.30    0.36
  -8   0   0   14.20    0.40
   8   0   0   13.32    0.40
   8   0   0   13.99    0.40
  10   0   0  111.25    2.51
  10   0   0  112.73    2.67
 -10   0   0  113.72    2.84
  10   0   0  111.89    2.84
  10   0   0  107.33    2.84
 -10   0   0  114.78    2.84
 -10   0   0  111.15    2.66
  12   0   0    4.16    0.22
  12   0   0    4.56    0.22
 -12   0   0    4.66    0.22
  12   0   0    4.50    0.20
  12   0   0    4.42    0.20
  14   0   0  102.99    2.33
  14   0   0  101.37    2.64
  14   0   0  102.57    2.63
 -14   0   0  103.61    2.63
  14   0   0  102.72    2.46
  16   0   0    4.71    0.35
 -16   0   0    5.87    0.31
  16   0   0    6.03    0.30
  16   0   0    5.36    0.25
  16   0   0    5.77    0.27
  18   0   0   27.22    0.81
  18   0   0   27.51    0.74
  18   0   0   27.74    0.72
 -18   0   0   28.30    0.82
 -20   0   0   20.73    0.70
  20   0   0   20.16    0.60
  20   0   0   20.70    0.67
  20   0   0   21.33    0.60
  22   0   0    7.67    0.38
  22   0   0    7.52    0.45
 -24   0   0   15.72    0.54
  24   0   0   15.49    0.54
  24   0   0   14.58    0.63
  26   0   0    0.45    0.31
 -26   0   0    0.21    0.26
  26   0   0    0.45    0.23
   1  -1   0    7.78    0.17
   1  -1   0    7.42    0.20
  -1   1   0    7.57    0.20
   1   1   0    7.83    0.17
   1   1   0    7.42    0.20
   3  -1   0   51.95    1.32
   3  -1   0   51.84    1.17
  -3  -1   0   52.88    1.32
  -3  -1   0   52.91    1.24
  -3  -1   0   52.99    1.32
  -3  -1   0   51.20    1.17
  -3   1   0   52.73    1.24
   3   1   0   52.41    1.32
  -3   1   0   53.66    1.32
  -3   1   0   51.78    1.17
  -3   1   0   52.57    1.32
   3   1   0   50.88    1.17
   3   1   0   52.69    1.32
   5  -1   0    4.81    0.14
   5  -1   0    4.54    0.14
  -5  -1   0    4.92    0.13
   5  -1   0    4.92    0.15
  -5  -1   0    4.62    0.16
   5  -1   0    4.82    0.15
  -5  -1   0    4.79    0.14
   5   1   0    4.72    0.15
  -5   1   0    4.82    0.15
   5   1   0    4.57    0.14
  -5   1   0    4.76    0.14
  -5   1   0    4.88    0.15
   5   1   0    4.62    0.15
  -5   1   0    4.73    0.14
  -7  -1   0   97.76    2.17
  -7  -1   0   99.56    2.30
   7  -1   0   97.23    2.17
  -7  -1   0   98.49    2.46
   7  -1   0   98.78    2.31
  -7  -1   0   92.76    2.46
   7  -1   0   99.55    2.46
   7  -1   0   92.14    2.45
   7   1   0   97.75    2.30
  -7   1   0   97.35    2.17
   7   1   0   97.60    2.46
   7   1   0   96.56    2.17
  -7   1   0   99.47    2.45
  -7   1   0   97.40    2.45
  -7   1   0   96.55    2.31
   7   1   0   92.61    2.46
   9  -1   0   11.17    0.34
  -9  -1   0   11.66    0.30
   9  -1   0   10.27    0.34
  -9  -1   0   11.58    0.34
   9  -1   0   10.67    0.30
  -9  -1   0   10.38    0.34
   9  -1   0   11.27    0.31
   9   1   0   10.80    0.30
   9   1   0   10.81    0.34
  -9   1   0   10.59    0.33
  -9   1   0   11.21    0.33
   9   1   0   10.83    0.30
  -9   1   0   10.74    0.30
   9   1   0   11.29    0.34
  11  -1   0   39.40    1.09
 -11  -1   0   42.45    1.01
 -11  -1   0   40.37    1.10
 -11  -1   0   42.02    1.10
  11  -1   0   42.10    1.10
  11  -1   0   42.25    0.97
  11  -1   0   41.51    1.02
  11   1   0   40.80    1.10
  11   1   0   40.37    1.09
 -11   1   0   42.59    1.09
  11   1   0   40.61    1.02
 -11   1   0   41.57    1.09
  11   1   0   42.19    0.97
 -13  -1   0   35.99    0.96
  13  -1   0   34.50    0.96
  13  -1   0   35.87    0.85
  13  -1   0   35.99    0.90
  13  -1   0   34.99    0.96
  13   1   0   35.25    0.96
  13   1   0   35.32    0.85
 -13   1   0   35.52    0.96
  13   1   0   35.74    0.89
  13   1   0   35.04    0.96
  15  -1   0   10.12    0.33
 -15  -1   0   10.06    0.39
  15  -1   0    9.27    0.40
  15  -1   0    9.38    0.38
  15  -1   0    9.81    0.34
  15   1   0   10.12    0.38
 -15   1   0   10.09    0.38
  15   1   0    9.98    0.33
  15   1   0    9.65    0.39
  17  -1   0   22.35    0.60
  17  -1   0   22.61    0.67
 -17  -1   0   23.34    0.69
  17  -1   0   22.53    0.62
  17  -1   0   20.78    0.70
 -17   1   0   22.43    0.67
  17   1   0   20.74    0.70
  17   1   0   22.46    0.68
  17   1   0   22.40    0.60
  19  -1   0    1.59    0.18
 -19  -1   0    1.69    0.22
  19  -1   0    1.88    0.24
 -19  -1   0    2.12    0.24
  19  -1   0    1.71    0.21
 -19   1   0    1.62    0.22
  19   1   0    1.55    0.21
  19   1   0    1.45    0.19
  21  -1   0    3.44    0.31
 -21  -1   0    3.69    0.30
  21  -1   0    3.79    0.36
  21  -1   0    3.46    0.29
 -21  -1   0    4.01    0.42
  21   1   0    3.88    0.38
  21   1   0    3.31    0.31
 -21   1   0    3.62    0.42
  23  -1   0    0.03    0.19
  23  -1   0    0.11    0.19
 -23  -1   0   -0.19    0.19
  23  -1   0    0.36    0.24
  23   1   0    0.23    0.25
  23   1   0    0.15    0.20
  25  -1   0    0.93    0.28
  25  -1   0    0.27    0.22
 -25  -1   0    0.44    0.24
  25   1   0    0.48    0.22
  25   1   0    0.79    0.30
   0  -2   0  175.29    4.24
   0  -2   0  179.31    4.51
   0   2   0  180.67    4.50
   0   2   0  178.25    4.24
   0   2   0  181.62    4.50
  -2  -2   0    3.53    0.11
   2  -2   0    3.57    0.11
  -2  -2   0    3.61    0.10
   2  -2   0    3.57    0.10
  -2  -2   0    3.52    0.11
  -2   2   0    3.57    0.10
   2   2   0    3.76    0.09
   2   2   0    3.54    0.10
  -2   2   0    3.59    0.11
   2   2   0    3.51    0.11
  -2   2   0    3.60    0.11
   2   2   0    3.65    0.11
  -2   2   0    3.68    0.09
  -4  -2   0   24.98    0.64
  -4  -2   0   25.71    0.60
   4  -2   0   24.32    0.64
   4  -2   0   24.37    0.57
  -4  -2   0   25.71    0.64
  -4  -2   0   24.35    0.57
   4   2   0   25.65    0.64
   4   2   0   24.52    0.57
   4   2   0   24.87    0.60
  -4   2   0   25.25    0.57
  -4   2   0   23.72    0.64
  -4   2   0   24.59    0.60
  -4   2   0   25.56    0.64
   4   2   0   25.04    0.64
   6  -2   0   14.59    0.38
   6  -2   0   14.96    0.39
  -6  -2   0   15.11    0.37
  -6  -2   0   14.24    0.36
  -6  -2   0   14.47    0.40
  -6  -2   0   14.97    0.40
   6  -2   0   14.75    0.39
  -6  -2   0   14.78    0.36
   6  -2   0   14.60    0.36
  -6   2   0   14.58    0.37
   6   2   0   14.88    0.40
  -6   2   0   14.85    0.39
  -6   2   0   14.21    0.35
   6   2   0   14.49    0.36
   6   2   0   14.80    0.40
  -8  -2   0    3.11    0.11
  -8  -2   0    3.25    0.12
   8  -2   0    3.35    0.14
   8  -2   0    3.24    0.15
  -8  -2   0    3.34    0.12
   8  -2   0    3.13    0.14
  -8  -2   0    2.85    0.15
   8  -2   0    3.08    0.14
  -8  -2   0    3.41    0.14
   8   2   0    3.08    0.15
   8   2   0    3.28    0.14
   8   2   0    3.05    0.14
  -8   2   0    3.51    0.14
  -8   2   0    3.32    0.12
  -8   2   0    2.81    0.12
  -8   2   0    3.14    0.13
  10  -2   0   43.97    1.20
 -10  -2   0   45.53    1.11
  10  -2   0   46.66    1.20
 -10  -2   0   46.48    1.11
  10  -2   0   46.88    1.06
  10  -2   0   46.25    1.13
 -10  -2   0   46.14    1.20
 -10  -2   0   44.65    1.20
  10   2   0   45.23    1.20
 -10   2   0   46.58    1.19
  10   2   0   45.84    1.06
 -10   2   0   46.66    1.19
  10   2   0   45.66    1.20
 -12  -2   0    1.49    0.20
  12  -2   0    1.42    0.20
 -12  -2   0    2.11    0.15
 -12  -2   0    2.08    0.18
  12  -2   0    1.70    0.17
  12  -2   0    1.64    0.19
 -12  -2   0    1.61    0.15
  12  -2   0    1.38    0.16
 -12   2   0    1.77    0.18
  12   2   0    1.69    0.16
  12   2   0    2.17    0.19
  12   2   0    1.55    0.19
  14  -2   0   47.78    1.38
  14  -2   0   52.06    1.29
  14  -2   0   53.36    1.22
  14  -2   0   53.05    1.38
 -14  -2   0   49.98    1.27
 -14  -2   0   52.02    1.38
  14   2   0   52.86    1.38
 -14   2   0   52.79    1.37
  14   2   0   53.34    1.22
  14   2   0   50.90    1.38
  16  -2   0    3.47    0.24
  16  -2   0    3.28    0.24
  16  -2   0    2.55    0.33
 -16  -2   0    3.52    0.23
 -16  -2   0    3.70    0.30
  16  -2   0    3.58    0.28
  16   2   0    2.92    0.33
 -16   2   0    3.41    0.28
  16   2   0    3.66    0.29
  16   2   0    3.56    0.24
  18  -2   0    7.31    0.33
 -18  -2   0    8.15    0.41
 -18  -2   0    7.61    0.32
  18  -2   0    7.43    0.39
  18  -2   0    7.65    0.33
  18   2   0    7.78    0.33
 -18   2   0    7.52    0.39
  18   2   0    7.84    0.39
  20  -2   0    3.09    0.34
  20  -2   0    2.52    0.28
 -20  -2   0    3.20    0.39
 -20  -2   0    3.05    0.29
  20  -2   0    3.17    0.30
 -20   2   0    3.09    0.37
  20   2   0    3.23    0.30
  20   2   0    3.17    0.37
 -22  -2   0    1.04    0.29
  22  -2   0    1.05    0.23
  22  -2   0    0.35    0.19
 -22  -2   0    0.61    0.20
  22  -2   0    0.80    0.20
  22   2   0    0.66    0.19
  22   2   0    0.83    0.26
  24  -2   0    0.34    0.25
  24  -2   0    0.20    0.20
  24  -2   0    0.34    0.23
 -24  -2   0   -0.01    0.22
  24   2   0    0.26    0.21
  24   2   0    0.40    0.30
  26  -2   0    0.88    0.30
  26  -2   0    0.43    0.23
  26  -2   0    0.17    0.26
  26   2   0    0.82    0.35
  26   2   0    0.02    0.23
   1  -3   0  161.49    4.02
  -1  -3   0  158.80    4.03
   1  -3   0  157.61    3.79
  -1  -3   0  159.21    3.79
  -1  -3   0  159.81    4.01
  -1   3   0  162.29    4.01
  -1   3   0  163.46    4.01
   1   3   0  158.86    4.02
  -1   3   0  157.71    3.77
   1   3   0  159.89    3.77
   1   3   0  161.12    4.02
   3  -3   0  364.68    8.60
  -3  -3   0  360.07    9.14
   3  -3   0  354.45    8.05
  -3  -3   0  348.75    8.02
   3  -3   0  366.69    9.13
  -3  -3   0  359.56    9.12
  -3  -3   0  368.18    8.59
   3   3   0  370.61    9.12
  -3   3   0  362.74    9.11
  -3   3   0  364.24    8.57
   3   3   0  354.03    9.12
   3   3   0  372.19    8.04
  -3   3   0  374.59    8.03
   3   3   0  368.58    8.57
  -3   3   0  358.50    9.12
   5  -3   0   33.69    0.77
   5  -3   0   33.23    0.82
  -5  -3   0   34.59    0.81
  -5  -3   0   34.64    0.87
  -5  -3   0   33.13    0.87
  -5  -3   0   32.06    0.77
  -5   3   0   34.02    0.87
   5   3   0   33.73    0.77
  -5   3   0   33.44    0.82
   5   3   0   33.64    0.81
   5   3   0   33.93    0.87
  -5   3   0   33.98    0.77
  -5   3   0   32.47    0.86
   5   3   0   33.93    0.87
   7  -3   0  222.73    5.64
  -7  -3   0  222.37    4.99
  -7  -3   0  232.67    5.31
   7  -3   0  220.02    5.31
   7  -3   0  230.74    5.64
  -7  -3   0  231.29    5.65
  -7  -3   0  226.99    5.64
   7  -3   0  226.26    4.99
  -7   3   0  228.87    5.64
   7   3   0  221.16    4.98
   7   3   0  227.14    5.64
  -7   3   0  220.05    4.98
   7   3   0  225.48    5.64
  -7   3   0  221.20    5.31
  -7   3   0  222.32    5.64
   7   3   0  216.19    5.29
  -9  -3   0    8.56    0.29
   9  -3   0    8.14    0.26
  -9  -3   0    8.24    0.27
  -9  -3   0    8.90    0.24
   9  -3   0    8.60    0.25
   9  -3   0    8.43    0.27
   9  -3   0    8.62    0.27
  -9  -3   0    7.89    0.23
   9   3   0    8.10    0.28
  -9   3   0    8.76    0.27
   9   3   0    8.52    0.27
   9   3   0    8.62    0.25
 -11  -3   0   68.02    1.60
 -11  -3   0   65.09    1.60
 -11  -3   0   64.67    1.72
  11  -3   0   66.06    1.62
  11  -3   0   67.76    1.72
 -11  -3   0   67.55    1.73
  11  -3   0   69.61    1.53
  11  -3   0   65.59    1.72
 -11   3   0   67.55    1.71
  11   3   0   63.44    1.52
  11   3   0   67.37    1.72
  11   3   0   66.61    1.72
  13  -3   0   70.96    1.70
  13  -3   0   71.65    1.59
 -13  -3   0   67.74    1.68
  13  -3   0   64.97    1.80
 -13  -3   0   68.43    1.81
 -13  -3   0   67.77    1.82
  13  -3   0   69.24    1.80
 -13   3   0   69.34    1.79
  13   3   0   69.12    1.80
  13   3   0   70.75    1.81
  13   3   0   71.70    1.59
  15  -3   0   19.31    0.60
  15  -3   0   19.49    0.56
 -15  -3   0   19.65    0.62
  15  -3   0   20.20    0.53
 -15  -3   0   18.39    0.54
  15  -3   0   17.85    0.62
  15   3   0   19.56    0.61
  15   3   0   19.86    0.53
 -15   3   0   19.79    0.59
  15   3   0   19.53    0.63
  17  -3   0   62.03    1.42
 -17  -3   0   60.84    1.62
  17  -3   0   60.15    1.61
 -17  -3   0   57.17    1.49
  17  -3   0   58.93    1.50
 -17   3   0   59.38    1.60
  17   3   0   61.75    1.42
  17   3   0   61.56    1.62
  19  -3   0    4.24    0.35
 -19  -3   0    3.26    0.30
  19  -3   0    4.24    0.29
  19  -3   0    4.40    0.29
 -19  -3   0    4.27    0.41
  19   3   0    3.91    0.39
  19   3   0    4.51    0.29
 -19   3   0    4.34    0.38
  21  -3   0   18.79    0.56
 -21  -3   0   18.37    0.70
 -21  -3   0   17.41    0.57
  21  -3   0   17.84    0.64
  21  -3   0   17.43    0.58
  21   3   0   18.81    0.68
  21   3   0   17.87    0.56
 -23  -3   0    2.40    0.25
  23  -3   0    3.30    0.42
  23  -3   0    2.85    0.33
  23  -3   0    2.74    0.34
  23   3   0    2.71    0.25
  23   3   0    3.46    0.49
  25  -3   0    5.13    0.48
  25  -3   0    4.60    0.39
  25  -3   0    4.10    0.41
  25   3   0    5.84    0.57
  25   3   0    4.46    0.40
   0  -4   0  125.26    3.11
   0  -4   0  125.76    3.11
   0  -4   0  120.93    2.93
   0   4   0  123.66    2.93
   0   4   0  123.00    3.11
   0   4   0  124.92    3.11
   2  -4   0    0.24    0.05
  -2   4   0    0.14    0.03
  -2   4   0    0.26    0.04
   2   4   0    0.15    0.03
  -2   4   0    0.14    0.04
   2   4   0    0.16    0.04
   2   4   0    0.18    0.04
  -4  -4   0   86.15    2.17
   4  -4   0   86.10    2.17
  -4  -4   0   87.61    2.04
   4  -4   0   80.76    1.91
   4  -4   0   85.37    2.05
  -4  -4   0   85.49    2.17
  -4  -4   0   83.87    1.92
   4   4   0   87.33    2.17
   4   4   0   89.36    1.91
  -4   4   0   87.15    2.17
  -4   4   0   84.49    2.05
  -4   4   0   87.45    2.17
  -4   4   0   86.60    1.91
   4   4   0   85.73    2.17
   4   4   0   86.85    2.04
  -6  -4   0   36.70    0.88
  -6  -4   0   39.96    0.92
  -6  -4   0   38.18    0.99
   6  -4   0   37.70    0.88
  -6  -4   0   39.20    0.99
   6  -4   0   37.84    0.93
   6   4   0   39.32    0.99
  -6   4   0   38.93    0.98
  -6   4   0   38.32    0.86
   6   4   0   38.40    0.92
  -6   4   0   35.51    0.98
   6   4   0   38.51    0.87
   6   4   0   38.58    0.99
   8  -4   0   10.24    0.30
  -8  -4   0    9.87    0.31
   8  -4   0   10.26    0.30
   8  -4   0   10.35    0.30
  -8  -4   0   10.81    0.28
  -8  -4   0   10.51    0.32
   8  -4   0   10.08    0.28
  -8  -4   0   10.67    0.28
   8   4   0   10.51    0.31
  -8   4   0   10.13    0.27
   8   4   0   10.04    0.32
  -8   4   0   10.31    0.30
   8   4   0   10.13    0.27
   8   4   0   10.23    0.28
  10  -4   0   49.70    1.13
  10  -4   0   48.92    1.20
 -10  -4   0   45.97    1.27
  10  -4   0   50.29    1.26
 -10  -4   0   49.06    1.28
 -10  -4   0   45.45    1.17
  10  -4   0   49.46    1.26
 -10  -4   0   50.69    1.18
 -10   4   0   48.30    1.26
  10   4   0   47.22    1.27
  10   4   0   49.42    1.13
  10   4   0   49.74    1.27
 -12  -4   0   -0.26    0.09
  12  -4   0    0.03    0.11
 -12  -4   0    0.26    0.11
 -12  -4   0   -0.21    0.08
  12  -4   0    0.11    0.10
  12  -4   0    0.09    0.11
 -12  -4   0   -0.02    0.12
  12  -4   0   -0.02    0.12
 -12   4   0   -0.02    0.09
  12   4   0    0.24    0.12
  12   4   0   -0.10    0.12
  12   4   0    0.24    0.11
  14  -4   0   11.71    0.36
  14  -4   0   11.68    0.41
  14  -4   0   10.90    0.43
  14  -4   0   11.24    0.39
 -14  -4   0   11.30    0.43
 -14  -4   0   11.25    0.36
  14   4   0   11.62    0.42
  14   4   0   11.93    0.36
 -14   4   0   11.52    0.40
  16  -4   0   -0.07    0.15
  16  -4   0   -0.02    0.13
 -16  -4   0   -0.05    0.19
  16  -4   0    0.00    0.22
 -16  -4   0   -0.05    0.15
  16  -4   0    0.02    0.16
  16   4   0    0.00    0.19
  16   4   0    0.05    0.14
 -16   4   0    0.23    0.17
 -18  -4   0   10.18    0.49
 -18  -4   0    9.53    0.42
  18  -4   0   10.36    0.46
  18  -4   0   10.43    0.41
  18  -4   0   10.66    0.38
  18   4   0   10.46    0.49
  18   4   0   10.67    0.38
 -18   4   0   10.52    0.46
  20  -4   0    4.77    0.35
  20  -4   0    4.53    0.32
 -20  -4   0    3.88    0.36
  20  -4   0    5.00    0.39
 -20  -4   0    4.81    0.45
  20   4   0    4.84    0.33
  20   4   0    5.07    0.44
 -22  -4   0    4.51    0.39
  22  -4   0    5.01    0.38
  22  -4   0    5.06    0.35
 -22  -4   0    4.95    0.53
  22  -4   0    4.81    0.43
  22   4   0    6.08    0.50
  22   4   0    5.65    0.36
  24  -4   0    7.54    0.51
  24  -4   0    6.58    0.44
  24  -4   0    6.67    0.41
  24   4   0    6.95    0.43
  24   4   0    8.56    0.61
   1  -5   0   32.42    0.82
  -1  -5   0   31.98    0.82
   1  -5   0   32.64    0.82
  -1  -5   0   31.51    0.77
  -1  -5   0   31.20    0.82
   1  -5   0   31.77    0.78
  -1   5   0   31.20    0.82
  -1   5   0   32.18    0.82
  -1   5   0   30.97    0.77
   1   5   0   32.33    0.82
   1   5   0   30.93    0.82
   1   5   0   31.69    0.77
   3  -5   0   59.06    1.38
   3  -5   0   63.58    1.58
  -3  -5   0   62.60    1.49
  -3  -5   0   62.09    1.58
  -3  -5   0   61.27    1.39
  -3  -5   0   61.87    1.58
   3  -5   0   62.54    1.50
  -3   5   0   64.14    1.58
   3   5   0   63.38    1.48
   3   5   0   61.49    1.58
  -3   5   0   62.29    1.58
   3   5   0   63.02    1.58
  -5  -5   0    4.49    0.15
  -5  -5   0    4.28    0.15
  -5  -5   0    4.54    0.17
   5  -5   0    3.72    0.15
   5  -5   0    4.49    0.16
   5  -5   0    4.58    0.17
  -5  -5   0    4.45    0.16
   5   5   0    4.56    0.17
   5   5   0    4.32    0.16
  -5   5   0    4.50    0.16
   5   5   0    4.48    0.14
  -5   5   0    4.45    0.12
  -7  -5   0   26.70    0.65
   7  -5   0   26.45    0.65
   7  -5   0   27.27    0.70
  -7  -5   0   28.07    0.74
  -7  -5   0   26.69    0.73
  -7  -5   0   28.94    0.68
   7   5   0   27.45    0.73
   7   5   0   27.81    0.64
   7   5   0   27.28    0.67
   7   5   0   28.26    0.74
  -7   5   0   28.43    0.73
  -7   5   0   27.05    0.63
   9  -5   0    3.63    0.18
  -9  -5   0    3.25    0.20
   9  -5   0    3.12    0.17
  -9  -5   0    3.25    0.15
   9  -5   0    3.23    0.17
  -9  -5   0    3.37    0.18
   9  -5   0    3.27    0.18
   9   5   0    3.47    0.19
   9   5   0    3.44    0.16
   9   5   0    3.18    0.13
  -9   5   0    3.44    0.17
  11  -5   0    1.38    0.18
 -11  -5   0    1.38    0.14
  11  -5   0    1.61    0.18
  11  -5   0    1.98    0.18
  11  -5   0    1.60    0.13
 -11  -5   0    1.46    0.21
 -11  -5   0    1.70    0.15
  11   5   0    1.54    0.17
  11   5   0    1.40    0.14
 -11   5   0    1.44    0.17
  13  -5   0    7.73    0.32
  13  -5   0    8.41    0.30
 -13  -5   0    8.12    0.36
  13  -5   0    8.44    0.33
 -13  -5   0    8.35    0.29
  13  -5   0    8.75    0.32
 -13   5   0    8.07    0.32
  13   5   0    8.36    0.30
  13   5   0    7.91    0.35
  15  -5   0    2.68    0.27
  15  -5   0    2.32    0.23
  15  -5   0    2.11    0.25
  15  -5   0    1.96    0.22
 -15  -5   0    2.19    0.31
 -15  -5   0    2.24    0.23
  15   5   0    2.24    0.22
  15   5   0    2.23    0.23
 -15   5   0    2.04    0.27
 -17  -5   0    5.89    0.35
  17  -5   0    6.64    0.38
  17  -5   0    6.59    0.32
  17  -5   0    6.07    0.35
 -17  -5   0    6.27    0.43
 -17   5   0    6.59    0.39
  17   5   0    6.30    0.43
  17   5   0    6.86    0.32
 -19  -5   0    2.45    0.30
  19  -5   0    2.59    0.29
 -19  -5   0    1.88    0.26
  19  -5   0    2.51    0.26
  19  -5   0    2.50    0.32
  19   5   0    2.57    0.30
  19   5   0    2.96    0.30
 -21  -5   0    4.46    0.53
 -21  -5   0    3.54    0.42
  21  -5   0    4.21    0.37
  21  -5   0    4.33    0.33
  21  -5   0    4.76    0.43
  21   5   0    4.64    0.51
  21   5   0    4.26    0.35
  23  -5   0    1.55    0.24
  23  -5   0    1.32    0.25
  23  -5   0    1.34    0.28
  23   5   0    1.34    0.24
  23   5   0    1.88    0.37
   0  -6   0  166.05    3.99
   0  -6   0  167.67    4.23
   0  -6   0  171.51    4.24
   0   6   0  168.21    4.23
  -2  -6   0    0.34    0.07
  -2  -6   0    0.23    0.07
  -2  -6   0    0.37    0.07
   2   6   0    0.36    0.07
   4  -6   0  128.93    3.03
  -4  -6   0  126.56    3.21
  -4  -6   0  125.40    2.82
  -4  -6   0  128.87    3.02
  -4  -6   0  126.61    3.22
   4  -6   0  128.73    3.21
  -4   6   0  128.75    3.21
   4   6   0  125.46    3.21
  -6  -6   0   41.08    1.01
  -6  -6   0   43.42    1.15
   6  -6   0   46.77    1.15
  -6  -6   0   46.32    1.08
   6  -6   0   44.90    1.09
   6  -6   0   40.98    1.01
  -6  -6   0   45.92    1.15
   6   6   0   44.81    1.15
  -6   6   0   44.00    0.99
  -6   6   0   44.86    1.14
  -8  -6   0   33.36    0.90
  -8  -6   0   30.78    0.79
   8  -6   0   30.93    0.79
  -8  -6   0   35.98    0.83
  -8  -6   0   33.14    0.89
   8  -6   0   33.59    0.85
   8   6   0   34.71    0.90
  -8   6   0   34.67    0.89
   8   6   0   35.02    0.78
  -8   6   0   33.16    0.77
  10  -6   0  147.87    3.39
 -10  -6   0  155.81    3.85
  10  -6   0  153.24    3.84
 -10  -6   0  159.77    3.60
  10  -6   0  147.18    3.62
 -10  -6   0  141.47    3.84
  10  -6   0  153.88    3.85
 -10   6   0  151.23    3.83
  10   6   0  152.92    3.39
  10   6   0  154.30    3.85
 -12  -6   0    0.18    0.14
  12  -6   0    0.39    0.13
  12  -6   0    0.46    0.13
 -12  -6   0    0.37    0.11
 -12  -6   0    0.40    0.15
  12  -6   0    0.32    0.14
  12  -6   0    0.20    0.12
  12   6   0    0.22    0.14
  12   6   0    0.26    0.11
 -12   6   0    0.25    0.12
 -14  -6   0   82.43    2.13
  14  -6   0   80.90    2.11
  14  -6   0   81.19    2.00
 -14  -6   0   81.90    1.97
  14  -6   0   73.97    2.11
  14  -6   0   83.95    1.87
  14   6   0   82.57    2.13
  14   6   0   83.86    1.87
 -14   6   0   81.70    2.11
  16  -6   0    2.66    0.29
  16  -6   0    3.38    0.27
 -16  -6   0    3.41    0.30
 -16  -6   0    3.35    0.37
  16  -6   0    3.43    0.31
  16   6   0    3.13    0.27
  16   6   0    3.00    0.37
 -16   6   0    2.71    0.36
 -18  -6   0   24.66    0.85
 -18  -6   0   23.84    0.76
  18  -6   0   27.17    0.70
  18  -6   0   26.23    0.81
  18  -6   0   26.04    0.77
  18   6   0   26.61    0.70
  18   6   0   25.57    0.85
  20  -6   0   11.65    0.50
 -20  -6   0   11.43    0.63
  20  -6   0   11.98    0.45
 -20  -6   0    9.70    0.55
  20  -6   0   11.38    0.53
  20   6   0   12.12    0.64
  20   6   0   11.10    0.46
 -22  -6   0    5.88    0.63
  22  -6   0    5.13    0.39
  22  -6   0    5.67    0.48
  22  -6   0    5.21    0.42
  22   6   0    4.80    0.39
  22   6   0    6.08    0.62
  24  -6   0    5.72    0.47
  24  -6   0    5.52    0.52
  24  -6   0    5.67    0.43
   1  -7   0   26.03    0.68
  -1  -7   0   24.72    0.67
  -1  -7   0   25.76    0.68
   1  -7   0   25.46    0.65
  -1  -7   0   24.43    0.64
   1  -7   0   25.24    0.67
   1   7   0   25.53    0.68
  -1   7   0   25.11    0.67
  -3  -7   0   71.19    1.86
   3  -7   0   73.49    1.76
  -3  -7   0   72.85    1.75
  -3  -7   0   73.19    1.86
   3  -7   0   73.25    1.86
   3  -7   0   74.83    1.86
  -3   7   0   73.15    1.86
   3   7   0   71.54    1.86
  -5  -7   0    1.19    0.15
  -5  -7   0    1.08    0.13
  -5  -7   0    1.55    0.15
   5  -7   0    1.16    0.12
  -5  -7   0    1.19    0.10
   5  -7   0    1.18    0.15
   5   7   0    1.19    0.15
  -5   7   0    0.99    0.13
  -7  -7   0   37.95    0.98
   7  -7   0   34.43    0.84
   7  -7   0   37.02    0.93
  -7  -7   0   33.76    0.85
  -7  -7   0   36.28    0.97
  -7  -7   0   38.39    0.91
  -7   7   0   37.80    0.97
  -7   7   0   36.41    0.83
   7   7   0   37.62    0.97
  -9  -7   0    0.18    0.12
   9  -7   0   -0.18    0.10
  -9  -7   0   -0.14    0.12
   9  -7   0    0.01    0.10
  -9  -7   0    0.12    0.09
   9  -7   0   -0.11    0.11
  -9   7   0    0.13    0.08
  -9   7   0    0.04    0.11
   9   7   0    0.08    0.12
  11  -7   0   14.89    0.46
  11  -7   0   13.77    0.42
 -11  -7   0   15.03    0.43
  11  -7   0   15.31    0.46
 -11  -7   0   15.17    0.49
 -11  -7   0   14.39    0.49
 -11   7   0   14.69    0.47
  11   7   0   14.89    0.49
 -13  -7   0    3.44    0.25
  13  -7   0    3.59    0.26
  13  -7   0    2.85    0.26
 -13  -7   0    3.09    0.31
  13  -7   0    2.41    0.25
  13  -7   0    3.24    0.29
  13   7   0    3.00    0.23
  13   7   0    3.16    0.30
 -13   7   0    2.73    0.28
  15  -7   0    4.56    0.30
 -15  -7   0    3.82    0.37
 -15  -7   0    4.24    0.31
  15  -7   0    3.64    0.28
  15  -7   0    3.41    0.30
  15   7   0    3.72    0.28
  15   7   0    3.62    0.39
  17  -7   0    9.99    0.44
 -17  -7   0    9.39    0.46
  17  -7   0    9.87    0.39
  17  -7   0    9.71    0.44
 -17  -7   0    9.43    0.51
  17   7   0    9.72    0.54
  17   7   0    9.14    0.39
 -19  -7   0   -0.33    0.31
  19  -7   0   -0.15    0.20
 -19  -7   0    0.25    0.29
  19  -7   0   -0.08    0.22
  19  -7   0   -0.03    0.22
  19   7   0    0.03    0.32
  19   7   0   -0.09    0.19
  21  -7   0    6.08    0.40
 -21  -7   0    5.86    0.63
  21  -7   0    5.51    0.43
  21  -7   0    5.99    0.47
  21   7   0    5.95    0.66
  23  -7   0    0.57    0.28
  23  -7   0    0.46    0.26
  23  -7   0    0.82    0.30
   0  -8   0   37.69    0.93
   0  -8   0   34.75    0.98
   0  -8   0   38.85    0.98
   0   8   0   37.75    0.98
  -2  -8   0    0.24    0.10
   2  -8   0    0.40    0.09
   2  -8   0    0.64    0.11
  -2  -8   0    0.22    0.10
   2  -8   0    0.32    0.10
  -2  -8   0    0.15    0.09
   2   8   0    0.11    0.09
  -2   8   0    0.26    0.09
   4  -8   0   26.86    0.70
  -4  -8   0   27.04    0.69
   4  -8   0   28.24    0.73
  -4  -8   0   26.20    0.73
  -4  -8   0   26.95    0.74
  -4   8   0   26.91    0.73
   4   8   0   26.62    0.73
  -6  -8   0    2.87    0.21
  -6  -8   0    3.04    0.14
  -6  -8   0    2.85    0.21
   6  -8   0    2.92    0.19
   6  -8   0    2.69    0.21
  -6  -8   0    2.90    0.19
  -6   8   0    2.85    0.19
   6   8   0    3.11    0.21
   8  -8   0    1.81    0.21
  -8  -8   0    2.02    0.20
  -8  -8   0    1.64    0.22
  -8  -8   0    2.15    0.23
   8  -8   0    1.68    0.14
  -8  -8   0    2.00    0.19
  -8   8   0    1.83    0.19
   8   8   0    2.26    0.23
 -10  -8   0    9.49    0.37
  10  -8   0   10.06    0.35
 -10  -8   0    9.49    0.33
  10  -8   0    8.33    0.31
  10  -8   0    9.10    0.35
  10   8   0    9.43    0.38
 -10   8   0    9.30    0.36
  12  -8   0    1.01    0.15
 -12  -8   0    0.60    0.18
  12  -8   0    0.46    0.17
  12  -8   0    0.24    0.16
 -12  -8   0    0.81    0.15
  12   8   0    0.49    0.19
 -12   8   0    0.57    0.18
 -14  -8   0    2.89    0.35
 -14  -8   0    3.33    0.31
  14  -8   0    2.36    0.29
  14  -8   0    3.42    0.30
  14  -8   0    2.84    0.30
  14   8   0    2.77    0.27
  16  -8   0    0.27    0.20
 -16  -8   0    0.14    0.23
  16  -8   0    0.03    0.19
 -16  -8   0    0.25    0.24
  16  -8   0    0.27    0.19
  16   8   0    0.22    0.27
 -18  -8   0    1.63    0.34
  18  -8   0    1.73    0.23
  18  -8   0    1.72    0.27
 -18  -8   0    1.77    0.32
  18  -8   0    2.08    0.25
  18   8   0    2.15    0.37
  20  -8   0    2.18    0.30
  20  -8   0    2.09    0.27
  20  -8   0    2.18    0.29
 -20  -8   0    2.32    0.39
  -1  -9   0   28.82    0.79
   1  -9   0   29.59    0.79
  -1  -9   0   29.13    0.78
   1  -9   0   25.68    0.78
   1  -9   0   29.39    0.75
  -1  -9   0   29.57    0.75
  -1   9   0   28.69    0.78
   1   9   0   28.73    0.78
   3  -9   0   90.74    2.41
  -3  -9   0   97.47    2.41
  -3  -9   0   91.56    2.41
   3  -9   0   98.13    2.41
   3  -9   0   94.74    2.28
  -3  -9   0   95.23    2.27
   3   9   0   93.24    2.41
  -3   9   0   93.69    2.41
  -5  -9   0    0.52    0.12
   5  -9   0    0.45    0.12
  -5  -9   0    0.49    0.14
  -5  -9   0    0.73    0.13
   5  -9   0    0.70    0.14
   5   9   0    0.46    0.13
  -5   9   0    0.54    0.13
  -7  -9   0   70.26    1.70
   7  -9   0   68.18    1.71
  -7  -9   0   71.15    1.81
   7  -9   0   71.15    1.80
   7   9   0   68.78    1.81
  -7   9   0   67.99    1.80
  -9  -9   0    3.55    0.28
  -9  -9   0    3.85    0.25
   9  -9   0    3.70    0.27
  -9   9   0    3.34    0.28
   9   9   0    3.71    0.30
 -11  -9   0   34.72    0.95
  11  -9   0   32.85    0.90
  11  -9   0   34.60    0.92
 -11  -9   0   34.16    0.87
  11  -9   0   29.86    0.80
  11   9   0   33.37    0.96
 -13  -9   0   29.06    0.86
  13  -9   0   25.45    0.74
 -13  -9   0   29.08    0.79
  13  -9   0   28.47    0.81
  13  -9   0   29.90    0.83
  13   9   0   28.85    0.88
  15  -9   0   12.90    0.49
 -15  -9   0   12.71    0.51
  15  -9   0   12.24    0.50
 -15  -9   0   13.28    0.56
  15  -9   0   10.98    0.49
  15   9   0   13.03    0.61
  17  -9   0   30.07    0.86
  17  -9   0   32.93    0.94
 -17  -9   0   31.33    1.01
  17  -9   0   31.07    0.91
 -19  -9   0    1.74    0.37
  19  -9   0    1.42    0.28
  19  -9   0    1.43    0.27
  19  -9   0    1.20    0.28
   0 -10   0   33.63    0.90
   0 -10   0   33.31    0.86
   0  10   0   32.13    0.90
  -2 -10   0    1.48    0.16
  -2 -10   0    1.56    0.22
   2 -10   0    1.49    0.15
   2 -10   0    2.01    0.24
   2  10   0    1.28    0.17
  -2  10   0    1.34    0.16
  -4 -10   0   20.44    0.60
   4 -10   0   20.02    0.59
   4 -10   0   19.51    0.58
  -4 -10   0   20.14    0.57
   4  10   0   19.76    0.60
  -4  10   0   19.57    0.60
  -6 -10   0    7.64    0.33
   6 -10   0    7.85    0.32
   6 -10   0    7.54    0.34
  -6 -10   0    7.47    0.34
   6  10   0    7.12    0.35
  -8 -10   0   13.39    0.44
   8 -10   0   12.91    0.46
  -8 -10   0   13.61    0.48
   8  10   0   12.94    0.49
  10 -10   0   16.59    0.53
  10 -10   0   16.16    0.54
 -10 -10   0   16.59    0.56
 -10 -10   0   16.32    0.53
  10  10   0   16.47    0.59
  12 -10   0    3.42    0.33
 -12 -10   0    4.10    0.36
  12 -10   0    3.93    0.32
 -12 -10   0    3.72    0.37
  14 -10   0   12.91    0.52
 -14 -10   0   14.10    0.58
 -14 -10   0   13.43    0.56
  14 -10   0   14.34    0.52
  16 -10   0    1.29    0.25
 -16 -10   0    1.70    0.31
  16 -10   0    1.91    0.25
 -18 -10   0    1.88    0.37
  18 -10   0    1.73    0.27
  18 -10   0    1.44    0.28
  -1 -11   0    2.81    0.26
  -1 -11   0    3.36    0.28
   1 -11   0    2.69    0.26
   1 -11   0    3.27    0.28
   3 -11   0    5.81    0.32
   3 -11   0    5.85    0.30
  -3 -11   0    5.65    0.31
  -3 -11   0    5.64    0.32
   5 -11   0    0.59    0.18
   5 -11   0    0.66    0.16
  -5 -11   0    0.62    0.17
  -5 -11   0    0.82    0.18
   7 -11   0    3.24    0.28
  -7 -11   0    2.90    0.30
  -7 -11   0    2.80    0.30
   7 -11   0    2.84    0.31
  -9 -11   0    0.12    0.19
  -9 -11   0   -0.15    0.20
   9 -11   0    0.05    0.19
  11 -11   0    3.66    0.32
 -11 -11   0    3.59    0.39
  11 -11   0    3.74    0.35
 -11 -11   0    3.28    0.39
  13 -11   0    7.99    0.41
  13 -11   0    7.47    0.43
 -13 -11   0    7.04    0.51
 -13 -11   0    7.62    0.48
  15 -11   0    0.41    0.25
  15 -11   0    0.93    0.24
 -15 -11   0    0.72    0.30
  17 -11   0    7.19    0.48
   0 -12   0   75.67    1.90
   0 -12   0   77.65    2.00
   2 -12   0    4.22    0.33
  -2 -12   0    3.02    0.30
   2 -12   0    3.87    0.30
  -2 -12   0    3.42    0.33
   4 -12   0   34.35    0.95
  -4 -12   0   34.47    0.98
   4 -12   0   35.26    0.97
  -4 -12   0   34.44    0.95
   6 -12   0   17.96    0.59
  -6 -12   0   18.11    0.61
  -6 -12   0   17.75    0.60
   6 -12   0   17.96    0.60
  -8 -12   0    6.12    0.39
  -8 -12   0    6.09    0.43
   8 -12   0    4.81    0.38
  10 -12   0   23.61    0.74
 -10 -12   0   22.80    0.77
  10 -12   0   24.81    0.74
 -10 -12   0   24.43    0.78
  12 -12   0    1.16    0.25
 -12 -12   0    1.05    0.27
 -12 -12   0    1.09    0.33
  12 -12   0    0.96    0.23
 -14 -12   0   17.18    0.72
  14 -12   0   16.54    0.62
  14 -12   0   16.24    0.64
   1 -13   0    1.84    0.25
   1 -13   0    1.92    0.21
  -1 -13   0    1.82    0.21
  -1 -13   0    2.11    0.25
  -3 -13   0    9.33    0.47
   3 -13   0    8.34    0.45
   3 -13   0    8.75    0.41
  -3 -13   0    8.78    0.42
  -5 -13   0    0.76    0.21
   5 -13   0    0.83    0.24
  -5 -13   0    0.89    0.26
   5 -13   0    0.77    0.20
   7 -13   0   23.46    0.74
  -7 -13   0   23.80    0.75
  -7 -13   0   22.65    0.78
  -9 -13   0    0.91    0.25
   9 -13   0    1.25    0.25
  -9 -13   0    1.44    0.33
  11 -13   0    9.33    0.47
 -11 -13   0    9.89    0.56
  11 -13   0    9.79    0.50
   0 -14   0    4.77    0.46
   0 -14   0    4.07    0.37
   2 -14   0    0.14    0.20
  -2 -14   0   -0.02    0.22
  -2 -14   0    0.49    0.28
   2 -14   0    0.24    0.26
   4 -14   0    1.07    0.21
   4 -14   0    1.08    0.27
  -4 -14   0    0.44    0.23
  -4 -14   0    1.33    0.31
 -26   0   1   -0.04    0.24
  26   0  -1   -0.05    0.22
  26   0  -1    0.21    0.29
  24   0  -1    0.16    0.25
 -24   0   1    0.36    0.21
  24   0  -1   -0.01    0.21
  22   0  -1    0.15    0.19
  22   0  -1    0.04    0.22
 -20   0   1    0.17    0.22
  20   0  -1   -0.11    0.18
  20   0  -1    0.30    0.17
 -18   0   1    0.03    0.18
  18   0  -1   -0.01    0.14
  18   0  -1    0.08    0.16
  18   0  -1    0.02    0.14
  16   0  -1    0.06    0.13
  16   0  -1   -0.01    0.16
  16   0  -1    0.02    0.12
  16   0  -1    0.08    0.14
 -16   0   1    0.20    0.15
  14   0  -1   -0.11    0.11
  14   0  -1   -0.13    0.12
  14   0  -1   -0.08    0.11
  14   0  -1    0.00    0.11
 -14   0   1    0.09    0.12
 -12   0   1    0.13    0.10
  12   0  -1   -0.08    0.10
  12   0  -1    0.13    0.09
  12   0  -1    0.09    0.09
  12   0  -1   -0.07    0.09
 -10   0   1    0.01    0.06
 -10   0   1   -0.07    0.08
  10   0  -1   -0.02    0.08
  10   0  -1   -0.06    0.08
  10   0  -1    0.01    0.07
  10   0  -1   -0.14    0.07
  -8   0   1    0.00    0.04
   8   0  -1    0.02    0.06
  -8   0   1    0.10    0.05
   8   0  -1   -0.12    0.06
  -8   0   1   -0.01    0.06
   8   0  -1    0.02    0.06
  -6   0   1    0.09    0.04
   6   0  -1    0.03    0.04
   6   0  -1    0.04    0.05
  -6   0   1    0.03    0.04
  -6   0   1    0.08    0.04
  -6   0   1    0.03    0.03
  -4   0   1   -0.01    0.03
   4   0  -1    0.01    0.02
   4   0  -1    0.04    0.03
  -4   0   1    0.01    0.03
  -4   0   1   -0.02    0.03
   4   0  -1   -0.06    0.03
  -4   0   1    0.03    0.02
   4   0  -1    0.04    0.03
   2   0  -1   -0.08    0.02
   2   0  -1   -0.16    0.02
  -2   0   1   -0.12    0.02
  -2   0   1   -0.16    0.02
   2   0  -1   -0.12    0.02
   0   0  -1   -0.48    0.03
   0   0  -1   -0.73    0.03
   2   0   1   -0.05    0.03
  -2   0  -1   -0.13    0.02
  -2   0  -1   -0.11    0.03
   4   0   1    0.02    0.03
  -4   0  -1    0.01    0.02
  -4   0  -1    0.00    0.02
   4   0   1   -0.01    0.03
  -4   0  -1    0.02    0.04
   4   0   1   -0.01    0.02
  -4   0  -1   -0.01    0.03
   4   0   1    0.03    0.04
   6   0   1   -0.02    0.04
  -6   0  -1    0.01    0.04
  -6   0  -1    0.06    0.05
  -6   0  -1   -0.01    0.03
   6   0   1    0.05    0.06
   6   0   1    0.11    0.05
   6   0   1   -0.03    0.03
  -6   0  -1    0.01    0.05
  -8   0  -1   -0.04    0.06
  -8   0  -1    0.05    0.05
   8   0   1   -0.12    0.06
   8   0   1   -0.02    0.07
   8   0   1   -0.06    0.05
  -8   0  -1   -0.02    0.06
  -8   0  -1    0.05    0.04
   8   0   1   -0.01    0.07
  10   0   1   -0.19    0.08
 -10   0  -1    0.07    0.05
  10   0   1    0.00    0.06
  10   0   1    0.13    0.09
 -10   0  -1   -0.08    0.08
  10   0   1    0.01    0.09
 -10   0  -1    0.10    0.09
 -12   0  -1    0.00    0.10
 -12   0  -1   -0.20    0.10
  12   0   1    0.11    0.10
  12   0   1   -0.09    0.08
  12   0   1   -0.02    0.12
  12   0   1    0.14    0.09
 -12   0  -1    0.05    0.07
  14   0   1    0.03    0.11
  14   0   1    0.07    0.10
  14   0   1   -0.10    0.15
 -14   0  -1    0.01    0.13
  14   0   1    0.23    0.13
 -16   0  -1    0.09    0.15
  16   0   1   -0.04    0.11
  16   0   1    0.08    0.20
  16   0   1   -0.02    0.14
  16   0   1    0.13    0.12
  18   0   1    0.13    0.18
  18   0   1    0.12    0.13
 -18   0  -1    0.22    0.18
  18   0   1   -0.07    0.14
  20   0   1    0.22    0.16
 -20   0  -1    0.20    0.22
  20   0   1    0.27    0.20
  20   0   1    0.18    0.15
 -22   0  -1    0.40    0.27
  22   0   1    0.11    0.24
  22   0   1   -0.07    0.19
 -24   0  -1    0.16    0.20
  24   0   1    0.36    0.28
  24   0   1   -0.03    0.21
  26   0   1    0.22    0.33
  26   0   1   -0.13    0.22
  25  -1  -1    4.51    0.40
 -25  -1   1    4.23    0.41
  25  -1  -1    3.92    0.45
  25   1  -1    4.51    0.39
  25   1  -1    4.78    0.51
  23  -1  -1   14.73    0.58
  23  -1  -1   15.10    0.53
 -23  -1   1   15.62    0.54
  23   1  -1   14.76    0.53
  23   1  -1   15.22    0.62
 -21  -1   1    0.35    0.18
  21  -1  -1    0.38    0.20
  21  -1  -1    0.21    0.18
  21  -1  -1    0.50    0.18
  21   1  -1    0.42    0.22
  21   1  -1    0.37    0.18
  19  -1  -1   33.40    0.90
  19  -1  -1   34.14    0.86
 -19  -1   1   35.51    0.90
 -19  -1   1   33.53    0.98
  19  -1  -1   33.58    0.96
  19   1  -1   33.22    0.97
 -19   1   1   33.52    0.98
  19   1  -1   33.44    0.86
  17  -1  -1    6.45    0.29
 -17  -1   1    6.77    0.28
  17  -1  -1    5.80    0.37
 -17  -1   1    6.42    0.36
  17  -1  -1    6.06    0.29
  17  -1  -1    6.13    0.31
  17   1  -1    5.50    0.37
 -17   1   1    6.26    0.34
  17   1  -1    6.11    0.30
  17   1  -1    6.23    0.33
 -15  -1   1   31.04    0.88
  15  -1  -1   31.16    0.78
  15  -1  -1   31.21    0.87
  15  -1  -1   31.67    0.82
  15  -1  -1   30.69    0.88
  15   1  -1   31.92    0.78
 -15   1   1   32.69    0.87
  15   1  -1   31.15    0.88
  15   1  -1   30.61    0.88
  13  -1  -1   15.12    0.51
  13  -1  -1   16.96    0.47
 -13  -1   1   16.20    0.51
  13  -1  -1   17.23    0.46
  13  -1  -1   17.12    0.50
  13   1  -1   17.11    0.51
  13   1  -1   17.25    0.45
 -13   1   1   17.09    0.50
  13   1  -1   16.40    0.51
 -11  -1   1   23.66    0.67
  11  -1  -1   24.50    0.67
  11  -1  -1   23.54    0.67
  11  -1  -1   24.91    0.63
  11  -1  -1   24.56    0.60
 -11   1   1   25.19    0.67
  11   1  -1   24.90    0.67
  11   1  -1   22.03    0.59
  11   1  -1   24.32    0.67
   9  -1  -1  111.22    2.50
  -9  -1   1  111.12    2.82
   9  -1  -1  111.71    2.66
   9  -1  -1  110.88    2.82
  -9  -1   1  111.45    2.65
  -9  -1   1  108.80    2.82
  -9   1   1  112.19    2.82
  -9   1   1  115.19    2.66
   9   1  -1  111.51    2.82
   9   1  -1  110.34    2.82
  -9   1   1  110.99    2.82
   9   1  -1  111.47    2.49
  -7  -1   1    2.79    0.13
   7  -1  -1    3.07    0.12
   7  -1  -1    2.71    0.13
   7  -1  -1    2.82    0.13
  -7  -1   1    2.89    0.11
  -7  -1   1    2.80    0.11
  -7  -1   1    2.83    0.11
   7   1  -1    2.90    0.12
   7   1  -1    2.67    0.12
  -7   1   1    3.02    0.10
   7   1  -1    2.73    0.12
  -7   1   1    2.95    0.13
  -7   1   1    3.03    0.12
  -7   1   1    2.54    0.12
  -5  -1   1  230.48    5.47
  -5  -1   1  226.67    5.80
   5  -1  -1  227.71    5.46
  -5  -1   1  232.61    5.12
   5  -1  -1  228.06    5.81
  -5  -1   1  238.78    5.81
  -5  -1   1  229.81    5.45
   5  -1  -1  222.81    5.80
   5  -1  -1  234.94    5.16
   5   1  -1  230.56    5.81
  -5   1   1  235.99    5.80
   5   1  -1  234.56    5.81
  -5   1   1  231.58    5.46
  -5   1   1  227.06    5.80
  -5   1   1  231.96    5.12
   5   1  -1  239.60    5.14
  -3  -1   1    0.14    0.03
  -3  -1   1    0.15    0.03
   3  -1  -1    0.14    0.02
   3  -1  -1    0.07    0.04
   3  -1  -1    0.19    0.03
  -3  -1   1    0.19    0.02
  -3   1   1    0.12    0.02
  -3   1   1    0.17    0.03
   3   1  -1    0.10    0.02
  -3   1   1    0.13    0.02
   3   1  -1    0.16    0.03
  -3   1   1    0.17    0.04
  -1  -1   1    6.91    0.18
   1  -1  -1    6.70    0.18
  -1  -1   1    6.80    0.18
   1   1  -1    6.70    0.18
  -1   1   1    6.85    0.18
   1   1  -1    6.79    0.17
   1  -1   1    1.77    0.06
  -1  -1  -1    1.66    0.06
  -1  -1  -1    1.76    0.06
   1  -1   1    1.82    0.06
  -1   1  -1    1.79    0.05
   1   1   1    1.68    0.06
   1   1   1    1.64    0.05
   1   1   1    1.78    0.06
   1   1   1    1.84    0.05
  -1   1  -1    1.80    0.06
  -1   1  -1    1.76    0.06
   3  -1   1   34.24    0.77
  -3  -1  -1   35.87    0.77
   3  -1   1   34.28    0.87
   3  -1   1   34.85    0.87
   3  -1   1   34.61    0.82
  -3  -1  -1   32.25    0.88
  -3   1  -1   34.43    0.87
   3   1   1   32.40    0.88
   3   1   1   35.64    0.77
   3   1   1   34.13    0.88
  -3   1  -1   34.49    0.82
   5  -1   1  213.33    5.19
   5  -1   1  209.69    4.60
   5  -1   1  205.82    4.89
   5  -1   1  204.56    5.20
  -5  -1  -1  213.63    4.58
  -5  -1  -1  205.37    4.87
  -5  -1  -1  192.34    5.20
  -5  -1  -1  211.44    5.20
   5   1   1  200.16    5.20
   5   1   1  212.12    4.60
   5   1   1  207.99    4.87
  -5   1  -1  205.29    4.58
   5   1   1  205.62    5.20
  -5   1  -1  207.08    4.88
  -5   1  -1  214.96    5.19
  -5   1  -1  205.48    5.20
   7  -1   1   62.00    1.61
  -7  -1  -1   64.20    1.62
   7  -1   1   62.85    1.50
   7  -1   1   65.36    1.42
  -7  -1  -1   63.34    1.50
  -7  -1  -1   60.32    1.62
  -7  -1  -1   62.88    1.42
   7  -1   1   62.97    1.61
   7   1   1   62.99    1.62
   7   1   1   65.51    1.42
   7   1   1   59.63    1.61
  -7   1  -1   63.27    1.42
  -7   1  -1   62.96    1.50
  -7   1  -1   64.64    1.61
  -7   1  -1   62.65    1.61
   7   1   1   63.38    1.50
  -9  -1  -1  197.66    5.07
   9  -1   1  204.10    5.07
  -9  -1  -1  207.07    5.07
   9  -1   1  194.67    5.07
  -9  -1  -1  198.36    4.74
   9  -1   1  207.11    4.48
   9  -1   1  200.88    4.75
   9   1   1  195.23    5.07
  -9   1  -1  198.17    4.75
  -9   1  -1  203.90    5.06
  -9   1  -1  202.66    5.07
   9   1   1  201.19    4.75
   9   1   1  206.65    4.48
   9   1   1  199.68    5.07
  11  -1   1   -0.08    0.10
  11  -1   1   -0.03    0.07
  11  -1   1    0.22    0.10
 -11  -1  -1    0.05    0.09
  11  -1   1   -0.07    0.09
 -11  -1  -1    0.22    0.10
 -11  -1  -1    0.32    0.06
  11   1   1    0.12    0.10
 -11   1  -1    0.11    0.06
  11   1   1    0.18    0.07
  11   1   1    0.12    0.10
  11   1   1    0.32    0.09
 -11   1  -1    0.16    0.09
  13  -1   1   40.07    1.15
 -13  -1  -1   42.52    1.14
  13  -1   1   43.38    1.01
 -13  -1  -1   44.61    1.15
  13  -1   1   42.82    1.15
  13  -1   1   43.07    1.06
 -13  -1  -1   42.14    1.04
  13   1   1   40.78    1.14
  13   1   1   43.81    1.15
 -13   1  -1   43.74    1.15
  13   1   1   43.40    1.05
  13   1   1   42.56    1.01
  15  -1   1   13.20    0.51
 -15  -1  -1   14.93    0.48
  15  -1   1   15.03    0.49
  15  -1   1   14.03    0.42
  15  -1   1   14.46    0.42
  15   1   1   12.97    0.51
  15   1   1   14.38    0.48
  15   1   1   14.43    0.42
 -15   1  -1   14.81    0.48
  15   1   1   14.66    0.41
  17  -1   1   23.21    0.71
  17  -1   1   20.69    0.74
  17  -1   1   23.41    0.62
  17  -1   1   23.24    0.63
 -17  -1  -1   24.70    0.72
 -17   1  -1   23.40    0.71
  17   1   1   23.31    0.62
  17   1   1   23.61    0.71
  19  -1   1   22.62    0.64
  19  -1   1   22.72    0.64
 -19  -1  -1   24.37    0.75
  19  -1   1   22.97    0.73
 -19   1  -1   22.61    0.73
  19   1   1   23.22    0.64
  19   1   1   23.90    0.74
  21  -1   1    5.06    0.41
 -21  -1  -1    5.17    0.30
  21  -1   1    4.71    0.31
 -21  -1  -1    5.41    0.44
  21  -1   1    4.88    0.33
  21   1   1    5.07    0.42
 -21   1  -1    5.05    0.45
  21   1   1    4.92    0.33
  23  -1   1   17.62    0.59
  23  -1   1   18.75    0.69
  23  -1   1   18.52    0.59
 -23  -1  -1   19.21    0.58
 -23  -1  -1   20.24    0.74
  23   1   1   17.59    0.58
  23   1   1   19.21    0.71
  25  -1   1    0.59    0.22
  25  -1   1    0.96    0.31
  25   1   1    0.86    0.23
  25   1   1    0.64    0.32
 -26  -2   1   12.94    0.59
  26  -2  -1   14.06    0.54
  26  -2  -1   14.55    0.62
  26   2  -1   14.67    0.68
  24  -2  -1    4.39    0.38
  24  -2  -1    4.57    0.41
  24  -2  -1    3.95    0.37
 -24  -2   1    4.32    0.40
  24   2  -1    4.69    0.37
  24   2  -1    4.80    0.48
 -22  -2   1   24.17    0.71
  22  -2  -1   24.19    0.77
  22  -2  -1   22.88    0.71
  22  -2  -1   24.68    0.69
  22   2  -1   24.82    0.70
  22   2  -1   24.31    0.80
 -20  -2   1   10.89    0.41
  20  -2  -1   10.31    0.40
 -20  -2   1   10.29    0.51
  20  -2  -1   10.13    0.44
  20  -2  -1   10.47    0.41
  20   2  -1   10.08    0.41
  20   2  -1   10.10    0.48
 -18  -2   1    7.77    0.42
 -18  -2   1    7.40    0.33
  18  -2  -1    7.28    0.36
  18  -2  -1    7.20    0.33
  18  -2  -1    7.00    0.33
  18   2  -1    7.52    0.39
  18   2  -1    7.13    0.33
 -18   2   1    7.50    0.38
  16  -2  -1   20.11    0.58
  16  -2  -1   20.22    0.61
 -16  -2   1   20.43    0.64
  16  -2  -1   18.74    0.64
 -16  -2   1   20.15    0.58
  16  -2  -1   20.90    0.55
  16   2  -1   20.03    0.64
 -16   2   1   21.12    0.62
  16   2  -1   20.03    0.63
  16   2  -1   20.91    0.56
 -14  -2   1    2.30    0.25
  14  -2  -1    2.58    0.21
  14  -2  -1    2.30    0.22
  14  -2  -1    2.18    0.25
  14  -2  -1    2.69    0.21
 -14  -2   1    2.13    0.21
  14   2  -1    2.36    0.21
  14   2  -1    2.59    0.24
  14   2  -1    1.91    0.25
 -14   2   1    2.65    0.22
  12  -2  -1   53.85    1.24
  12  -2  -1   53.99    1.39
  12  -2  -1   53.74    1.32
 -12  -2   1   52.69    1.31
 -12  -2   1   52.30    1.40
  12   2  -1   53.09    1.39
  12   2  -1   53.72    1.24
  12   2  -1   52.35    1.39
 -12   2   1   53.44    1.39
 -10  -2   1   13.06    0.37
 -10  -2   1   13.26    0.36
 -10  -2   1   13.32    0.40
  10  -2  -1   13.29    0.40
 -10  -2   1   13.07    0.39
  10  -2  -1   13.30    0.39
  10  -2  -1   13.30    0.36
  10   2  -1   13.65    0.35
  10   2  -1   13.34    0.40
  10   2  -1   13.29    0.39
 -10   2   1   13.65    0.40
  -8  -2   1  102.11    2.38
   8  -2  -1   99.98    2.24
   8  -2  -1  101.14    2.54
  -8  -2   1   96.60    2.53
   8  -2  -1   99.59    2.40
  -8  -2   1  102.23    2.54
  -8  -2   1   97.46    2.38
  -8  -2   1  101.22    2.24
   8  -2  -1   96.14    2.53
   8   2  -1   99.52    2.53
  -8   2   1  103.15    2.53
  -8   2   1  102.17    2.53
   8   2  -1   98.60    2.53
   8   2  -1  100.86    2.24
  -8   2   1  102.61    2.25
  -8   2   1   99.14    2.40
  -6  -2   1   22.67    0.55
  -6  -2   1   22.25    0.52
   6  -2  -1   22.53    0.58
   6  -2  -1   22.76    0.58
  -6  -2   1   22.48    0.59
   6  -2  -1   22.56    0.52
  -6  -2   1   21.46    0.58
   6  -2  -1   22.30    0.57
   6   2  -1   21.77    0.59
  -6   2   1   22.91    0.58
  -6   2   1   22.41    0.52
   6   2  -1   22.85    0.52
   6   2  -1   22.32    0.59
  -6   2   1   22.33    0.58
  -6   2   1   21.19    0.56
  -4  -2   1  101.46    2.58
  -4  -2   1  103.61    2.43
   4  -2  -1  101.11    2.57
  -4  -2   1  100.10    2.58
   4  -2  -1  105.49    2.57
   4  -2  -1  106.64    2.28
  -4  -2   1  105.43    2.28
   4  -2  -1  101.63    2.44
  -4   2   1  104.17    2.57
   4   2  -1  102.53    2.58
  -4   2   1  101.85    2.43
   4   2  -1  101.12    2.58
  -4   2   1   99.87    2.57
  -4   2   1  105.29    2.28
   4   2  -1   98.96    2.42
   2  -2  -1  199.69    4.92
   2  -2  -1  195.68    4.92
   2  -2  -1  197.32    4.64
  -2  -2   1  190.71    4.93
  -2  -2   1  194.57    4.92
  -2   2   1  201.66    4.92
   2   2  -1  192.84    4.93
   2   2  -1  194.09    4.63
  -2   2   1  196.93    4.92
  -2   2   1  198.71    4.62
   0  -2   1   30.45    0.77
   0  -2  -1   30.09    0.76
   0  -2   1   30.42    0.77
   0  -2  -1   30.15    0.76
   0  -2  -1   31.10    0.72
   0  -2   1   29.01    0.72
   0   2  -1   29.89    0.77
   0   2   1   30.89    0.72
   0   2  -1   29.96    0.77
   0   2  -1   29.43    0.72
   0   2   1   31.15    0.76
   0   2   1   29.32    0.76
  -2  -2  -1  251.52    6.90
  -2  -2  -1  285.54    6.48
   2  -2   1  272.40    6.90
   2  -2   1  271.46    6.92
  -2  -2  -1  285.02    6.92
   2  -2   1  269.54    6.09
   2  -2   1  265.68    6.50
  -2  -2  -1  284.86    6.09
   2   2   1  280.55    6.48
   2   2   1  284.88    6.10
  -2   2  -1  268.95    6.91
  -2   2  -1  272.82    6.49
   2   2   1  273.82    6.90
   2   2   1  281.82    6.90
  -4  -2  -1    2.50    0.08
  -4  -2  -1    2.45    0.07
   4  -2   1    2.30    0.08
   4  -2   1    2.39    0.09
   4  -2   1    2.39    0.09
  -4  -2  -1    2.36    0.11
   4   2   1    2.45    0.09
   4   2   1    2.45    0.07
  -4   2  -1    2.47    0.08
   4   2   1    2.50    0.10
   4   2   1    2.51    0.10
  -4   2  -1    2.45    0.09
  -4   2  -1    2.47    0.08
  -6  -2  -1   90.44    2.39
  -6  -2  -1   97.68    2.23
  -6  -2  -1   96.67    2.11
  -6  -2  -1   95.33    2.23
   6  -2   1   93.09    2.38
   6  -2   1   93.06    2.24
   6  -2   1   94.78    2.39
  -6  -2  -1   95.57    2.40
   6  -2   1   95.70    2.11
   6   2   1   94.05    2.39
  -6   2  -1   92.75    2.10
   6   2   1   97.14    2.11
  -6   2  -1   95.08    2.39
   6   2   1   92.90    2.39
  -6   2  -1   93.99    2.24
  -8  -2  -1   20.71    0.49
   8  -2   1   20.14    0.54
  -8  -2  -1   18.81    0.55
   8  -2   1   20.29    0.48
  -8  -2  -1   20.84    0.49
  -8  -2  -1   20.01    0.56
   8  -2   1   19.97    0.54
  -8  -2  -1   19.40    0.48
   8  -2   1   20.12    0.50
  -8   2  -1   19.36    0.50
  -8   2  -1   19.74    0.47
  -8   2  -1   19.78    0.54
   8   2   1   20.43    0.49
   8   2   1   20.18    0.55
   8   2   1   20.11    0.56
  10  -2   1   50.89    1.25
 -10  -2  -1   49.50    1.35
  10  -2   1   52.20    1.34
  10  -2   1   52.64    1.19
  10  -2   1   51.04    1.34
 -10  -2  -1   49.63    1.24
 -10  -2  -1   52.98    1.24
 -10  -2  -1   52.66    1.35
  10   2   1   51.88    1.35
 -10   2  -1   51.67    1.34
 -10   2  -1   52.02    1.34
  10   2   1   51.96    1.19
  10   2   1   52.25    1.35
 -12  -2  -1   31.66    0.87
 -12  -2  -1   31.15    0.87
  12  -2   1   31.86    0.86
  12  -2   1   30.28    0.86
 -12  -2  -1   30.20    0.78
 -12  -2  -1   31.46    0.77
  12  -2   1   31.96    0.76
  12  -2   1   31.35    0.79
 -12   2  -1   31.80    0.85
  12   2   1   32.01    0.76
  12   2   1   31.06    0.86
  12   2   1   32.28    0.87
  14  -2   1   16.37    0.46
  14  -2   1   16.46    0.53
  14  -2   1   16.75    0.47
 -14  -2  -1   15.72    0.45
 -14  -2  -1   16.67    0.53
 -14  -2  -1   16.55    0.44
  14  -2   1   15.67    0.55
 -14  -2  -1   17.11    0.53
  14   2   1   17.19    0.53
 -14   2  -1   16.75    0.52
  14   2   1   16.85    0.46
 -16  -2  -1   30.19    0.77
  16  -2   1   27.45    0.89
  16  -2   1   30.64    0.76
  16  -2   1   30.27    0.79
 -16  -2  -1   30.92    0.87
  16  -2   1   31.13    0.87
  16   2   1   29.81    0.87
  16   2   1   30.71    0.76
 -16   2  -1   29.70    0.86
  18  -2   1    1.25    0.16
  18  -2   1    1.10    0.20
  18  -2   1    1.31    0.17
 -18  -2  -1    1.50    0.21
 -18  -2  -1    1.30    0.15
  18   2   1    1.43    0.17
 -18   2  -1    1.48    0.21
  18   2   1    1.50    0.22
  20  -2   1   29.42    0.83
 -20  -2  -1   32.60    0.94
  20  -2   1   30.64    0.80
  20  -2   1   29.97    0.92
 -20  -2  -1   30.50    0.81
  20   2   1   31.08    0.81
 -20   2  -1   30.22    0.92
  20   2   1   30.78    0.93
 -22  -2  -1   15.57    0.64
 -22  -2  -1   14.14    0.49
  22  -2   1   14.14    0.59
  22  -2   1   14.00    0.50
  22  -2   1   13.12    0.50
  22   2   1   14.71    0.50
  22   2   1   14.41    0.62
  24  -2   1   17.40    0.58
  24  -2   1   16.86    0.59
  24  -2   1   17.66    0.69
  24   2   1   17.94    0.73
  24   2   1   18.29    0.58
  25  -3  -1    2.03    0.27
  25  -3  -1    1.97    0.28
  25  -3  -1    1.90    0.25
 -25  -3   1    1.07    0.28
  25   3  -1    2.03    0.34
 -23  -3   1    0.28    0.23
  23  -3  -1    0.59    0.22
  23  -3  -1    0.30    0.21
  23  -3  -1    0.36    0.21
  23   3  -1    0.16    0.21
  23   3  -1    0.57    0.27
  21  -3  -1    0.29    0.19
 -21  -3   1    0.68    0.27
  21  -3  -1    0.07    0.18
 -21  -3   1    0.02    0.20
  21  -3  -1    0.49    0.20
  21   3  -1    0.63    0.24
  21   3  -1    0.36    0.20
  19  -3  -1    0.18    0.17
 -19  -3   1    0.33    0.22
  19  -3  -1    0.19    0.16
  19  -3  -1    0.07    0.17
 -19  -3   1   -0.20    0.18
  19   3  -1    0.13    0.17
  19   3  -1    0.08    0.20
  17  -3  -1    0.15    0.15
 -17  -3   1   -0.07    0.16
  17  -3  -1    0.01    0.21
  17  -3  -1    0.07    0.16
 -17  -3   1    0.25    0.19
  17  -3  -1    0.10    0.15
 -17   3   1    0.14    0.18
  17   3  -1    0.10    0.15
  17   3  -1    0.17    0.19
  15  -3  -1    9.80    0.36
 -15  -3   1    8.91    0.39
 -15  -3   1    8.93    0.35
  15  -3  -1    9.68    0.33
  15  -3  -1    9.71    0.37
  15   3  -1    9.96    0.40
  15   3  -1    9.93    0.34
 -15   3   1    9.86    0.37
  15   3  -1    9.25    0.39
 -13  -3   1    3.27    0.24
  13  -3  -1    3.56    0.23
  13  -3  -1    3.22    0.21
  13  -3  -1    3.46    0.23
 -13  -3   1    2.91    0.20
  13   3  -1    2.94    0.24
 -13   3   1    3.53    0.22
  13   3  -1    3.44    0.23
  13   3  -1    3.19    0.21
 -11  -3   1    1.06    0.10
 -11  -3   1    1.08    0.12
  11  -3  -1    1.22    0.16
 -11  -3   1    1.07    0.13
  11  -3  -1    0.83    0.12
  11  -3  -1    0.87    0.11
 -11   3   1    1.05    0.11
  11   3  -1    1.48    0.15
  11   3  -1    1.08    0.11
  11   3  -1    0.92    0.11
  -9  -3   1    0.06    0.06
   9  -3  -1    0.09    0.08
  -9  -3   1   -0.06    0.05
   9  -3  -1    0.09    0.07
  -9  -3   1    0.01    0.08
   9  -3  -1    0.09    0.07
   9  -3  -1    0.28    0.07
  -9  -3   1    0.11    0.06
   9   3  -1    0.19    0.07
   9   3  -1    0.08    0.08
  -9   3   1    0.12    0.06
   9   3  -1    0.21    0.07
   7  -3  -1    3.07    0.13
   7  -3  -1    2.89    0.12
   7  -3  -1    2.58    0.15
  -7  -3   1    2.80    0.13
  -7  -3   1    2.83    0.11
   7  -3  -1    2.84    0.12
  -7  -3   1    2.88    0.12
  -7  -3   1    2.75    0.14
  -7   3   1    3.07    0.12
   7   3  -1    2.86    0.14
   7   3  -1    2.79    0.10
   7   3  -1    2.77    0.13
  -7   3   1    2.53    0.12
  -7   3   1    2.76    0.11
   7   3  -1    2.92    0.12
  -5  -3   1   10.41    0.31
   5  -3  -1   11.75    0.27
  -5  -3   1   11.19    0.29
  -5  -3   1   11.06    0.27
   5  -3  -1   10.96    0.30
  -5  -3   1   11.10    0.31
   5  -3  -1   10.91    0.30
   5  -3  -1   10.89    0.30
  -5   3   1   11.06    0.30
   5   3  -1   11.01    0.31
   5   3  -1   10.99    0.31
  -5   3   1   10.54    0.30
  -5   3   1   11.29    0.27
  -5   3   1   10.85    0.30
   5   3  -1   10.79    0.28
   3  -3  -1    1.12    0.08
  -3  -3   1    1.23    0.07
   3  -3  -1    1.24    0.06
   3  -3  -1    1.14    0.06
  -3  -3   1    1.14    0.08
  -3  -3   1    1.16    0.07
  -3  -3   1    1.29    0.06
  -3   3   1    1.10    0.06
   3   3  -1    1.09    0.08
  -3   3   1    1.27    0.06
   3   3  -1    1.15    0.06
  -3   3   1    1.24    0.06
   3   3  -1    1.23    0.07
  -3   3   1    1.21    0.06
   1  -3  -1    1.55    0.06
  -1  -3   1    1.63    0.08
  -1  -3   1    1.54    0.07
  -1  -3   1    1.46    0.07
   1  -3  -1    1.49    0.08
   1  -3  -1    1.62    0.07
  -1   3   1    1.56    0.06
  -1   3   1    1.52    0.06
   1   3  -1    1.62    0.07
   1   3  -1    1.56    0.06
  -1   3   1    1.69    0.06
   1   3  -1    1.69    0.08
  -1  -3  -1   -0.01    0.03
   1  -3   1    0.00    0.03
  -1  -3  -1   -0.02    0.03
  -1  -3  -1    0.00    0.03
   1  -3   1    0.02    0.03
   1  -3   1    0.02    0.03
  -1   3  -1   -0.01    0.03
   1   3   1    0.05    0.03
   1   3   1   -0.02    0.02
  -1   3  -1    0.04    0.03
  -1   3  -1    0.02    0.03
   1   3   1    0.01    0.03
   1   3   1    0.00    0.02
  -3  -3  -1    1.42    0.06
  -3  -3  -1    1.39    0.05
   3  -3   1    1.36    0.08
   3  -3   1    1.37    0.07
   3  -3   1    1.29    0.06
   3  -3   1    1.36    0.08
  -3  -3  -1    1.34    0.08
   3   3   1    1.32    0.07
   3   3   1    1.33    0.06
  -3   3  -1    1.39    0.07
  -3   3  -1    1.30    0.07
  -3   3  -1    1.33    0.07
   3   3   1    1.40    0.05
   3   3   1    1.41    0.07
  -5  -3  -1   -0.11    0.05
   5  -3   1   -0.07    0.04
   5  -3   1   -0.09    0.04
  -5  -3  -1   -0.04    0.04
  -5  -3  -1   -0.04    0.02
   5  -3   1    0.05    0.05
  -5  -3  -1   -0.09    0.04
   5   3   1   -0.04    0.04
  -5   3  -1   -0.11    0.04
   5   3   1   -0.05    0.05
  -5   3  -1   -0.03    0.04
   5   3   1   -0.03    0.02
  -5   3  -1    0.10    0.04
  -5   3  -1   -0.06    0.03
   5   3   1   -0.13    0.05
  -7  -3  -1   -0.01    0.07
   7  -3   1    0.02    0.06
   7  -3   1    0.08    0.06
  -7  -3  -1    0.04    0.03
  -7  -3  -1    0.07    0.05
   7  -3   1   -0.04    0.06
  -7  -3  -1    0.01    0.03
  -7  -3  -1    0.06    0.06
   7  -3   1   -0.08    0.05
   7   3   1    0.04    0.07
  -7   3  -1    0.00    0.05
   7   3   1    0.17    0.06
  -7   3  -1    0.05    0.04
  -7   3  -1    0.05    0.05
   7   3   1   -0.15    0.06
  -7   3  -1    0.06    0.04
   9  -3   1    1.84    0.13
   9  -3   1    1.49    0.14
  -9  -3  -1    1.39    0.16
   9  -3   1    1.62    0.12
   9  -3   1    1.64    0.13
  -9  -3  -1    1.66    0.09
  -9  -3  -1    1.59    0.09
  -9  -3  -1    1.55    0.14
  -9   3  -1    1.66    0.12
   9   3   1    1.53    0.13
   9   3   1    1.70    0.15
   9   3   1    1.96    0.14
  -9   3  -1    1.85    0.13
  11  -3   1    0.24    0.09
  11  -3   1    0.08    0.10
 -11  -3  -1    0.14    0.10
 -11  -3  -1    0.28    0.07
  11  -3   1    0.00    0.10
  11  -3   1   -0.02    0.08
 -11  -3  -1   -0.05    0.11
 -11  -3  -1    0.10    0.06
  11   3   1    0.39    0.10
 -11   3  -1    0.12    0.09
  11   3   1    0.14    0.11
  11   3   1   -0.05    0.09
  13  -3   1    9.35    0.35
 -13  -3  -1    9.07    0.28
  13  -3   1    9.33    0.31
  13  -3   1    9.13    0.31
  13  -3   1    8.61    0.36
 -13  -3  -1    9.48    0.28
 -13  -3  -1    8.73    0.37
 -13  -3  -1    9.45    0.37
  13   3   1    9.49    0.31
  13   3   1    9.26    0.37
 -13   3  -1    9.04    0.33
 -15  -3  -1    3.22    0.21
  15  -3   1    2.65    0.23
  15  -3   1    2.42    0.24
  15  -3   1    3.11    0.23
 -15  -3  -1    2.64    0.21
 -15  -3  -1    2.97    0.29
  15  -3   1    2.62    0.27
  15   3   1    3.57    0.29
 -15   3  -1    2.83    0.26
  15   3   1    2.97    0.22
  17  -3   1    0.39    0.18
  17  -3   1    0.28    0.15
 -17  -3  -1    0.30    0.19
  17  -3   1    0.41    0.15
 -17  -3  -1    0.04    0.14
  17   3   1    0.62    0.15
 -17   3  -1    0.39    0.18
  17   3   1    0.61    0.20
  19  -3   1   -0.05    0.16
 -19  -3  -1   -0.20    0.16
  19  -3   1    0.23    0.17
  19  -3   1   -0.01    0.20
 -19  -3  -1    0.09    0.22
  19   3   1   -0.01    0.16
 -19   3  -1   -0.10    0.21
  19   3   1    0.15    0.22
  21  -3   1   -0.23    0.23
 -21  -3  -1    0.26    0.26
  21  -3   1    0.23    0.18
 -21  -3  -1   -0.21    0.18
  21  -3   1   -0.05    0.18
  21   3   1   -0.12    0.18
  21   3   1    0.19    0.27
  23  -3   1    2.40    0.24
 -23  -3  -1    2.77    0.35
  23  -3   1    2.64    0.30
  23  -3   1    2.25    0.25
  23   3   1    2.42    0.25
  23   3   1    2.70    0.35
  25  -3   1    0.82    0.23
  25  -3   1    1.31    0.26
  25  -3   1    1.37    0.32
  25   3   1    1.46    0.38
  25   3   1    0.94    0.24
  24  -4  -1    6.43    0.44
  24  -4  -1    6.36    0.42
  24  -4  -1    6.34    0.41
 -24  -4   1    5.31    0.46
  24   4  -1    7.18    0.57
 -22  -4   1   12.23    0.52
  22  -4  -1   12.38    0.53
  22  -4  -1   12.48    0.48
  22  -4  -1   12.08    0.49
  22   4  -1   13.87    0.61
  22   4  -1   12.91    0.48
  20  -4  -1    6.11    0.36
  20  -4  -1    6.17    0.35
 -20  -4   1    6.31    0.49
  20  -4  -1    6.18    0.39
 -20  -4   1    5.59    0.39
  20   4  -1    6.31    0.45
  20   4  -1    5.96    0.35
  18  -4  -1   14.57    0.52
  18  -4  -1   14.47    0.50
 -18  -4   1   13.44    0.51
 -18  -4   1   14.42    0.58
  18  -4  -1   15.09    0.47
  18   4  -1   14.76    0.57
  18   4  -1   15.48    0.48
  16  -4  -1   23.63    0.71
 -16  -4   1   22.69    0.74
  16  -4  -1   25.25    0.64
 -16  -4   1   23.16    0.67
  16  -4  -1   23.92    0.68
 -16   4   1   24.33    0.72
  16   4  -1   23.57    0.73
  16   4  -1   24.84    0.64
 -14  -4   1    0.25    0.13
  14  -4  -1    0.12    0.12
  14  -4  -1    0.09    0.13
 -14  -4   1    0.24    0.15
  14  -4  -1    0.13    0.14
  14   4  -1    0.17    0.13
 -14   4   1    0.25    0.13
  14   4  -1    0.39    0.17
  14   4  -1    0.18    0.15
  12  -4  -1   82.39    2.15
  12  -4  -1   81.55    1.91
 -12  -4   1   85.03    2.17
  12  -4  -1   85.14    2.16
  12  -4  -1   84.80    2.05
 -12  -4   1   86.51    2.03
  12   4  -1   87.21    1.91
 -12   4   1   84.08    2.15
  12   4  -1   85.10    2.17
  12   4  -1   79.31    2.16
  10  -4  -1    7.04    0.25
  10  -4  -1    8.27    0.27
  10  -4  -1    8.32    0.27
  10  -4  -1    7.93    0.28
 -10  -4   1    8.55    0.26
 -10  -4   1    7.85    0.29
 -10  -4   1    7.97    0.27
 -10   4   1    8.03    0.26
  10   4  -1    7.70    0.28
  10   4  -1    8.34    0.25
  10   4  -1    7.69    0.28
  -8  -4   1   85.83    1.98
  -8  -4   1   84.61    2.11
   8  -4  -1   84.10    2.10
   8  -4  -1   82.92    1.86
  -8  -4   1   80.53    2.11
   8  -4  -1   80.38    2.10
   8  -4  -1   83.24    2.00
  -8   4   1   83.47    1.86
   8   4  -1   81.78    1.98
   8   4  -1   82.77    2.11
   8   4  -1   84.92    2.11
  -8   4   1   80.38    2.10
   6  -4  -1    7.70    0.20
   6  -4  -1    7.35    0.22
   6  -4  -1    7.15    0.22
   6  -4  -1    7.25    0.23
  -6  -4   1    7.59    0.21
  -6  -4   1    7.31    0.20
  -6  -4   1    6.93    0.22
  -6  -4   1    7.27    0.23
   6   4  -1    7.08    0.20
   6   4  -1    7.25    0.23
  -6   4   1    7.39    0.22
   6   4  -1    7.28    0.23
  -6   4   1    7.61    0.20
   4  -4  -1   19.04    0.49
  -4  -4   1   18.58    0.50
  -4  -4   1   18.91    0.47
   4  -4  -1   19.28    0.48
  -4  -4   1   18.93    0.51
   4  -4  -1   18.88    0.49
  -4  -4   1   19.19    0.44
  -4   4   1   19.34    0.49
   4   4  -1   18.45    0.50
  -4   4   1   18.62    0.47
  -4   4   1   18.87    0.49
   4   4  -1   18.44    0.47
   4   4  -1   19.10    0.50
  -4   4   1   19.40    0.44
   2  -4  -1   30.31    0.75
  -2  -4   1   29.38    0.76
  -2  -4   1   29.12    0.72
   2  -4  -1   30.78    0.76
  -2  -4   1   29.32    0.76
   2  -4  -1   29.71    0.72
   2   4  -1   28.35    0.71
  -2   4   1   28.99    0.72
   2   4  -1   28.61    0.76
  -2   4   1   29.30    0.75
  -2   4   1   29.54    0.66
   2   4  -1   29.31    0.76
  -2   4   1   30.62    0.75
   0  -4   1    2.64    0.11
   0  -4   1    2.43    0.10
   0  -4  -1    2.57    0.10
   0  -4  -1    2.53    0.10
   0  -4  -1    2.62    0.10
   0  -4   1    2.59    0.11
   0   4  -1    2.63    0.11
   0   4  -1    2.45    0.10
   0   4   1    2.72    0.10
   0   4   1    2.54    0.09
   0   4  -1    2.66    0.09
   0   4   1    2.76    0.09
   2  -4   1   68.77    1.68
   2  -4   1   69.32    1.56
  -2  -4  -1   71.19    1.67
   2  -4   1   71.36    1.78
   2  -4   1   70.53    1.78
  -2  -4  -1   70.05    1.78
   2   4   1   71.09    1.78
  -2   4  -1   71.53    1.78
  -2   4  -1   68.95    1.68
   2   4   1   71.55    1.56
   2   4   1   70.79    1.67
   2   4   1   70.64    1.78
  -2   4  -1   69.26    1.78
   4  -4   1    2.47    0.11
   4  -4   1    2.51    0.09
  -4  -4  -1    2.46    0.09
  -4  -4  -1    2.59    0.08
   4  -4   1    2.50    0.11
   4  -4   1    2.56    0.11
  -4  -4  -1    2.61    0.11
   4   4   1    2.50    0.10
  -4   4  -1    2.38    0.10
  -4   4  -1    2.45    0.11
   4   4   1    2.69    0.11
   4   4   1    2.64    0.08
   4   4   1    2.57    0.11
  -4   4  -1    2.51    0.11
   6  -4   1   81.39    2.10
  -6  -4  -1   84.58    1.96
   6  -4   1   85.15    1.85
  -6  -4  -1   85.94    2.11
  -6  -4  -1   84.18    1.85
  -6  -4  -1   81.44    2.10
   6  -4   1   81.15    1.98
   6   4   1   81.72    2.10
  -6   4  -1   81.63    1.85
   6   4   1   83.96    2.10
   6   4   1   84.46    1.96
   6   4   1   83.04    1.86
  -6   4  -1   82.55    2.10
  -6   4  -1   79.82    2.10
  -8  -4  -1   41.10    0.97
   8  -4   1   42.51    1.10
   8  -4   1   43.35    0.98
   8  -4   1   41.85    1.10
   8  -4   1   42.15    1.03
  -8  -4  -1   43.91    1.01
  -8  -4  -1   41.91    1.10
  -8  -4  -1   43.68    1.11
   8   4   1   43.05    1.11
  -8   4  -1   41.63    1.10
   8   4   1   42.89    1.10
  -8   4  -1   41.29    1.09
  -8   4  -1   41.37    0.96
   8   4   1   42.15    0.98
  10  -4   1   68.76    1.82
  10  -4   1   71.07    1.71
 -10  -4  -1   70.66    1.83
  10  -4   1   70.24    1.82
  10  -4   1   72.12    1.62
 -10  -4  -1   67.90    1.68
 -10  -4  -1   76.34    1.69
 -10  -4  -1   68.20    1.83
 -10   4  -1   72.29    1.82
  10   4   1   70.36    1.83
  10   4   1   71.26    1.61
 -12  -4  -1   59.65    1.64
  12  -4   1   61.64    1.63
 -12  -4  -1   60.78    1.64
  12  -4   1   64.87    1.45
  12  -4   1   62.98    1.63
  12  -4   1   63.37    1.53
 -12  -4  -1   61.71    1.51
 -12  -4  -1   64.94    1.51
  12   4   1   62.05    1.64
 -12   4  -1   63.47    1.63
  12   4   1   64.83    1.45
 -14  -4  -1   14.44    0.51
  14  -4   1   14.82    0.42
  14  -4   1   14.45    0.44
 -14  -4  -1   14.58    0.41
  14  -4   1   13.52    0.50
 -14  -4  -1   14.26    0.51
 -14  -4  -1   14.64    0.41
  14  -4   1   14.59    0.48
  14   4   1   14.73    0.42
 -14   4  -1   14.21    0.47
  14   4   1   14.68    0.50
 -16  -4  -1   30.73    0.93
  16  -4   1   31.57    0.91
 -16  -4  -1   30.30    0.81
  16  -4   1   31.93    0.84
  16  -4   1   32.16    0.80
  16   4   1   32.29    0.79
 -16   4  -1   31.07    0.90
  16   4   1   32.17    0.93
 -18  -4  -1    1.51    0.21
  18  -4   1    2.12    0.21
 -18  -4  -1    2.74    0.38
  18  -4   1    2.29    0.24
  18  -4   1    2.23    0.26
  18   4   1    2.35    0.27
  18   4   1    2.53    0.27
 -18   4  -1    2.71    0.35
  20  -4   1   15.00    0.49
  20  -4   1   14.50    0.59
 -20  -4  -1   13.51    0.51
  20  -4   1   14.61    0.51
 -20  -4  -1   15.21    0.62
  20   4   1   14.87    0.49
  20   4   1   15.45    0.63
  22  -4   1    4.69    0.36
 -22  -4  -1    5.72    0.51
  22  -4   1    5.11    0.38
  22  -4   1    4.76    0.47
  22   4   1    5.50    0.53
  22   4   1    4.96    0.37
  24  -4   1   10.28    0.46
  24  -4   1   10.46    0.60
  24  -4   1   10.06    0.50
  24   4   1   11.38    0.68
  24   4   1   10.43    0.48
  23  -5  -1    9.71    0.48
 -23  -5   1    9.01    0.53
  23  -5  -1   10.15    0.50
  23  -5  -1    9.81    0.46
  23   5  -1   11.09    0.63
  21  -5  -1   -0.04    0.20
 -21  -5   1   -0.33    0.24
  21  -5  -1   -0.02    0.21
  21  -5  -1   -0.11    0.21
 -21  -5   1    0.34    0.32
  21   5  -1    0.30    0.28
 -19  -5   1   15.63    0.59
  19  -5  -1   17.24    0.53
  19  -5  -1   17.00    0.57
 -19  -5   1   16.41    0.69
  19  -5  -1   16.87    0.59
  19   5  -1   17.80    0.66
 -17  -5   1    2.02    0.26
  17  -5  -1    1.96    0.21
  17  -5  -1    2.21    0.27
 -17  -5   1    1.92    0.21
  17  -5  -1    1.98    0.21
  17   5  -1    1.95    0.24
  17   5  -1    1.92    0.19
  15  -5  -1   29.63    0.81
  15  -5  -1   29.44    0.74
 -15  -5   1   28.99    0.78
 -15  -5   1   28.53    0.85
  15  -5  -1   27.01    0.84
  15  -5  -1   29.13    0.83
 -15   5   1   29.01    0.83
  15   5  -1   30.02    0.74
  15   5  -1   29.36    0.85
 -13  -5   1   24.82    0.73
  13  -5  -1   23.97    0.64
  13  -5  -1   24.77    0.69
  13  -5  -1   25.84    0.70
 -13  -5   1   25.55    0.66
  13  -5  -1   25.30    0.70
 -13   5   1   23.98    0.70
  13   5  -1   25.34    0.72
  13   5  -1   24.88    0.63
 -11  -5   1    5.60    0.23
  11  -5  -1    5.59    0.24
  11  -5  -1    5.41    0.23
  11  -5  -1    6.40    0.24
 -11  -5   1    5.39    0.26
  11  -5  -1    5.20    0.26
  11   5  -1    5.57    0.26
  11   5  -1    5.82    0.26
 -11   5   1    5.10    0.23
  -9  -5   1   67.48    1.55
   9  -5  -1   64.08    1.63
  -9  -5   1   60.66    1.64
   9  -5  -1   63.15    1.45
   9  -5  -1   64.41    1.56
   9  -5  -1   62.94    1.63
  -9  -5   1   65.06    1.65
   9   5  -1   64.74    1.65
  -9   5   1   63.03    1.45
   9   5  -1   62.56    1.65
  -9   5   1   65.05    1.63
   7  -5  -1    0.44    0.07
   7  -5  -1    0.48    0.07
  -7  -5   1    0.43    0.08
   7  -5  -1    0.16    0.09
  -7  -5   1    0.35    0.08
  -7  -5   1    0.31    0.07
  -7  -5   1    0.36    0.07
   7  -5  -1    0.37    0.06
  -7   5   1    0.74    0.10
  -7   5   1    0.35    0.07
   7   5  -1    0.27    0.08
   7   5  -1    0.33    0.08
  -5  -5   1  131.16    2.92
  -5  -5   1  132.80    3.11
  -5  -5   1  130.86    3.31
   5  -5  -1  130.81    3.30
  -5  -5   1  127.48    3.31
   5  -5  -1  132.22    3.30
   5  -5  -1  132.49    3.12
  -5   5   1  128.04    2.91
  -5   5   1  133.68    3.30
   5   5  -1  131.18    3.31
   5   5  -1  131.92    3.31
  -3  -5   1    2.14    0.12
   3  -5  -1    2.50    0.11
  -3  -5   1    2.05    0.09
  -3  -5   1    2.27    0.11
  -3  -5   1    2.23    0.11
   3  -5  -1    2.44    0.11
   3   5  -1    2.02    0.11
  -3   5   1    2.09    0.10
   3   5  -1    2.13    0.12
   1  -5  -1  150.27    3.50
  -1  -5   1  147.70    3.72
   1  -5  -1  151.01    3.72
  -1  -5   1  151.31    3.72
   1  -5  -1  149.94    3.72
  -1  -5   1  145.04    3.50
  -1   5   1  141.55    3.71
   1   5  -1  149.96    3.72
  -1   5   1  146.10    3.50
   1   5  -1  147.65    3.72
  -1  -5  -1   54.38    1.37
  -1  -5  -1   55.09    1.29
   1  -5   1   54.45    1.37
  -1  -5  -1   54.71    1.37
   1  -5   1   54.14    1.37
   1  -5   1   52.83    1.29
   1  -5   1   51.18    1.20
  -1   5  -1   52.56    1.37
   1   5   1   54.81    1.37
   1   5   1   53.27    1.28
  -1   5  -1   54.34    1.37
   1   5   1   54.06    1.37
   3  -5   1   34.13    0.88
  -3  -5  -1   34.02    0.76
   3  -5   1   33.69    0.76
  -3  -5  -1   33.81    0.87
   3  -5   1   33.26    0.83
  -3  -5  -1   34.58    0.82
   3  -5   1   33.18    0.88
   3   5   1   33.77    0.76
  -3   5  -1   33.49    0.88
   3   5   1   33.78    0.87
   3   5   1   34.36    0.81
  -3   5  -1   34.35    0.88
   5  -5   1  103.66    2.48
  -5  -5  -1  105.12    2.63
  -5  -5  -1  104.48    2.31
   5  -5   1  101.88    2.63
  -5  -5  -1  102.77    2.63
   5  -5   1  105.07    2.63
   5  -5   1  105.87    2.32
  -5  -5  -1  105.50    2.46
  -5   5  -1  105.47    2.63
   5   5   1  103.59    2.63
   5   5   1   99.87    2.32
   5   5   1  106.10    2.46
  -5   5  -1  103.17    2.63
  -7  -5  -1   18.01    0.43
   7  -5   1   17.83    0.47
   7  -5   1   18.65    0.44
   7  -5   1   17.88    0.50
  -7  -5  -1   17.46    0.50
  -7  -5  -1   17.96    0.50
  -7  -5  -1   18.34    0.45
  -7   5  -1   17.98    0.49
  -7   5  -1   17.44    0.42
   7   5   1   17.31    0.44
   7   5   1   18.18    0.50
   7   5   1   17.72    0.44
   9  -5   1   52.84    1.31
  -9  -5  -1   55.43    1.28
  -9  -5  -1   55.05    1.40
  -9  -5  -1   50.86    1.39
   9  -5   1   54.86    1.23
   9  -5   1   51.61    1.38
   9  -5   1   54.18    1.39
   9   5   1   53.40    1.23
  -9   5  -1   53.46    1.38
   9   5   1   53.70    1.39
  11  -5   1    2.90    0.22
 -11  -5  -1    2.69    0.24
 -11  -5  -1    2.98    0.22
  11  -5   1    3.14    0.20
  11  -5   1    3.34    0.20
 -11  -5  -1    2.99    0.15
  11  -5   1    3.01    0.19
  11   5   1    2.64    0.23
 -11   5  -1    2.94    0.20
  11   5   1    2.80    0.19
 -13  -5  -1   39.70    1.13
  13  -5   1   39.79    1.12
 -13  -5  -1   39.34    1.01
  13  -5   1   42.04    1.05
 -13  -5  -1   44.20    1.02
  13  -5   1   41.84    1.11
  13  -5   1   41.79    0.99
 -13  -5  -1   41.54    1.14
  13   5   1   41.62    1.13
 -13   5  -1   41.09    1.11
  13   5   1   42.89    0.99
  15  -5   1   16.60    0.48
  15  -5   1   16.47    0.50
  15  -5   1   17.54    0.55
 -15  -5  -1   16.60    0.47
 -15  -5  -1   15.71    0.58
  15   5   1   17.04    0.48
 -15   5  -1   16.09    0.54
  15   5   1   16.33    0.57
  17  -5   1   16.02    0.56
 -17  -5  -1   15.86    0.61
  17  -5   1   15.86    0.51
 -17  -5  -1   14.43    0.50
  17  -5   1   15.97    0.49
 -17   5  -1   15.38    0.57
  17   5   1   16.34    0.62
  17   5   1   16.33    0.48
 -19  -5  -1   22.79    0.79
  19  -5   1   22.54    0.70
  19  -5   1   22.54    0.64
  19  -5   1   22.01    0.76
  19   5   1   23.42    0.80
  19   5   1   23.60    0.64
  21  -5   1    1.68    0.28
  21  -5   1    1.64    0.22
 -21  -5  -1    2.02    0.32
  21  -5   1    1.44    0.24
  21   5   1    2.11    0.34
  21   5   1    1.48    0.22
  23  -5   1   14.00    0.53
 -23  -5  -1   14.75    0.73
  23  -5   1   14.40    0.58
  23  -5   1   15.59    0.67
  23   5   1   14.73    0.55
  23   5   1   15.46    0.81
 -22  -6   1   -0.16    0.29
  22  -6  -1   -0.19    0.21
  22  -6  -1   -0.24    0.23
  22  -6  -1    0.06    0.23
  22   6  -1   -0.12    0.34
 -20  -6   1    1.93    0.30
 -20  -6   1    2.08    0.36
  20  -6  -1    2.53    0.26
  20  -6  -1    2.54    0.25
  20  -6  -1    2.54    0.26
  20   6  -1    2.50    0.34
  18  -6  -1   -0.16    0.18
 -18  -6   1    0.14    0.23
  18  -6  -1   -0.11    0.20
  18  -6  -1   -0.05    0.19
 -18  -6   1   -0.15    0.25
  18   6  -1    0.45    0.25
 -16  -6   1    2.25    0.25
  16  -6  -1    2.13    0.19
  16  -6  -1    2.23    0.28
  16  -6  -1    2.10    0.22
 -16  -6   1    2.03    0.21
  16   6  -1    1.99    0.24
  14  -6  -1   -0.24    0.14
  14  -6  -1    0.44    0.14
  14  -6  -1   -0.05    0.16
 -14  -6   1    0.09    0.15
  14  -6  -1    0.21    0.16
 -14  -6   1    0.01    0.17
 -14   6   1   -0.12    0.16
  14   6  -1    0.19    0.18
 -12  -6   1    0.43    0.15
 -12  -6   1    0.46    0.13
  12  -6  -1    0.65    0.13
  12  -6  -1    0.38    0.13
  12  -6  -1    0.48    0.13
  12  -6  -1    0.20    0.14
 -12   6   1    0.30    0.13
  12   6  -1    0.32    0.15
 -10  -6   1    1.30    0.17
  10  -6  -1    1.65    0.17
  10  -6  -1    1.40    0.16
  10  -6  -1    1.18    0.16
  10  -6  -1    1.10    0.14
 -10  -6   1    1.26    0.14
 -10  -6   1    1.57    0.19
  10   6  -1    1.39    0.20
 -10   6   1    1.13    0.16
   8  -6  -1    0.78    0.09
   8  -6  -1    0.58    0.12
  -8  -6   1    0.75    0.11
   8  -6  -1    0.78    0.09
   8  -6  -1    1.00    0.11
  -8  -6   1    0.71    0.09
  -8  -6   1    0.83    0.10
  -8   6   1    0.71    0.09
  -8   6   1    0.77    0.08
   8   6  -1    0.71    0.11
  -6  -6   1    0.80    0.09
   6  -6  -1    0.79    0.11
   6  -6  -1    0.74    0.11
  -6  -6   1    1.05    0.14
  -6  -6   1    0.87    0.09
  -6  -6   1    1.20    0.13
   6   6  -1    1.02    0.13
  -6   6   1    1.00    0.08
  -6   6   1    0.73    0.08
   6   6  -1    1.08    0.10
  -4  -6   1    0.11    0.06
   4  -6  -1    0.02    0.08
   4  -6  -1    0.07    0.06
  -4  -6   1    0.01    0.07
  -4  -6   1    0.00    0.06
   4  -6  -1    0.10    0.06
  -4  -6   1    0.07    0.07
   4   6  -1    0.08    0.06
   4   6  -1    0.03    0.07
  -4   6   1    0.03    0.06
  -2  -6   1    1.93    0.12
  -2  -6   1    1.90    0.12
   2  -6  -1    1.95    0.11
  -2  -6   1    1.89    0.08
   2  -6  -1    1.96    0.12
   2  -6  -1    1.83    0.13
  -2  -6   1    1.94    0.13
   2   6  -1    1.87    0.11
   2   6  -1    1.92    0.13
  -2   6   1    1.88    0.11
   0  -6   1   -0.04    0.06
   0  -6   1    0.00    0.06
   0  -6  -1   -0.04    0.06
   0  -6   1   -0.08    0.06
   0  -6  -1   -0.06    0.07
   0  -6  -1   -0.01    0.05
   0  -6   1   -0.05    0.03
   0   6   1   -0.06    0.05
   0   6  -1    0.01    0.06
   0   6  -1    0.05    0.05
   2  -6   1    1.00    0.12
   2  -6   1    1.10    0.11
   2  -6   1    0.93    0.11
   2  -6   1    1.06    0.06
  -2  -6  -1    1.08    0.11
  -2  -6  -1    0.99    0.11
  -2   6  -1    1.05    0.12
   2   6   1    1.03    0.10
   2   6   1    0.93    0.07
  -4  -6  -1    0.26    0.07
   4  -6   1    0.14    0.08
   4  -6   1    0.26    0.07
  -4  -6  -1    0.32    0.07
   4  -6   1    0.29    0.05
  -4  -6  -1    0.29    0.04
   4  -6   1    0.23    0.08
   4   6   1    0.32    0.04
   4   6   1    0.25    0.07
  -4   6  -1    0.24    0.07
   4   6   1    0.22    0.05
  -6  -6  -1    1.51    0.14
  -6  -6  -1    1.41    0.11
   6  -6   1    1.39    0.14
  -6  -6  -1    1.57    0.09
   6  -6   1    1.47    0.12
   6  -6   1    1.22    0.14
  -6  -6  -1    1.56    0.15
   6  -6   1    1.49    0.14
   6   6   1    1.65    0.11
   6   6   1    1.42    0.14
   6   6   1    1.35    0.09
  -6   6  -1    1.31    0.13
   8  -6   1    1.07    0.11
  -8  -6  -1    1.30    0.13
  -8  -6  -1    1.26    0.11
   8  -6   1    1.20    0.11
  -8  -6  -1    1.15    0.16
  -8  -6  -1    1.09    0.12
   8  -6   1    1.27    0.16
   8   6   1    1.36    0.16
   8   6   1    1.19    0.10
  -8   6  -1    1.03    0.10
   8   6   1    1.05    0.10
  -8   6  -1    1.15    0.15
  10  -6   1    0.06    0.12
  10  -6   1    0.08    0.11
 -10  -6  -1    0.08    0.12
 -10  -6  -1    0.21    0.08
  10  -6   1    0.04    0.11
  10  -6   1    0.04    0.11
 -10  -6  -1    0.01    0.12
  10   6   1    0.06    0.11
 -10   6  -1    0.04    0.10
  10   6   1    0.04    0.10
  12  -6   1    1.67    0.21
 -12  -6  -1    1.48    0.18
  12  -6   1    1.20    0.14
 -12  -6  -1    1.51    0.15
 -12  -6  -1    0.99    0.11
 -12  -6  -1    1.73    0.18
  12  -6   1    1.57    0.15
  12  -6   1    1.36    0.17
  12   6   1    1.27    0.14
 -12   6  -1    1.42    0.15
  12   6   1    1.17    0.17
  14  -6   1    0.07    0.15
 -14  -6  -1    0.00    0.17
  14  -6   1    0.28    0.15
  14  -6   1    0.12    0.14
 -14  -6  -1    0.16    0.11
  14   6   1    0.04    0.18
 -14   6  -1    0.05    0.16
  14   6   1    0.16    0.14
  16  -6   1    1.19    0.20
  16  -6   1    0.99    0.17
 -16  -6  -1    0.90    0.23
  16  -6   1    0.88    0.18
 -16  -6  -1    1.02    0.16
  16   6   1    1.27    0.24
  16   6   1    0.91    0.17
 -16   6  -1    0.89    0.21
 -18  -6  -1    1.82    0.30
 -18  -6  -1    1.70    0.23
  18  -6   1    2.12    0.25
  18  -6   1    2.18    0.20
  18  -6   1    2.03    0.23
  18   6   1    2.38    0.29
  18   6   1    2.42    0.33
  20  -6   1    0.95    0.20
 -20  -6  -1    0.88    0.31
  20  -6   1    1.16    0.27
  20  -6   1    0.98    0.24
  20   6   1    1.09    0.35
  20   6   1    1.05    0.22
  22  -6   1   -0.11    0.21
  22  -6   1    0.25    0.28
  22  -6   1    0.06    0.25
 -22  -6  -1   -0.20    0.34
  22   6   1    0.17    0.22
  23  -7  -1    9.20    0.51
  23  -7  -1    8.53    0.51
  23   7  -1    9.27    0.75
  21  -7  -1    0.13    0.24
 -21  -7   1   -0.18    0.31
  21  -7  -1   -0.09    0.23
  21   7  -1   -0.17    0.36
  19  -7  -1   12.77    0.53
 -19  -7   1   11.44    0.59
  19  -7  -1   12.99    0.54
 -19  -7   1   12.47    0.65
  19  -7  -1   12.75    0.49
  19   7  -1   12.91    0.63
 -17  -7   1    1.12    0.24
  17  -7  -1    1.07    0.21
  17  -7  -1    0.82    0.22
 -17  -7   1    1.26    0.27
  17  -7  -1    1.15    0.21
  17   7  -1    1.36    0.27
  15  -7  -1   17.37    0.55
  15  -7  -1   18.36    0.59
 -15  -7   1   18.39    0.57
  15  -7  -1   18.32    0.58
 -15  -7   1   18.22    0.63
  15   7  -1   18.58    0.63
  13  -7  -1   11.69    0.42
 -13  -7   1   12.45    0.46
  13  -7  -1   12.15    0.41
  13  -7  -1   10.83    0.38
 -13  -7   1   12.36    0.41
  13  -7  -1   11.66    0.43
  13   7  -1   12.35    0.47
 -13   7   1   11.53    0.44
 -11  -7   1    5.39    0.30
 -11  -7   1    5.81    0.26
  11  -7  -1    6.11    0.26
  11  -7  -1    5.00    0.29
  11  -7  -1    5.44    0.26
 -11   7   1    5.30    0.27
  11   7  -1    5.18    0.30
  -9  -7   1   33.73    0.82
   9  -7  -1   32.86    0.86
   9  -7  -1   32.47    0.86
  -9  -7   1   33.46    0.88
   9  -7  -1   32.58    0.84
  -9  -7   1   29.81    0.88
  -9   7   1   32.46    0.86
  -9   7   1   30.64    0.75
   9   7  -1   31.84    0.88
  -7  -7   1    4.17    0.21
  -7  -7   1    4.07    0.20
   7  -7  -1    3.77    0.18
  -7  -7   1    3.81    0.22
   7  -7  -1    3.45    0.22
  -7  -7   1    3.68    0.21
  -7   7   1    3.64    0.14
  -7   7   1    3.57    0.18
   7   7  -1    3.91    0.21
  -5  -7   1   64.02    1.51
  -5  -7   1   59.37    1.41
   5  -7  -1   62.94    1.59
   5  -7  -1   63.36    1.52
   5  -7  -1   64.66    1.60
  -5  -7   1   59.63    1.61
  -5  -7   1   60.44    1.60
   5   7  -1   62.09    1.61
  -5   7   1   64.79    1.59
   3  -7  -1    2.45    0.14
   3  -7  -1    3.01    0.17
  -3  -7   1    2.89    0.12
  -3  -7   1    2.37    0.16
  -3  -7   1    2.31    0.17
  -3  -7   1    2.65    0.16
   3  -7  -1    2.95    0.15
  -3   7   1    2.34    0.14
   3   7  -1    2.36    0.16
   1  -7  -1   57.48    1.46
  -1  -7   1   55.70    1.47
   1  -7  -1   57.41    1.39
  -1  -7   1   57.51    1.39
   1  -7  -1   59.64    1.46
  -1  -7   1   55.13    1.47
   1   7  -1   56.85    1.47
  -1   7   1   57.34    1.46
  -1  -7  -1   27.86    0.69
  -1  -7  -1   25.45    0.72
   1  -7   1   27.21    0.69
  -1  -7  -1   27.54    0.72
   1  -7   1   28.04    0.73
   1  -7   1   27.51    0.73
  -1   7  -1   27.27    0.73
   1   7   1   27.05    0.72
  -3  -7  -1   11.15    0.33
  -3  -7  -1   11.04    0.31
   3  -7   1   11.18    0.27
   3  -7   1   10.61    0.34
   3  -7   1   11.34    0.34
   3  -7   1   10.87    0.32
   3   7   1   10.60    0.33
  -3   7  -1   10.58    0.34
  -5  -7  -1   69.61    1.64
  -5  -7  -1   69.18    1.75
   5  -7   1   68.35    1.53
  -5  -7  -1   67.29    1.75
   5  -7   1   67.40    1.65
   5  -7   1   70.47    1.75
   5  -7   1   66.03    1.74
  -5  -7  -1   67.12    1.51
   5   7   1   67.75    1.74
  -5   7  -1   67.69    1.74
   7  -7   1    3.76    0.20
   7  -7   1    3.66    0.19
   7  -7   1    3.86    0.21
  -7  -7  -1    3.74    0.15
  -7  -7  -1    4.18    0.17
  -7  -7  -1    3.88    0.21
  -7  -7  -1    3.71    0.21
   7  -7   1    3.62    0.20
   7   7   1    3.77    0.15
   7   7   1    3.79    0.21
  -7   7  -1    3.73    0.20
   9  -7   1   37.84    1.03
  -9  -7  -1   38.69    0.95
   9  -7   1   38.48    0.98
  -9  -7  -1   39.77    1.04
   9  -7   1   39.42    0.92
  -9  -7  -1   36.91    1.04
   9  -7   1   40.59    1.04
  -9   7  -1   38.99    1.03
   9   7   1   39.05    1.04
   9   7   1   38.08    0.90
 -11  -7  -1    0.85    0.16
  11  -7   1    0.80    0.14
  11  -7   1    0.81    0.14
 -11  -7  -1    0.95    0.11
 -11  -7  -1    0.83    0.17
  11  -7   1    0.95    0.14
  11  -7   1    0.70    0.16
  11   7   1    0.89    0.16
 -11   7  -1    0.77    0.15
  11   7   1    1.04    0.13
 -13  -7  -1   25.81    0.78
  13  -7   1   25.80    0.72
 -13  -7  -1   25.24    0.68
  13  -7   1   26.89    0.76
  13  -7   1   26.43    0.67
  13   7   1   26.44    0.67
  13   7   1   26.22    0.79
 -13   7  -1   26.71    0.76
  15  -7   1    8.28    0.35
  15  -7   1    8.61    0.39
 -15  -7  -1    8.09    0.32
  15  -7   1    8.25    0.37
 -15  -7  -1    7.62    0.43
  15   7   1    7.79    0.45
  15   7   1    8.10    0.34
 -15   7  -1    7.42    0.41
  17  -7   1   11.77    0.50
  17  -7   1   11.57    0.43
  17  -7   1   11.51    0.46
 -17  -7  -1   10.64    0.55
  17   7   1   11.75    0.43
  17   7   1   11.51    0.59
 -19  -7  -1   13.53    0.67
  19  -7   1   14.22    0.50
  19  -7   1   14.51    0.56
  19  -7   1   13.84    0.59
  19   7   1   14.28    0.50
  21  -7   1    1.44    0.30
  21  -7   1    1.64    0.24
  21  -7   1    1.76    0.28
 -21  -7  -1    1.54    0.38
  21   7   1    1.40    0.25
 -20  -8   1    7.28    0.66
  20  -8  -1    6.79    0.47
  20  -8  -1    7.07    0.46
 -20  -8   1    5.85    0.67
  20   8  -1    6.62    0.66
  18  -8  -1    5.12    0.42
 -18  -8   1    4.72    0.53
  18  -8  -1    5.24    0.39
 -18  -8   1    4.70    0.51
  18   8  -1    5.19    0.54
  16  -8  -1   19.02    0.61
 -16  -8   1   18.13    0.69
 -16  -8   1   18.15    0.64
  16  -8  -1   18.37    0.63
  16   8  -1   18.95    0.69
  14  -8  -1    0.08    0.18
  14  -8  -1    0.53    0.16
 -14  -8   1    0.15    0.21
 -14  -8   1    0.36    0.19
  14   8  -1    0.03    0.22
  12  -8  -1   50.64    1.32
 -12  -8   1   51.50    1.39
  12  -8  -1   51.65    1.36
  12  -8  -1   48.78    1.36
 -12  -8   1   53.25    1.29
  12   8  -1   52.06    1.39
 -10  -8   1    3.22    0.27
 -10  -8   1    3.29    0.24
  10  -8  -1    2.84    0.26
  10  -8  -1    3.41    0.22
  10  -8  -1    2.94    0.23
 -10   8   1    2.66    0.24
  10   8  -1    3.31    0.28
   8  -8  -1   51.82    1.36
  -8  -8   1   55.45    1.30
   8  -8  -1   51.80    1.32
  -8  -8   1   48.55    1.38
  -8  -8   1   55.00    1.39
  -8   8   1   51.28    1.18
  -8   8   1   53.51    1.37
   8   8  -1   53.09    1.39
  -6  -8   1   22.84    0.64
   6  -8  -1   22.68    0.61
  -6  -8   1   20.86    0.55
  -6  -8   1   22.74    0.59
   6  -8  -1   21.67    0.61
  -6  -8   1   21.30    0.63
   6  -8  -1   22.63    0.61
  -6   8   1   22.37    0.61
   6   8  -1   21.84    0.63
  -4  -8   1    8.82    0.32
  -4  -8   1    8.95    0.30
   4  -8  -1    9.23    0.31
   4  -8  -1    9.20    0.30
   4  -8  -1    8.71    0.29
  -4  -8   1    8.93    0.26
  -4  -8   1    9.13    0.32
  -4   8   1    9.00    0.30
   4   8  -1    8.65    0.31
  -2  -8   1   42.46    1.06
   2  -8  -1   44.09    1.07
  -2  -8   1   42.03    1.12
   2  -8  -1   44.59    1.12
   2  -8  -1   41.89    1.11
  -2  -8   1   43.89    1.13
   2   8  -1   42.72    1.12
  -2   8   1   40.84    1.11
   0  -8   1    3.53    0.19
   0  -8   1    3.77    0.21
   0  -8  -1    4.03    0.20
   0  -8  -1    3.71    0.19
   0  -8  -1    3.71    0.18
   0  -8   1    3.50    0.20
   0   8   1    3.81    0.19
   0   8  -1    3.58    0.20
   2  -8   1   53.45    1.44
   2  -8   1   54.54    1.36
  -2  -8  -1   55.80    1.43
  -2  -8  -1   56.92    1.36
   2  -8   1   57.57    1.44
  -2   8  -1   55.81    1.44
   2   8   1   54.48    1.43
   4  -8   1    0.60    0.11
   4  -8   1    0.49    0.11
  -4  -8  -1    0.51    0.10
  -4  -8  -1    0.59    0.11
  -4  -8  -1    0.43    0.10
   4  -8   1    0.77    0.12
  -4   8  -1    0.43    0.11
   4   8   1    0.70    0.11
   6  -8   1   60.58    1.48
  -6  -8  -1   60.12    1.46
  -6  -8  -1   61.94    1.57
   6  -8   1   59.09    1.56
   6  -8   1   56.78    1.37
   6  -8   1   63.39    1.57
  -6  -8  -1   59.11    1.56
  -6   8  -1   61.60    1.56
   6   8   1   60.35    1.56
  -8  -8  -1   21.95    0.56
  -8  -8  -1   20.57    0.62
   8  -8   1   20.35    0.53
  -8  -8  -1   21.83    0.62
  -8  -8  -1   20.47    0.51
   8  -8   1   21.14    0.58
   8  -8   1   20.77    0.61
  -8   8  -1   21.39    0.61
   8   8   1   21.69    0.62
  10  -8   1   33.84    0.91
 -10  -8  -1   31.92    0.83
  10  -8   1   32.17    0.87
  10  -8   1   32.31    0.80
 -10  -8  -1   33.57    0.92
  10   8   1   33.01    0.92
  10   8   1   33.17    0.78
 -10   8  -1   33.59    0.91
  12  -8   1   44.96    1.17
 -12  -8  -1   44.46    1.19
 -12  -8  -1   41.75    1.07
  12  -8   1   42.98    1.04
  12  -8   1   42.14    1.11
  12   8   1   43.09    1.19
  12   8   1   43.66    1.03
 -12   8  -1   43.05    1.18
 -14  -8  -1    6.23    0.39
  14  -8   1    5.73    0.34
 -14  -8  -1    5.68    0.29
  14  -8   1    6.74    0.36
  14  -8   1    6.24    0.32
  14   8   1    5.74    0.42
  14   8   1    5.65    0.31
  16  -8   1   21.71    0.67
  16  -8   1   21.23    0.62
  16  -8   1   22.09    0.71
 -16  -8  -1   21.94    0.75
  16   8   1   22.23    0.63
  16   8   1   22.42    0.82
 -18  -8  -1    0.17    0.29
  18  -8   1    0.06    0.20
  18  -8   1    0.11    0.22
  18  -8   1    0.14    0.23
  18   8   1   -0.21    0.21
  20  -8   1   13.60    0.59
  20  -8   1   13.50    0.53
 -20  -8  -1   14.02    0.74
  20  -8   1   14.06    0.63
  20   8   1   14.12    0.53
 -19  -9   1    0.36    0.37
  19  -9  -1    0.30    0.23
  19  -9  -1    0.82    0.26
  17  -9  -1    1.77    0.27
  17  -9  -1    2.14    0.24
 -17  -9   1    1.74    0.34
 -17  -9   1    2.02    0.33
  17   9  -1    2.30    0.36
 -15  -9   1    0.09    0.25
  15  -9  -1   -0.06    0.20
  15  -9  -1    0.24    0.17
 -15  -9   1    0.16    0.25
  15   9  -1    0.05    0.27
 -13  -9   1   -0.06    0.20
  13  -9  -1    0.43    0.16
  13  -9  -1   -0.19    0.18
 -13  -9   1    0.12    0.21
  13   9  -1    0.07    0.23
  11  -9  -1   -0.03    0.17
 -11  -9   1    0.15    0.17
  11  -9  -1    0.15    0.14
 -11  -9   1    0.08    0.18
  11   9  -1    0.20    0.20
  -9  -9   1    0.08    0.15
   9  -9  -1    0.12    0.12
   9  -9  -1    0.23    0.14
   9  -9  -1   -0.04    0.16
  -9  -9   1    0.17    0.16
   9   9  -1    0.20    0.17
  -7  -9   1    0.08    0.13
   7  -9  -1    0.07    0.12
  -7  -9   1   -0.10    0.14
   7  -9  -1   -0.17    0.14
   7   9  -1    0.13    0.15
  -7   9   1   -0.25    0.13
   5  -9  -1    5.38    0.24
   5  -9  -1    5.04    0.27
  -5  -9   1    5.13    0.29
  -5  -9   1    5.19    0.28
  -5  -9   1    5.09    0.25
   5  -9  -1    4.96    0.24
  -5   9   1    4.86    0.25
   5   9  -1    5.21    0.27
   3  -9  -1    2.71    0.19
  -3  -9   1    2.51    0.22
   3  -9  -1    2.69    0.22
  -3  -9   1    2.81    0.24
  -3  -9   1    2.91    0.21
   3  -9  -1    2.75    0.20
   3   9  -1    2.78    0.22
  -3   9   1    2.36    0.20
  -1  -9   1    5.72    0.27
   1  -9  -1    5.77    0.27
   1  -9  -1    5.79    0.25
  -1  -9   1    6.33    0.27
   1  -9  -1    5.90    0.25
  -1  -9   1    5.70    0.26
   1   9  -1    5.90    0.27
  -1   9   1    5.63    0.25
  -1  -9  -1    1.18    0.14
   1  -9   1    1.21    0.14
   1  -9   1    1.16    0.14
  -1  -9  -1    1.18    0.12
  -1  -9  -1    1.17    0.16
   1  -9   1    1.21    0.14
  -1   9  -1    1.21    0.14
   1   9   1    1.17    0.13
  -3  -9  -1    4.68    0.24
  -3  -9  -1    4.94    0.24
   3  -9   1    5.26    0.26
   3  -9   1    4.53    0.26
   3  -9   1    4.68    0.25
  -3   9  -1    4.61    0.25
   3   9   1    4.60    0.24
   5  -9   1    0.47    0.13
  -5  -9  -1    0.51    0.13
  -5  -9  -1    0.41    0.13
   5  -9   1    0.61    0.15
   5  -9   1    0.37    0.13
  -5  -9  -1    0.58    0.13
   5   9   1    0.62    0.14
  -5   9  -1    0.57    0.13
  -7  -9  -1    0.23    0.13
   7  -9   1   -0.15    0.11
  -7  -9  -1    0.16    0.13
   7  -9   1    0.13    0.14
   7  -9   1    0.26    0.13
   7   9   1    0.17    0.14
  -7   9  -1    0.13    0.14
   9  -9   1   -0.28    0.14
   9  -9   1    0.04    0.15
  -9  -9  -1   -0.13    0.14
  -9  -9  -1    0.04    0.13
   9   9   1    0.10    0.18
  -9   9  -1   -0.01    0.16
 -11  -9  -1    0.37    0.16
  11  -9   1    0.24    0.16
  11  -9   1    0.42    0.16
 -11  -9  -1    0.29    0.17
  11  -9   1    0.41    0.17
  11   9   1    0.52    0.21
  13  -9   1   -0.22    0.17
 -13  -9  -1    0.13    0.20
  13  -9   1    0.19    0.18
  13  -9   1    0.06    0.17
 -13  -9  -1    0.27    0.18
  15  -9   1    0.16    0.19
 -15  -9  -1    0.11    0.23
  15  -9   1   -0.34    0.20
  15  -9   1    0.26    0.21
  17  -9   1    2.92    0.39
  17  -9   1    1.80    0.25
  17  -9   1    1.83    0.26
 -17  -9  -1    2.03    0.30
 -19  -9  -1    0.16    0.33
  19  -9   1    0.24    0.26
  19  -9   1    0.22    0.26
  19  -9   1    0.03    0.25
  18 -10  -1    1.49    0.25
 -18 -10   1    1.45    0.38
  18 -10  -1    1.38    0.29
  16 -10  -1    3.19    0.35
 -16 -10   1    2.86    0.38
  16 -10  -1    2.78    0.29
 -16 -10   1    2.84    0.35
  14 -10  -1    0.77    0.19
 -14 -10   1    0.55    0.26
  14 -10  -1    0.35    0.23
 -14 -10   1    0.77    0.27
  14  10  -1    0.92    0.33
 -12 -10   1   11.66    0.51
 -12 -10   1   11.46    0.48
  12 -10  -1   10.15    0.46
  12 -10  -1   11.33    0.43
  12  10  -1   10.57    0.55
  10 -10  -1    1.12    0.20
  10 -10  -1    1.27    0.16
 -10 -10   1    1.29    0.20
 -10 -10   1    1.25    0.21
  10  10  -1    1.25    0.23
   8 -10  -1   28.58    0.80
  -8 -10   1   29.09    0.79
  -8 -10   1   29.43    0.84
   8  10  -1   28.60    0.84
   6 -10  -1   10.39    0.39
  -6 -10   1   10.25    0.38
   6 -10  -1   10.30    0.36
  -6 -10   1   10.28    0.40
   6  10  -1    9.48    0.41
  -4 -10   1   11.68    0.39
   4 -10  -1   11.96    0.39
   4 -10  -1   11.26    0.40
   4 -10  -1   11.66    0.41
  -4 -10   1   12.01    0.42
   4  10  -1   11.12    0.42
   2 -10  -1   28.11    0.80
   2 -10  -1   29.57    0.78
  -2 -10   1   28.93    0.77
  -2 -10   1   29.36    0.81
   2 -10  -1   30.00    0.80
   2  10  -1   28.02    0.81
   0 -10   1    3.21    0.24
   0 -10  -1    3.03    0.22
   0 -10   1    3.04    0.25
   0 -10  -1    2.90    0.23
   0 -10  -1    2.90    0.25
   0  10   1    3.19    0.24
   0  10  -1    2.86    0.26
   2 -10   1   33.69    0.87
   2 -10   1   34.29    0.92
  -2 -10  -1   33.77    0.90
  -2 -10  -1   33.42    0.87
  -2  10  -1   32.85    0.92
   2  10   1   31.77    0.91
   4 -10   1    0.18    0.14
  -4 -10  -1    0.10    0.14
   4 -10   1    0.18    0.14
  -4 -10  -1    0.08    0.13
   4  10   1    0.23    0.15
  -4  10  -1    0.17    0.16
   6 -10   1   24.04    0.70
  -6 -10  -1   25.49    0.72
   6 -10   1   26.34    0.73
  -6 -10  -1   24.79    0.68
  -6  10  -1   24.62    0.73
  -8 -10  -1   10.01    0.39
  -8 -10  -1   10.17    0.40
   8 -10   1    9.71    0.39
  10 -10   1    9.08    0.40
  10 -10   1    9.61    0.40
 -10 -10  -1    8.75    0.38
 -10 -10  -1    9.07    0.41
  12 -10   1    8.69    0.41
 -12 -10  -1    7.83    0.40
  12 -10   1    8.05    0.40
 -12 -10  -1    8.74    0.43
 -14 -10  -1    2.38    0.27
  14 -10   1    2.81    0.35
  14 -10   1    1.80    0.24
 -16 -10  -1    4.29    0.48
  16 -10   1    4.48    0.41
  16 -10   1    4.54    0.42
 -18 -10  -1    0.13    0.33
  18 -10   1    0.23    0.26
  18 -10   1    0.24    0.26
  15 -11  -1   16.80    0.59
 -15 -11   1   16.68    0.72
  15 -11  -1   16.08    0.63
 -15 -11   1   16.01    0.76
 -13 -11   1    6.09    0.52
 -13 -11   1    6.09    0.49
  13 -11  -1    5.94    0.42
  13 -11  -1    5.90    0.37
  11 -11  -1   10.76    0.43
  11 -11  -1   10.31    0.48
 -11 -11   1   11.26    0.51
 -11 -11   1   11.23    0.50
  -9 -11   1   19.55    0.66
   9 -11  -1   20.06    0.61
  -9 -11   1   20.52    0.64
   9 -11  -1   20.41    0.65
   7 -11  -1    1.38    0.20
  -7 -11   1    1.39    0.20
  -7 -11   1    1.14    0.20
  -5 -11   1   34.39    0.91
  -5 -11   1   34.59    0.96
   5 -11  -1   33.77    0.92
   5 -11  -1   34.60    0.93
   5  11  -1   32.83    0.97
   3 -11  -1    0.98    0.15
   3 -11  -1    1.13    0.19
  -3 -11   1    1.36    0.18
  -3 -11   1    0.95    0.17
   3  11  -1    1.04    0.20
  -1 -11   1   18.60    0.58
   1 -11  -1   18.86    0.56
  -1 -11   1   18.42    0.56
   1 -11  -1   18.28    0.56
   1  11  -1   17.81    0.60
  -1 -11  -1    8.41    0.34
  -1 -11  -1    8.48    0.37
   1 -11   1    8.56    0.37
   1 -11   1    8.08    0.37
  -3 -11  -1   12.32    0.43
   3 -11   1   12.57    0.44
   3 -11   1   12.58    0.45
  -3 -11  -1   12.76    0.44
  -5 -11  -1   31.32    0.85
   5 -11   1   31.63    0.89
  -5 -11  -1   31.49    0.88
   5 -11   1   31.07    0.85
   7 -11   1    4.33    0.32
   7 -11   1    4.30    0.32
  -7 -11  -1    4.21    0.31
  -7 -11  -1    4.32    0.34
  -9 -11  -1   33.79    0.95
  -9 -11  -1   36.44    1.00
   9 -11   1   34.92    0.96
 -11 -11  -1    0.85    0.21
  11 -11   1    0.60    0.21
 -11 -11  -1    0.81    0.25
  11 -11   1    0.81    0.20
 -13 -11  -1   20.39    0.72
  13 -11   1   20.76    0.69
  13 -11   1   20.00    0.67
 -15 -11  -1    5.60    0.49
  15 -11   1    6.34    0.42
  15 -11   1    5.04    0.45
 -14 -12   1    0.64    0.41
  14 -12  -1    0.27    0.21
  14 -12  -1    0.19    0.25
 -14 -12   1    0.11    0.32
  12 -12  -1    1.45    0.27
 -12 -12   1    1.32    0.34
  12 -12  -1    1.47    0.22
 -12 -12   1    1.22    0.30
  10 -12  -1    1.18    0.19
 -10 -12   1    1.11    0.26
 -10 -12   1    1.42    0.29
  10 -12  -1    1.22    0.25
   8 -12  -1    0.30    0.22
  -8 -12   1    0.07    0.23
  -8 -12   1    0.01    0.21
   6 -12  -1    1.11    0.23
  -6 -12   1    1.28    0.22
  -6 -12   1    1.67    0.23
   6 -12  -1    1.42    0.18
  -4 -12   1    0.35    0.20
  -4 -12   1    0.37    0.19
   4 -12  -1    0.20    0.20
   4 -12  -1    0.29    0.16
   2 -12  -1    4.76    0.30
   2 -12  -1    4.29    0.36
  -2 -12   1    4.40    0.33
  -2 -12   1    4.59    0.35
   0 -12  -1    0.86    0.21
   0 -12  -1    0.81    0.17
   0 -12   1    0.76    0.19
   0 -12   1    0.91    0.20
  -2 -12  -1    4.43    0.30
  -2 -12  -1    4.75    0.37
   2 -12   1    4.72    0.33
   2 -12   1    4.63    0.34
  -4 -12  -1    0.41    0.17
   4 -12   1    0.17    0.18
  -4 -12  -1    0.52    0.21
   4 -12   1    0.49    0.19
  -6 -12  -1    0.37    0.18
   6 -12   1    0.35    0.20
   6 -12   1    0.46    0.19
  -6 -12  -1    0.83    0.24
   8 -12   1    1.00    0.22
  -8 -12  -1    0.85    0.21
  -8 -12  -1    1.04    0.26
  10 -12   1    0.26    0.22
 -10 -12  -1    0.61    0.22
 -10 -12  -1    0.51    0.29
  10 -12   1    0.56    0.21
  12 -12   1    0.71    0.23
 -12 -12  -1    0.24    0.25
  12 -12   1    0.54    0.23
  14 -12   1   -0.21    0.25
  14 -12   1    0.10    0.24
 -14 -12  -1    0.19    0.28
  11 -13  -1    1.84    0.23
  11 -13  -1    1.87    0.29
 -11 -13   1    1.83    0.32
 -11 -13   1    2.20    0.39
  -9 -13   1   12.07    0.57
   9 -13  -1   12.01    0.54
  -9 -13   1   12.33    0.62
   9 -13  -1   11.76    0.47
   7 -13  -1    0.16    0.24
  -7 -13   1    0.09    0.23
  -7 -13   1    0.41    0.27
  -5 -13   1   16.76    0.61
   5 -13  -1   16.81    0.62
  -5 -13   1   17.01    0.63
   5 -13  -1   17.14    0.56
  -3 -13   1    0.09    0.21
   3 -13  -1    0.39    0.24
  -3 -13   1    0.42    0.23
   3 -13  -1    0.40    0.18
  -1 -13   1    5.91    0.42
   1 -13  -1    6.85    0.44
   1 -13  -1    6.84    0.36
  -1 -13   1    6.38    0.40
   1 -13   1    1.54    0.24
  -1 -13  -1    1.82    0.26
   1 -13   1    1.48    0.22
  -1 -13  -1    1.46    0.20
   3 -13   1    5.68    0.39
   3 -13   1    6.47    0.40
  -3 -13  -1    6.02    0.35
  -3 -13  -1    6.01    0.45
   5 -13   1   10.57    0.46
  -5 -13  -1   10.60    0.45
   5 -13   1   10.54    0.48
  -5 -13  -1   10.16    0.55
  -7 -13  -1    5.30    0.39
  -7 -13  -1    5.68    0.52
   7 -13   1    5.52    0.40
  -9 -13  -1   13.04    0.55
   9 -13   1   13.03    0.54
   4 -14  -1    8.06    0.51
   4 -14  -1    7.62    0.40
  -4 -14   1    7.99    0.54
  -4 -14   1    6.71    0.47
   2 -14  -1   20.38    0.73
  -2 -14   1   19.19    0.70
  -2 -14   1   20.53    0.72
   2 -14  -1   20.03    0.65
   0 -14   1    2.07    0.26
   0 -14  -1    2.07    0.33
   0 -14  -1    2.11    0.23
   0 -14   1    3.24    0.42
  -2 -14  -1   26.93    0.81
  -2 -14  -1   25.61    0.88
   2 -14   1   26.95    0.82
   2 -14   1   26.35    0.82
  -4 -14  -1    0.67    0.22
  -4 -14  -1    1.56    0.35
   4 -14   1    1.22    0.24
   4 -14   1    1.21    0.26
  26   0  -2    2.72    0.31
 -26   0   2    2.04    0.28
 -24   0   2   19.20    0.63
  24   0  -2   18.49    0.69
 -22   0   2    1.32    0.21
  22   0  -2    1.35    0.24
  20   0  -2   29.70    0.79
  20   0  -2   30.51    0.89
  18   0  -2   11.98    0.41
 -18   0   2   12.22    0.48
  18   0  -2   12.02    0.45
  16   0  -2   26.85    0.79
  16   0  -2   27.46    0.78
  16   0  -2   27.35    0.71
 -16   0   2   27.47    0.79
  16   0  -2   28.11    0.74
  14   0  -2   85.55    2.20
  14   0  -2   86.54    2.08
  14   0  -2   85.34    1.96
 -14   0   2   85.15    2.21
  12   0  -2    3.40    0.18
  12   0  -2    2.70    0.20
 -12   0   2    3.20    0.20
  12   0  -2    3.35    0.20
  10   0  -2  176.60    4.16
  10   0  -2  172.96    4.41
 -10   0   2  175.48    4.41
   8   0  -2    7.15    0.23
   8   0  -2    6.90    0.23
  -8   0   2    7.34    0.23
  -8   0   2    7.33    0.22
   8   0  -2    7.17    0.23
  -6   0   2  198.47    4.59
   6   0  -2  191.11    4.59
  -6   0   2  189.14    4.86
   6   0  -2  194.37    4.86
  -6   0   2  195.35    4.30
  -6   0   2  193.73    4.86
   6   0  -2  195.28    4.86
  -4   0   2  168.76    4.33
  -4   0   2  177.53    4.34
   4   0  -2  173.11    4.34
  -4   0   2  173.44    4.09
   4   0  -2  173.35    4.34
  -2   0   2  276.52    6.91
  -2   0   2  278.14    6.54
   2   0  -2  276.32    6.92
  -2   0   2  272.87    6.91
  -2   0   2  275.58    6.52
   2   0  -2  277.04    6.92
   0   0   2  973.25   22.88
   0   0  -2  936.51   24.30
   0   0   2  964.01   24.29
   0   0   2  985.44   24.29
   0   0  -2 1000.00   22.89
   0   0  -2  970.80   24.30
   2   0   2   53.01    1.35
  -2   0  -2   52.86    1.35
   2   0   2   53.70    1.35
  -2   0  -2   54.57    1.27
   2   0   2   53.14    1.27
   4   0   2  240.83    5.97
   4   0   2  235.69    5.62
   4   0   2  240.76    5.30
  -4   0  -2  234.69    5.27
  -4   0  -2  236.61    5.99
  -4   0  -2  243.57    5.63
   4   0   2  237.82    5.98
  -6   0  -2   21.15    0.50
   6   0   2   20.67    0.56
   6   0   2   20.73    0.48
   6   0   2   20.06    0.55
   6   0   2   20.59    0.50
  -6   0  -2   20.51    0.56
  -6   0  -2   20.54    0.55
  -8   0  -2   12.32    0.31
  -8   0  -2   12.61    0.37
   8   0   2   11.60    0.36
   8   0   2   12.79    0.38
   8   0   2   12.48    0.32
   8   0   2   12.36    0.31
  -8   0  -2   12.37    0.36
  10   0   2   48.16    1.32
 -10   0  -2   51.88    1.33
  10   0   2   47.99    1.16
  10   0   2   52.88    1.22
 -10   0  -2   50.62    1.32
  10   0   2   52.14    1.33
 -10   0  -2   50.83    1.21
  12   0   2   27.52    0.66
  12   0   2   27.40    0.76
 -12   0  -2   25.86    0.67
 -12   0  -2   25.84    0.75
  12   0   2   27.30    0.68
 -12   0  -2   28.04    0.76
 -14   0  -2   71.34    1.80
 -14   0  -2   66.99    1.80
  14   0   2   68.85    1.80
 -14   0  -2   64.90    1.65
  14   0   2   69.74    1.65
  14   0   2   69.84    1.59
  16   0   2    3.12    0.24
 -16   0  -2    3.79    0.29
  16   0   2    3.57    0.21
  16   0   2    3.68    0.31
 -18   0  -2   38.47    1.07
  18   0   2   37.36    0.95
  18   0   2   37.05    0.94
  18   0   2   37.59    1.07
 -20   0  -2    3.99    0.41
  20   0   2    4.25    0.31
  20   0   2    4.19    0.41
  20   0   2    3.93    0.27
 -22   0  -2   16.21    0.66
  22   0   2   16.24    0.65
  22   0   2   16.29    0.55
  24   0   2    5.32    0.55
  24   0   2    4.87    0.39
 -25  -1   2    0.44    0.26
  25  -1  -2    0.94    0.26
 -25   1   2    0.72    0.24
  25   1  -2    0.97    0.27
  23  -1  -2    1.66    0.25
 -23  -1   2    1.40    0.23
  23   1  -2    1.48    0.26
  21  -1  -2    6.01    0.38
 -21  -1   2    5.96    0.36
  21  -1  -2    5.66    0.35
  21   1  -2    6.45    0.41
 -19  -1   2    0.92    0.23
  19  -1  -2    0.60    0.18
 -19  -1   2    0.88    0.18
  19  -1  -2    0.70    0.17
  19  -1  -2    0.59    0.17
  19   1  -2    0.55    0.17
  19   1  -2    0.80    0.20
  17  -1  -2   33.45    0.93
  17  -1  -2   32.87    0.88
  17  -1  -2   32.92    0.84
 -17  -1   2   33.95    0.88
 -17  -1   2   33.97    0.95
  17   1  -2   32.28    0.84
  17   1  -2   33.47    0.94
  17   1  -2   32.57    0.95
 -17   1   2   33.59    0.94
  15  -1  -2   -0.08    0.13
  15  -1  -2    0.27    0.13
  15  -1  -2    0.27    0.13
 -15  -1   2    0.17    0.13
 -15  -1   2   -0.01    0.15
 -15   1   2    0.12    0.14
  15   1  -2   -0.11    0.14
  15   1  -2    0.02    0.15
  15   1  -2   -0.16    0.13
  13  -1  -2   43.38    1.22
  13  -1  -2   47.40    1.09
 -13  -1   2   47.00    1.23
 -13  -1   2   45.88    1.16
  13  -1  -2   47.27    1.16
  13  -1  -2   45.55    1.22
  13   1  -2   46.99    1.22
  13   1  -2   44.37    1.22
  13   1  -2   47.05    1.09
 -13   1   2   47.51    1.22
  11  -1  -2    9.46    0.28
 -11  -1   2    9.27    0.30
  11  -1  -2    9.18    0.31
  11  -1  -2    9.14    0.31
  11  -1  -2    8.77    0.30
 -11  -1   2    8.23    0.30
  11   1  -2    9.05    0.31
 -11   1   2    9.28    0.30
  11   1  -2    9.22    0.31
   9  -1  -2   18.16    0.51
   9  -1  -2   19.13    0.50
  -9  -1   2   18.08    0.49
   9  -1  -2   18.33    0.51
  -9  -1   2   18.74    0.51
  -9   1   2   18.46    0.51
   9   1  -2   18.63    0.51
   7  -1  -2   43.99    1.19
  -7  -1   2   48.81    1.19
   7  -1  -2   46.84    1.14
   7  -1  -2   45.17    1.19
  -7  -1   2   45.64    1.19
  -7  -1   2   45.33    1.13
  -7  -1   2   47.12    1.13
  -7  -1   2   45.75    1.05
   7   1  -2   47.34    1.19
  -7   1   2   47.69    1.14
  -7   1   2   48.10    1.19
  -7   1   2   47.15    1.05
  -7   1   2   45.79    1.19
   5  -1  -2    0.33    0.05
   5  -1  -2    0.27    0.06
  -5  -1   2    0.28    0.04
  -5  -1   2    0.36    0.05
   5  -1  -2    0.24    0.04
  -5  -1   2    0.32    0.05
  -5  -1   2    0.32    0.04
  -5   1   2    0.35    0.05
   5   1  -2    0.23    0.04
   5   1  -2    0.30    0.04
  -5   1   2    0.38    0.04
  -5   1   2    0.36    0.04
  -5   1   2    0.27    0.03
  -3  -1   2   50.45    1.25
  -3  -1   2   50.83    1.19
   3  -1  -2   49.37    1.19
  -3  -1   2   48.79    1.25
   3   1  -2   49.82    1.25
   3   1  -2   48.14    1.18
  -3   1   2   50.86    1.19
   3   1  -2   47.93    1.25
  -1  -1   2   10.14    0.27
  -1  -1   2   10.28    0.27
  -1  -1   2    9.70    0.26
   1  -1  -2   10.20    0.26
   1   1  -2   10.02    0.27
   1   1  -2    9.99    0.26
  -1   1   2   10.49    0.26
  -1  -1  -2   21.98    0.61
   1  -1   2   23.65    0.61
  -1  -1  -2   24.41    0.61
   1  -1   2   23.42    0.61
   1  -1   2   23.47    0.57
   1   1   2   24.32    0.61
  -1   1  -2   23.55    0.57
   1   1   2   24.32    0.57
   1   1   2   24.05    0.61
   1   1   2   24.46    0.58
  -1   1  -2   24.77    0.61
   3  -1   2   38.69    0.86
  -3  -1  -2   36.57    0.98
   3  -1   2   38.14    0.97
   3  -1   2   38.48    0.91
  -3  -1  -2   39.52    0.97
  -3   1  -2   37.60    0.97
  -3   1  -2   38.30    0.91
   3   1   2   39.12    0.98
   3   1   2   37.52    0.97
  -3   1  -2   37.21    0.97
   3   1   2   38.77    0.86
   5  -1   2   27.99    0.73
  -5  -1  -2   28.32    0.65
   5  -1   2   28.42    0.73
   5  -1   2   28.51    0.68
   5  -1   2   28.92    0.65
  -5  -1  -2   27.66    0.75
   5   1   2   27.01    0.74
   5   1   2   28.88    0.75
  -5   1  -2   28.09    0.74
   5   1   2   29.16    0.65
  -5   1  -2   29.01    0.68
  -7  -1  -2   79.18    1.78
  -7  -1  -2   81.28    1.87
  -7  -1  -2   78.62    2.03
   7  -1   2   79.90    1.78
   7  -1   2   79.22    1.89
   7  -1   2   79.78    2.02
   7  -1   2   78.89    2.02
  -7  -1  -2   79.05    2.03
  -7   1  -2   80.56    1.89
  -7   1  -2   80.07    2.02
   7   1   2   77.80    1.88
   7   1   2   80.43    1.78
   7   1   2   80.85    2.03
  -7   1  -2   82.72    2.02
   7   1   2   74.80    2.03
  -9  -1  -2    1.43    0.15
   9  -1   2    1.62    0.10
  -9  -1  -2    1.82    0.16
   9  -1   2    1.49    0.14
   9  -1   2    1.51    0.12
  -9  -1  -2    1.64    0.07
   9  -1   2    1.68    0.15
  -9   1  -2    1.50    0.09
   9   1   2    1.80    0.16
   9   1   2    1.69    0.09
  -9   1  -2    1.40    0.13
   9   1   2    1.57    0.15
   9   1   2    1.61    0.12
  -9   1  -2    1.48    0.14
  11  -1   2   44.06    1.24
  11  -1   2   47.90    1.09
  11  -1   2   46.34    1.14
 -11  -1  -2   47.12    1.24
  11  -1   2   47.34    1.24
 -11  -1  -2   48.77    1.25
 -11  -1  -2   46.53    1.12
  11   1   2   45.29    1.25
 -11   1  -2   45.56    1.13
 -11   1  -2   47.45    1.24
  11   1   2   48.58    1.25
 -11   1  -2   46.29    1.23
  11   1   2   48.36    1.13
  11   1   2   47.83    1.09
  13  -1   2    3.03    0.28
  13  -1   2    3.27    0.21
  13  -1   2    4.08    0.19
 -13  -1  -2    3.27    0.25
  13  -1   2    3.93    0.26
 -13  -1  -2    4.15    0.25
 -13  -1  -2    3.60    0.16
  13   1   2    3.54    0.21
  13   1   2    3.65    0.16
  13   1   2    3.91    0.25
 -13   1  -2    3.76    0.24
 -13   1  -2    3.18    0.25
 -15  -1  -2   16.29    0.52
 -15  -1  -2   14.91    0.44
 -15  -1  -2   15.45    0.54
  15  -1   2   15.19    0.46
  15  -1   2   16.05    0.45
  15  -1   2   15.35    0.53
 -15   1  -2   16.09    0.52
  15   1   2   16.18    0.53
  15   1   2   16.04    0.46
  15   1   2   16.37    0.43
  17  -1   2    4.20    0.34
  17  -1   2    3.90    0.24
 -17  -1  -2    4.68    0.33
  17  -1   2    4.00    0.27
  17   1   2    4.59    0.34
 -17   1  -2    4.45    0.33
  17   1   2    4.26    0.27
 -19  -1  -2    3.96    0.37
  19  -1   2    3.59    0.26
  19  -1   2    3.47    0.38
  19  -1   2    3.67    0.29
  19   1   2    3.87    0.29
 -19   1  -2    3.84    0.37
  19   1   2    4.69    0.38
  21  -1   2    0.70    0.25
  21  -1   2    0.49    0.18
 -21  -1  -2    0.72    0.17
 -21  -1  -2    0.89    0.26
  21  -1   2    0.48    0.18
  21   1   2    0.51    0.19
  21   1   2    0.73    0.26
 -21   1  -2    0.42    0.24
  23  -1   2    0.12    0.20
  23  -1   2    0.21    0.21
 -23  -1  -2    0.36    0.30
  23  -1   2    0.54    0.28
  23   1   2    0.50    0.29
  23   1   2    0.15    0.20
  25  -1   2    0.05    0.22
  25  -1   2    0.92    0.34
  25   1   2    0.46    0.23
  25   1   2    0.67    0.36
  24  -2  -2    1.68    0.26
 -24  -2   2    1.53    0.26
  24   2  -2    2.05    0.29
 -22  -2   2    0.45    0.21
  22  -2  -2    0.63    0.20
  22  -2  -2    0.53    0.20
  22   2  -2    0.92    0.24
  20  -2  -2    7.28    0.38
 -20  -2   2    7.38    0.38
  20  -2  -2    7.79    0.37
  20  -2  -2    6.79    0.36
  20   2  -2    7.78    0.41
  18  -2  -2    2.66    0.27
 -18  -2   2    2.61    0.28
  18  -2  -2    2.58    0.27
 -18  -2   2    2.41    0.25
  18  -2  -2    2.07    0.26
 -18   2   2    2.93    0.34
  18   2  -2    2.50    0.31
  16  -2  -2   18.56    0.56
 -16  -2   2   18.43    0.60
  16  -2  -2   18.28    0.53
  16  -2  -2   17.52    0.59
  16  -2  -2   18.97    0.55
 -16  -2   2   18.73    0.55
  16   2  -2   18.41    0.60
  16   2  -2   18.78    0.59
 -16   2   2   19.27    0.58
  14  -2  -2   31.62    0.89
  14  -2  -2   33.25    0.85
 -14  -2   2   31.84    0.89
  14  -2  -2   32.55    0.80
  14  -2  -2   32.34    0.88
 -14  -2   2   32.25    0.85
  14   2  -2   31.83    0.89
  14   2  -2   31.93    0.89
 -14   2   2   32.58    0.88
  12  -2  -2    3.17    0.22
  12  -2  -2    3.50    0.20
 -12  -2   2    3.55    0.21
  12  -2  -2    3.47    0.19
  12  -2  -2    3.58    0.21
 -12  -2   2    3.30    0.21
 -12   2   2    3.83    0.20
  12   2  -2    3.22    0.21
  12   2  -2    3.44    0.21
  10  -2  -2   37.00    0.98
 -10  -2   2   37.23    0.93
  10  -2  -2   36.09    0.98
  10  -2  -2   36.75    0.94
 -10  -2   2   38.38    0.98
  10   2  -2   36.72    0.98
 -10   2   2   38.53    0.98
  10   2  -2   37.59    0.98
   8  -2  -2    0.84    0.11
  -8  -2   2    0.71    0.07
   8  -2  -2    0.67    0.10
  -8  -2   2    0.76    0.08
   8  -2  -2    0.91    0.11
  -8  -2   2    0.89    0.11
   8   2  -2    0.92    0.10
   8   2  -2    0.67    0.08
  -8   2   2    0.88    0.10
  -6  -2   2    7.58    0.22
  -6  -2   2    7.96    0.20
  -6  -2   2    8.06    0.23
   6  -2  -2    7.86    0.22
  -6  -2   2    7.95    0.23
   6  -2  -2    7.29    0.23
   6  -2  -2    7.78    0.25
  -6   2   2    7.90    0.23
  -6   2   2    7.79    0.23
  -6   2   2    8.06    0.22
   6   2  -2    7.91    0.23
  -6   2   2    7.71    0.20
   6   2  -2    7.76    0.23
   4  -2  -2   12.24    0.34
  -4  -2   2   12.95    0.32
  -4  -2   2   12.68    0.33
  -4  -2   2   12.25    0.33
   4   2  -2   12.48    0.33
  -4   2   2   12.28    0.32
   4   2  -2   12.62    0.34
   4   2  -2   11.96    0.32
  -4   2   2   12.36    0.33
  -2  -2   2   13.29    0.34
   2  -2  -2   12.67    0.34
  -2  -2   2   13.18    0.33
  -2  -2   2   13.04    0.34
   2   2  -2   13.12    0.35
  -2   2   2   12.92    0.34
   2   2  -2   12.75    0.34
   0  -2   2  112.08    2.85
   0  -2   2  110.11    2.68
   0  -2  -2  116.56    2.69
   0  -2   2  114.67    2.85
   0   2  -2  112.90    2.85
   0   2  -2  112.01    2.85
   0   2  -2  112.58    2.68
   0   2   2  117.86    2.68
   2  -2   2    2.59    0.09
  -2  -2  -2    2.74    0.08
  -2  -2  -2    2.37    0.11
   2  -2   2    2.49    0.10
  -2  -2  -2    2.39    0.10
   2  -2   2    2.55    0.09
   2   2   2    2.58    0.07
   2   2   2    2.42    0.10
  -2   2  -2    2.62    0.10
   2   2   2    2.60    0.09
  -2   2  -2    2.55    0.10
   2   2   2    2.67    0.08
  -2   2  -2    2.44    0.09
  -4  -2  -2   48.85    1.29
   4  -2   2   51.43    1.13
   4  -2   2   49.42    1.28
  -4  -2  -2   49.93    1.29
  -4  -2  -2   51.72    1.13
   4  -2   2   50.92    1.20
   4   2   2   52.03    1.13
   4   2   2   48.16    1.29
  -4   2  -2   50.80    1.20
   4   2   2   51.36    1.29
  -4   2  -2   48.71    1.28
  -4   2  -2   50.38    1.28
  -6  -2  -2    6.73    0.25
   6  -2   2    7.48    0.23
   6  -2   2    7.36    0.20
   6  -2   2    7.64    0.21
  -6  -2  -2    7.69    0.20
   6  -2   2    7.64    0.23
   6   2   2    7.13    0.24
  -6   2  -2    7.57    0.23
  -6   2  -2    7.70    0.23
  -6   2  -2    7.45    0.20
   6   2   2    7.46    0.25
  -6   2  -2    7.68    0.20
   6   2   2    7.65    0.20
  -8  -2  -2   11.56    0.38
  -8  -2  -2   12.52    0.38
   8  -2   2   12.15    0.32
   8  -2   2   12.52    0.32
   8  -2   2   12.12    0.36
   8  -2   2   12.66    0.36
  -8   2  -2   12.06    0.32
   8   2   2   12.38    0.32
   8   2   2   12.04    0.37
  -8   2  -2   12.25    0.36
   8   2   2   12.62    0.38
 -10  -2  -2   18.57    0.53
  10  -2   2   17.59    0.51
  10  -2   2   17.97    0.46
 -10  -2  -2   18.13    0.53
  10  -2   2   17.96    0.45
  10  -2   2   17.28    0.51
 -10   2  -2   18.13    0.51
  10   2   2   18.28    0.53
  10   2   2   17.35    0.45
 -12  -2  -2   16.25    0.50
  12  -2   2   16.41    0.43
 -12  -2  -2   15.67    0.40
 -12  -2  -2   15.26    0.41
 -12  -2  -2   16.24    0.50
  12  -2   2   15.02    0.50
  12  -2   2   16.41    0.43
  12  -2   2   16.13    0.49
  12   2   2   16.51    0.44
  12   2   2   16.20    0.50
 -12   2  -2   16.05    0.48
  14  -2   2   23.01    0.75
  14  -2   2   25.14    0.64
 -14  -2  -2   24.24    0.73
 -14  -2  -2   26.85    0.74
 -14  -2  -2   23.79    0.63
 -14  -2  -2   24.24    0.62
  14  -2   2   24.65    0.73
  14  -2   2   25.15    0.65
  14   2   2   26.17    0.73
 -14   2  -2   25.12    0.72
  14   2   2   25.22    0.64
  16  -2   2    1.27    0.20
 -16  -2  -2    1.30    0.19
  16  -2   2    1.14    0.15
  16  -2   2    1.04    0.15
 -16  -2  -2    1.24    0.13
  16   2   2    1.26    0.19
 -16   2  -2    1.29    0.18
  16   2   2    1.03    0.15
  18  -2   2    6.11    0.30
 -18  -2  -2    6.50    0.39
 -18  -2  -2    5.92    0.27
  18  -2   2    5.66    0.31
  18  -2   2    6.15    0.40
  18   2   2    6.58    0.40
  18   2   2    5.90    0.32
 -18   2  -2    6.13    0.38
  20  -2   2    0.83    0.25
 -20  -2  -2    0.64    0.24
 -20  -2  -2    0.69    0.16
  20  -2   2    0.85    0.18
  20  -2   2    0.70    0.18
  20   2   2    0.74    0.25
  20   2   2    0.44    0.18
 -20   2  -2    0.79    0.25
  22  -2   2    0.32    0.20
  22  -2   2    0.07    0.20
 -22  -2  -2    0.60    0.28
  22  -2   2    0.52    0.27
  22   2   2    0.05    0.19
  22   2   2    0.59    0.29
 -22   2  -2    0.38    0.29
 -24  -2  -2    0.38    0.32
  24  -2   2    0.32    0.23
  24  -2   2    0.22    0.21
  24  -2   2    0.44    0.31
  24   2   2    0.01    0.22
  24   2   2    0.34    0.34
  25  -3  -2    0.89    0.26
 -25  -3   2    0.86    0.27
  25  -3  -2    1.05    0.26
  25   3  -2    1.57    0.32
 -23  -3   2   10.34    0.49
  23  -3  -2   10.12    0.46
  23  -3  -2   10.82    0.48
  23   3  -2   10.38    0.54
  21  -3  -2   18.14    0.59
 -21  -3   2   18.72    0.61
  21  -3  -2   17.88    0.61
  21   3  -2   18.89    0.66
  19  -3  -2    0.38    0.18
  19  -3  -2    0.15    0.17
  19  -3  -2    0.69    0.17
 -19  -3   2    0.75    0.25
 -19  -3   2    0.82    0.20
  19   3  -2    0.35    0.21
 -17  -3   2   76.26    1.88
  17  -3  -2   77.96    1.77
  17  -3  -2   73.51    2.00
  17  -3  -2   77.43    1.88
 -17  -3   2   74.25    2.00
  17  -3  -2   77.27    1.98
 -17   3   2   73.71    1.98
  17   3  -2   77.46    2.00
  15  -3  -2    0.95    0.15
 -15  -3   2    1.20    0.18
  15  -3  -2    1.38    0.17
  15  -3  -2    1.11    0.15
  15  -3  -2    1.25    0.19
 -15  -3   2    1.22    0.17
  15   3  -2    1.06    0.17
 -15   3   2    1.76    0.24
  15   3  -2    1.55    0.19
 -13  -3   2  102.51    2.46
 -13  -3   2  101.75    2.61
  13  -3  -2   97.31    2.61
  13  -3  -2  104.00    2.47
  13  -3  -2  101.81    2.60
  13  -3  -2  100.44    2.31
  13   3  -2  104.68    2.61
  13   3  -2   99.60    2.61
 -13   3   2  105.65    2.60
 -11  -3   2   30.64    0.83
  11  -3  -2   30.18    0.82
 -11  -3   2   31.18    0.78
  11  -3  -2   29.99    0.81
  11  -3  -2   30.49    0.80
 -11   3   2   30.68    0.82
  11   3  -2   30.78    0.82
  11   3  -2   29.49    0.82
  -9  -3   2   44.78    1.08
  -9  -3   2   44.47    1.14
   9  -3  -2   44.30    1.13
   9  -3  -2   43.23    1.10
   9  -3  -2   43.49    1.14
   9   3  -2   44.42    1.14
  -9   3   2   44.23    1.14
   9   3  -2   42.96    1.14
  -7  -3   2  204.50    5.39
  -7  -3   2  224.28    5.08
   7  -3  -2  213.66    5.10
   7  -3  -2  219.41    5.38
  -7  -3   2  213.54    5.39
   7  -3  -2  215.49    5.39
  -7   3   2  218.57    5.39
   7   3  -2  212.75    5.39
   7   3  -2  216.15    5.39
  -7   3   2  209.65    4.76
  -5  -3   2    0.49    0.07
  -5  -3   2    0.47    0.06
   5  -3  -2    0.35    0.08
  -5  -3   2    0.42    0.06
   5  -3  -2    0.49    0.05
  -5  -3   2    0.44    0.06
   5   3  -2    0.33    0.06
   5   3  -2    0.46    0.06
  -5   3   2    0.42    0.06
  -5   3   2    0.63    0.07
   5   3  -2    0.38    0.05
  -5   3   2    0.34    0.06
  -5   3   2    0.40    0.04
   3  -3  -2  381.05    8.94
  -3  -3   2  370.46    9.44
  -3  -3   2  373.39    8.94
  -3  -3   2  379.40    9.47
   3   3  -2  375.07    9.47
  -3   3   2  387.35    9.43
   3   3  -2  372.90    8.87
   3   3  -2  369.06    9.46
  -3   3   2  380.61    9.44
  -3   3   2  381.41    8.88
   1  -3  -2   14.05    0.36
  -1  -3   2   13.44    0.36
  -1  -3   2   13.76    0.38
   1  -3  -2   14.54    0.36
  -1  -3   2   13.77    0.38
   1  -3  -2   14.28    0.37
  -1   3   2   14.16    0.36
   1   3  -2   13.34    0.38
   1   3  -2   13.61    0.35
  -1   3   2   14.10    0.35
  -1   3   2   14.85    0.36
   1   3  -2   13.65    0.38
  -1  -3  -2  214.71    5.41
   1  -3   2  213.91    5.42
   1  -3   2  217.20    5.40
   1  -3   2  209.80    5.10
  -1  -3  -2  211.82    5.08
  -1  -3  -2  215.22    5.40
   1   3   2  219.62    5.40
  -1   3  -2  214.09    5.08
   1   3   2  219.57    5.08
  -1   3  -2  213.99    5.40
  -1   3  -2  215.85    5.41
   1   3   2  216.03    4.78
   1   3   2  219.38    5.39
   3  -3   2   97.22    2.49
  -3  -3  -2   98.48    2.49
   3  -3   2   97.59    2.49
   3  -3   2   97.09    2.34
  -3  -3  -2  101.75    2.49
  -3  -3  -2   98.05    2.33
   3  -3   2   99.32    2.19
  -3   3  -2   99.35    2.49
   3   3   2  100.01    2.32
   3   3   2   98.29    2.49
   3   3   2  100.15    2.19
  -3   3  -2   95.71    2.34
   3   3   2  100.57    2.48
   5  -3   2   74.16    1.77
   5  -3   2   74.03    1.66
   5  -3   2   71.70    1.88
  -5  -3  -2   75.68    1.66
  -5  -3  -2   75.70    1.89
  -5   3  -2   73.55    1.77
  -5   3  -2   71.68    1.88
   5   3   2   76.54    1.66
   5   3   2   73.29    1.89
   5   3   2   76.21    1.88
  -5   3  -2   74.18    1.88
   7  -3   2  125.49    2.99
  -7  -3  -2  126.40    2.81
  -7  -3  -2  125.33    3.20
  -7  -3  -2  124.93    3.19
   7  -3   2  125.05    2.81
   7  -3   2  124.41    3.18
  -7   3  -2  127.55    3.18
  -7   3  -2  124.50    3.18
   7   3   2  129.83    2.81
   7   3   2  127.46    3.19
   9  -3   2    1.79    0.13
  -9  -3  -2    1.60    0.18
   9  -3   2    2.05    0.15
   9  -3   2    1.85    0.12
   9  -3   2    1.73    0.15
  -9  -3  -2    2.25    0.18
  -9   3  -2    2.03    0.15
   9   3   2    1.99    0.14
  -9   3  -2    1.90    0.14
   9   3   2    1.71    0.17
  11  -3   2   74.76    2.02
  11  -3   2   78.32    2.01
 -11  -3  -2   78.90    2.03
  11  -3   2   78.06    1.88
  11  -3   2   79.75    1.78
 -11  -3  -2   76.02    2.03
 -11   3  -2   79.71    2.02
  11   3   2   79.40    1.79
  11   3   2   79.72    2.03
 -11   3  -2   79.15    2.01
 -13  -3  -2   15.76    0.51
 -13  -3  -2   15.34    0.51
  13  -3   2   15.26    0.43
  13  -3   2   15.59    0.43
  13  -3   2   14.72    0.49
  13  -3   2   13.79    0.51
  13   3   2   16.30    0.51
 -13   3  -2   15.09    0.48
  13   3   2   15.62    0.44
  15  -3   2   42.66    1.16
 -15  -3  -2   42.99    1.18
  15  -3   2   42.97    1.07
  15  -3   2   43.49    1.03
  15  -3   2   38.54    1.19
 -15  -3  -2   41.46    1.04
 -15  -3  -2   40.55    1.03
 -15  -3  -2   44.03    1.18
  15   3   2   43.12    1.03
  15   3   2   44.62    1.17
 -15   3  -2   42.54    1.16
  17  -3   2   20.34    0.68
 -17  -3  -2   18.44    0.57
 -17  -3  -2   22.04    0.68
  17  -3   2   20.46    0.60
  17  -3   2   20.73    0.58
  17   3   2   22.34    0.68
  17   3   2   20.60    0.58
 -17   3  -2   20.72    0.67
  19  -3   2   17.66    0.65
 -19  -3  -2   18.60    0.64
  19  -3   2   17.75    0.53
  19  -3   2   16.67    0.54
 -19  -3  -2   15.66    0.52
  19   3   2   18.00    0.53
 -19   3  -2   16.82    0.63
  19   3   2   17.58    0.65
  21  -3   2    9.47    0.53
  21  -3   2    9.14    0.41
 -21  -3  -2   10.07    0.54
  21  -3   2    8.54    0.42
 -21   3  -2    9.20    0.55
  21   3   2    9.24    0.41
  21   3   2    9.15    0.55
  23  -3   2    0.02    0.30
  23  -3   2   -0.07    0.23
 -23  -3  -2    0.41    0.30
  23  -3   2    0.01    0.20
  23   3   2    0.05    0.21
  23   3   2    0.52    0.33
  25  -3   2    6.32    0.46
  25  -3   2    7.30    0.63
  25  -3   2    6.32    0.43
  25   3   2    6.36    0.44
  24  -4  -2    8.10    0.45
 -24  -4   2    7.73    0.49
  24  -4  -2    7.75    0.46
  24   4  -2    8.48    0.56
  22  -4  -2    0.71    0.21
 -22  -4   2    0.29    0.25
  22  -4  -2    0.91    0.23
  22   4  -2    1.01    0.28
 -20  -4   2   11.92    0.50
  20  -4  -2   12.34    0.47
  20  -4  -2   12.28    0.48
  20   4  -2   12.73    0.55
 -18  -4   2    7.36    0.47
  18  -4  -2    7.84    0.37
  18  -4  -2    7.90    0.36
 -18  -4   2    7.27    0.40
  18   4  -2    8.04    0.42
 -16  -4   2    1.59    0.20
  16  -4  -2    1.46    0.22
  16  -4  -2    1.60    0.19
 -16  -4   2    1.68    0.22
  16  -4  -2    1.55    0.17
  16   4  -2    1.72    0.20
 -16   4   2    1.93    0.21
  14  -4  -2   11.58    0.41
 -14  -4   2   12.24    0.41
 -14  -4   2   11.76    0.43
  14  -4  -2   11.27    0.42
  14  -4  -2   12.11    0.41
 -14   4   2   12.34    0.42
  14   4  -2   12.22    0.43
  14   4  -2   12.58    0.44
 -12  -4   2    1.57    0.20
 -12  -4   2    1.74    0.21
  12  -4  -2    1.50    0.19
  12  -4  -2    1.67    0.22
  12  -4  -2    1.37    0.19
  12   4  -2    1.80    0.21
 -12   4   2    2.13    0.19
  12   4  -2    2.14    0.20
 -10  -4   2   45.23    1.10
  10  -4  -2   44.03    1.13
  10  -4  -2   43.85    1.16
  10  -4  -2   45.10    1.15
 -10  -4   2   45.04    1.17
  10   4  -2   45.29    1.17
  10   4  -2   43.37    1.16
 -10   4   2   44.25    1.16
  -8  -4   2   -0.01    0.08
   8  -4  -2   -0.01    0.06
   8  -4  -2   -0.08    0.10
  -8  -4   2    0.17    0.07
  -8  -4   2    0.13    0.06
   8   4  -2    0.02    0.08
  -8   4   2    0.16    0.07
   8   4  -2    0.10    0.07
  -8   4   2   -0.03    0.06
   6  -4  -2   78.12    1.89
   6  -4  -2   79.43    1.96
  -6  -4   2   77.63    1.98
   6  -4  -2   77.41    1.97
  -6  -4   2   79.85    1.87
  -6  -4   2   76.99    1.75
  -6  -4   2   75.43    1.98
   6   4  -2   76.98    1.98
  -6   4   2   80.47    1.97
   6   4  -2   77.84    1.98
  -6   4   2   77.65    1.74
  -4  -4   2   43.64    1.06
  -4  -4   2   43.04    1.12
  -4  -4   2   42.47    1.12
   4  -4  -2   45.20    1.11
   4  -4  -2   44.09    1.07
   4   4  -2   43.33    1.12
  -4   4   2   42.97    1.06
  -4   4   2   44.19    0.98
   4   4  -2   43.48    1.12
  -4   4   2   44.91    1.11
  -2  -4   2   11.46    0.33
   2  -4  -2   12.30    0.31
  -2  -4   2   11.48    0.31
  -2  -4   2   11.64    0.33
   2  -4  -2   12.61    0.33
   2  -4  -2   11.91    0.31
  -2   4   2   11.51    0.31
  -2   4   2   11.76    0.31
   2   4  -2   11.65    0.33
   2   4  -2   11.40    0.33
  -2   4   2   12.25    0.31
   0  -4  -2   77.68    1.96
   0  -4  -2   79.11    1.96
   0  -4   2   75.24    1.86
   0  -4  -2   79.77    1.86
   0  -4   2   76.87    1.97
   0  -4   2   78.66    1.97
   0   4   2   79.46    1.96
   0   4  -2   76.97    1.97
   0   4   2   81.05    1.96
   0   4  -2   77.69    1.97
   0   4  -2   76.49    1.86
   0   4   2   76.07    1.85
  -2  -4  -2    4.39    0.15
  -2  -4  -2    4.47    0.15
   2  -4   2    4.40    0.15
   2  -4   2    4.53    0.13
   2  -4   2    4.45    0.15
   2  -4   2    4.55    0.16
  -2  -4  -2    4.55    0.14
   2   4   2    4.48    0.14
  -2   4  -2    4.42    0.15
   2   4   2    4.49    0.14
   2   4   2    4.32    0.12
  -2   4  -2    4.61    0.16
   2   4   2    4.45    0.12
  -4  -4  -2   51.57    1.35
   4  -4   2   52.19    1.27
   4  -4   2   50.97    1.35
   4  -4   2   53.41    1.36
   4  -4   2   52.53    1.19
  -4  -4  -2   53.40    1.26
  -4  -4  -2   54.67    1.35
  -4   4  -2   51.74    1.35
   4   4   2   53.97    1.19
  -4   4  -2   52.53    1.36
   4   4   2   55.28    1.25
   4   4   2   54.00    1.35
  -6  -4  -2    3.25    0.16
   6  -4   2    3.10    0.12
  -6  -4  -2    3.29    0.11
   6  -4   2    3.27    0.14
   6  -4   2    3.11    0.14
  -6   4  -2    3.31    0.14
   6   4   2    3.30    0.13
  -6   4  -2    3.21    0.15
   6   4   2    3.20    0.15
  -8  -4  -2   25.75    0.71
   8  -4   2   25.93    0.61
  -8  -4  -2   24.54    0.71
   8  -4   2   25.20    0.69
   8  -4   2   26.42    0.65
   8  -4   2   25.88    0.69
  -8   4  -2   25.83    0.69
  -8   4  -2   25.22    0.69
   8   4   2   26.45    0.62
   8   4   2   26.63    0.70
 -10  -4  -2   24.61    0.71
  10  -4   2   25.73    0.64
  10  -4   2   25.59    0.61
  10  -4   2   24.77    0.68
 -10  -4  -2   24.88    0.71
  10   4   2   23.65    0.62
  10   4   2   24.83    0.70
 -10   4  -2   25.48    0.69
 -12  -4  -2    3.87    0.29
  12  -4   2    3.64    0.27
  12  -4   2    4.33    0.25
  12  -4   2    4.12    0.21
 -12  -4  -2    4.29    0.28
  12  -4   2    3.99    0.22
  12   4   2    4.19    0.23
 -12   4  -2    4.15    0.23
  12   4   2    4.19    0.28
  14  -4   2    7.54    0.29
 -14  -4  -2    7.35    0.38
  14  -4   2    7.54    0.34
 -14  -4  -2    7.51    0.39
  14  -4   2    7.17    0.31
  14  -4   2    6.63    0.40
 -14   4  -2    7.32    0.32
  14   4   2    7.72    0.30
  14   4   2    7.29    0.38
  16  -4   2    2.54    0.31
 -16  -4  -2    2.32    0.24
  16  -4   2    2.36    0.26
  16  -4   2    2.18    0.24
 -16   4  -2    2.14    0.29
  16   4   2    2.42    0.24
  16   4   2    2.48    0.35
  18  -4   2    7.09    0.44
  18  -4   2    6.99    0.36
 -18  -4  -2    8.07    0.45
  18  -4   2    7.31    0.35
  18   4   2    7.59    0.47
  18   4   2    7.48    0.34
 -18   4  -2    7.19    0.43
  20  -4   2    0.10    0.25
  20  -4   2    0.04    0.20
 -20  -4  -2    0.25    0.26
  20  -4   2    0.05    0.18
  20   4   2    0.25    0.29
 -20   4  -2    0.09    0.27
  20   4   2   -0.02    0.18
  22  -4   2    8.96    0.44
  22  -4   2    9.49    0.59
  22  -4   2    9.04    0.46
 -22  -4  -2   10.59    0.59
  22   4   2   10.28    0.66
  22   4   2    9.07    0.44
  24  -4   2    3.14    0.39
  24  -4   2    2.61    0.30
  24  -4   2    2.74    0.38
 -24  -4  -2    3.27    0.40
  24   4   2    3.03    0.28
 -23  -5   2    2.94    0.32
  23  -5  -2    3.78    0.37
  23  -5  -2    3.06    0.38
  23   5  -2    3.78    0.51
 -21  -5   2    3.30    0.41
  21  -5  -2    3.50    0.35
  21  -5  -2    3.76    0.35
  21   5  -2    3.75    0.47
 -19  -5   2    0.35    0.28
  19  -5  -2    0.28    0.18
 -19  -5   2    0.24    0.23
  19  -5  -2    0.47    0.20
  19   5  -2    0.45    0.25
  17  -5  -2   10.36    0.43
 -17  -5   2   10.07    0.48
 -17  -5   2   10.13    0.44
  17  -5  -2   10.09    0.41
  17   5  -2   10.33    0.46
  15  -5  -2    0.33    0.15
  15  -5  -2    0.42    0.18
 -15  -5   2    0.54    0.17
  15  -5  -2    0.28    0.16
 -15  -5   2    0.34    0.18
 -15   5   2    0.69    0.18
  15   5  -2    0.39    0.18
  13  -5  -2    9.52    0.36
 -13  -5   2   10.80    0.36
 -13  -5   2   10.02    0.39
  13  -5  -2   10.13    0.35
  13  -5  -2    9.69    0.38
 -13   5   2    9.93    0.37
  13   5  -2   10.25    0.39
  13   5  -2   10.17    0.39
  11  -5  -2    0.39    0.10
 -11  -5   2    0.23    0.12
  11  -5  -2    0.45    0.11
  11  -5  -2    0.09    0.13
 -11  -5   2    0.33    0.12
  11   5  -2    0.47    0.12
 -11   5   2    0.14    0.11
  11   5  -2    0.23    0.12
  -9  -5   2    9.44    0.29
   9  -5  -2    8.73    0.33
   9  -5  -2    9.22    0.28
   9  -5  -2    9.50    0.29
  -9  -5   2    9.24    0.31
   9   5  -2    8.93    0.31
  -9   5   2    9.02    0.29
   9   5  -2    9.00    0.31
  -7  -5   2   28.25    0.76
  -7  -5   2   26.99    0.75
  -7  -5   2   27.82    0.71
   7  -5  -2   28.49    0.74
   7  -5  -2   28.31    0.74
   7  -5  -2   29.11    0.73
   7   5  -2   28.39    0.76
   7   5  -2   27.78    0.75
  -7   5   2   28.40    0.66
  -7   5   2   28.96    0.74
  -5  -5   2    0.82    0.11
   5  -5  -2    0.83    0.10
  -5  -5   2    0.69    0.08
  -5  -5   2    0.91    0.10
  -5  -5   2    0.65    0.09
   5  -5  -2    0.83    0.08
   5   5  -2    0.87    0.12
  -5   5   2    0.86    0.09
   5   5  -2    0.91    0.11
  -5   5   2    0.70    0.07
   3  -5  -2   71.52    1.88
  -3  -5   2   73.19    1.90
   3  -5  -2   76.33    1.80
   3  -5  -2   75.65    1.88
  -3  -5   2   74.00    1.79
  -3  -5   2   74.64    1.90
  -3   5   2   77.51    1.88
   3   5  -2   73.29    1.90
  -3   5   2   77.91    1.66
   3   5  -2   73.08    1.90
   1  -5  -2    3.05    0.11
   1  -5  -2    3.03    0.11
  -1  -5   2    2.90    0.13
  -1  -5   2    2.88    0.14
  -1  -5   2    2.94    0.13
   1  -5  -2    3.11    0.14
   1   5  -2    2.86    0.13
  -1   5   2    2.96    0.11
   1   5  -2    2.78    0.14
  -1   5   2    3.09    0.11
  -1  -5  -2   34.00    0.88
  -1  -5  -2   35.21    0.84
   1  -5   2   33.77    0.89
  -1  -5  -2   34.51    0.88
   1  -5   2   33.53    0.84
   1  -5   2   34.84    0.89
   1   5   2   34.97    0.88
   1   5   2   34.79    0.77
  -1   5  -2   34.29    0.89
   1   5   2   33.45    0.82
  -1   5  -2   32.91    0.89
  -3  -5  -2   13.36    0.37
  -3  -5  -2   13.41    0.34
   3  -5   2   13.19    0.38
   3  -5   2   13.17    0.32
   3  -5   2   13.13    0.37
   3  -5   2   12.92    0.35
  -3  -5  -2   12.68    0.37
   3   5   2   13.73    0.36
  -3   5  -2   12.95    0.37
  -3   5  -2   13.41    0.38
   3   5   2   13.61    0.33
   3   5   2   13.65    0.32
  -5  -5  -2    8.62    0.26
   5  -5   2    7.92    0.26
   5  -5   2    8.35    0.27
   5  -5   2    8.20    0.22
  -5  -5  -2    8.22    0.22
   5  -5   2    7.91    0.25
  -5  -5  -2    7.91    0.26
   5   5   2    8.44    0.22
  -5   5  -2    8.14    0.26
   5   5   2    8.44    0.25
   5   5   2    8.56    0.21
  -5   5  -2    8.46    0.26
   7  -5   2   13.46    0.40
  -7  -5  -2   13.85    0.35
   7  -5   2   13.87    0.35
   7  -5   2   13.66    0.38
  -7  -5  -2   14.44    0.41
  -7  -5  -2   13.35    0.34
   7   5   2   14.05    0.34
   7   5   2   13.60    0.36
  -7   5  -2   14.00    0.40
  -7   5  -2   13.74    0.40
   7   5   2   13.89    0.40
  -9  -5  -2    0.51    0.11
  -9  -5  -2    0.41    0.12
   9  -5   2    0.61    0.10
   9  -5   2    0.46    0.11
   9  -5   2    0.47    0.10
   9  -5   2    0.49    0.09
   9   5   2    0.56    0.11
   9   5   2    0.56    0.10
  -9   5  -2    0.59    0.10
 -11  -5  -2    3.77    0.27
  11  -5   2    4.38    0.24
  11  -5   2    3.76    0.21
  11  -5   2    3.56    0.20
 -11  -5  -2    4.34    0.27
  11  -5   2    3.87    0.26
  11   5   2    4.08    0.26
 -11   5  -2    3.90    0.23
  11   5   2    4.07    0.22
  13  -5   2    3.80    0.24
 -13  -5  -2    3.98    0.32
  13  -5   2    3.48    0.32
 -13  -5  -2    3.66    0.31
  13  -5   2    4.12    0.27
  13  -5   2    3.55    0.24
  13   5   2    3.90    0.31
  13   5   2    4.27    0.24
 -13   5  -2    3.70    0.26
  15  -5   2    5.63    0.29
 -15  -5  -2    5.19    0.38
  15  -5   2    5.71    0.30
  15  -5   2    6.03    0.33
  15   5   2    5.86    0.29
  15   5   2    5.32    0.40
 -15   5  -2    5.46    0.32
  17  -5   2    1.88    0.24
  17  -5   2    1.85    0.20
 -17  -5  -2    1.92    0.26
  17  -5   2    2.35    0.27
  17   5   2    2.17    0.28
  17   5   2    2.07    0.20
 -17   5  -2    1.50    0.23
  19  -5   2    5.94    0.38
  19  -5   2    6.40    0.47
  19  -5   2    6.61    0.35
 -19  -5  -2    6.44    0.48
 -19   5  -2    5.79    0.47
  19   5   2    7.31    0.54
  19   5   2    6.54    0.36
 -21  -5  -2    2.51    0.33
  21  -5   2    2.55    0.26
  21  -5   2    2.72    0.33
  21  -5   2    2.52    0.25
  21   5   2    2.86    0.34
 -23  -5  -2    0.21    0.33
  23  -5   2   -0.03    0.25
  23  -5   2    0.03    0.33
  23  -5   2    0.18    0.22
  23   5   2   -0.28    0.22
 -22  -6   2    0.35    0.29
  22  -6  -2    0.71    0.22
  22  -6  -2    0.33    0.24
  22   6  -2    0.57    0.34
  20  -6  -2   34.18    0.94
  20  -6  -2   32.88    0.96
 -20  -6   2   30.78    0.96
  20   6  -2   33.87    1.04
  18  -6  -2   14.27    0.51
  18  -6  -2   13.77    0.52
 -18  -6   2   13.35    0.62
 -18  -6   2   13.42    0.54
  18   6  -2   14.25    0.58
  16  -6  -2   26.63    0.77
  16  -6  -2   25.88    0.77
  16  -6  -2   26.08    0.80
 -16  -6   2   24.28    0.81
 -16  -6   2   26.53    0.76
  16   6  -2   27.25    0.80
  14  -6  -2   57.82    1.48
 -14  -6   2   57.66    1.55
  14  -6  -2   56.79    1.52
 -14  -6   2   58.74    1.45
  14  -6  -2   57.31    1.52
  14   6  -2   59.15    1.55
  12  -6  -2   10.67    0.41
 -12  -6   2   11.46    0.38
  12  -6  -2   11.25    0.37
  12  -6  -2   10.86    0.36
 -12  -6   2   11.20    0.41
  12   6  -2   11.57    0.41
  12   6  -2   10.65    0.43
 -12   6   2   10.59    0.38
 -10  -6   2  124.97    3.15
  10  -6  -2  122.70    3.12
  10  -6  -2  122.18    2.98
  10  -6  -2  124.64    3.12
 -10  -6   2  127.45    2.96
  10   6  -2  119.70    3.14
 -10   6   2  120.85    3.12
  10   6  -2  125.81    3.15
   8  -6  -2    2.63    0.22
  -8  -6   2    2.73    0.19
  -8  -6   2    2.96    0.18
   8  -6  -2    2.96    0.15
   8  -6  -2    3.23    0.16
   8   6  -2    2.83    0.20
   8   6  -2    2.92    0.20
  -8   6   2    2.43    0.16
  -6  -6   2   80.92    1.91
   6  -6  -2   80.50    1.92
   6  -6  -2   80.56    2.00
  -6  -6   2   78.20    2.02
  -6  -6   2   75.43    2.02
  -6   6   2   81.64    2.00
   6   6  -2   78.78    2.02
  -6   6   2   76.56    1.77
   6   6  -2   79.48    2.02
   4  -6  -2   82.74    2.07
  -4  -6   2   83.55    1.97
  -4  -6   2   81.43    2.09
  -4  -6   2   80.03    1.83
   4  -6  -2   83.10    2.07
  -4  -6   2   80.73    2.09
   4  -6  -2   85.47    1.98
  -4   6   2   82.21    1.83
   4   6  -2   80.44    2.09
  -4   6   2   82.71    2.07
   4   6  -2   80.82    2.09
   2  -6  -2   17.14    0.43
  -2  -6   2   15.53    0.45
   2  -6  -2   16.50    0.43
  -2  -6   2   15.13    0.45
  -2  -6   2   15.72    0.43
   2  -6  -2   17.72    0.44
   2   6  -2   15.32    0.45
  -2   6   2   16.43    0.43
   2   6  -2   15.18    0.45
   0  -6  -2  135.69    3.38
   0  -6   2  131.37    3.40
   0  -6  -2  137.12    3.20
   0  -6   2  136.67    3.40
   0  -6  -2  135.11    3.39
   0  -6   2  132.06    3.20
   0   6  -2  134.20    3.40
   0   6  -2  131.67    3.40
   0   6   2  137.74    3.38
   2  -6   2   14.43    0.38
  -2  -6  -2   13.86    0.39
   2  -6   2   15.05    0.41
  -2  -6  -2   14.00    0.39
   2  -6   2   14.17    0.40
  -2  -6  -2   14.75    0.38
   2  -6   2   13.33    0.33
   2   6   2   13.76    0.33
   2   6   2   13.80    0.38
  -2   6  -2   13.21    0.40
   2   6   2   13.35    0.36
  -2   6  -2   13.87    0.40
   4  -6   2  115.55    2.57
   4  -6   2  114.79    2.76
  -4  -6  -2  118.78    2.74
  -4  -6  -2  117.39    2.92
   4  -6   2  118.32    2.93
  -4  -6  -2  116.64    2.92
   4  -6   2  112.40    2.93
   4   6   2  106.88    2.92
  -4   6  -2  118.69    2.93
   4   6   2  115.90    2.57
   4   6   2  117.23    2.74
  -6  -6  -2    3.75    0.15
   6  -6   2    3.77    0.18
   6  -6   2    3.53    0.15
   6  -6   2    3.57    0.19
  -6  -6  -2    3.73    0.19
   6  -6   2    3.64    0.19
   6   6   2    3.94    0.18
  -6   6  -2    3.52    0.18
   6   6   2    3.51    0.16
   6   6   2    3.64    0.12
  -8  -6  -2   84.33    1.99
   8  -6   2   83.31    2.02
  -8  -6  -2   86.98    2.15
   8  -6   2   81.22    2.15
  -8  -6  -2   80.91    2.15
   8  -6   2   85.00    1.89
   8   6   2   82.96    1.89
   8   6   2   84.53    2.15
   8   6   2   84.60    1.99
  -8   6  -2   85.13    2.15
 -10  -6  -2   69.21    1.75
  10  -6   2   76.91    1.91
  10  -6   2   73.67    1.91
 -10  -6  -2   72.05    1.92
  10  -6   2   74.96    1.68
 -10  -6  -2   71.92    1.75
 -10  -6  -2   78.11    1.92
  10  -6   2   74.82    1.79
  10   6   2   75.58    1.91
  10   6   2   69.71    1.68
 -10   6  -2   75.48    1.91
 -12  -6  -2   22.01    0.71
  12  -6   2   22.43    0.71
 -12  -6  -2   23.86    0.71
  12  -6   2   24.57    0.68
  12  -6   2   23.22    0.64
  12  -6   2   23.28    0.61
  12   6   2   23.86    0.70
 -12   6  -2   24.21    0.68
  12   6   2   23.93    0.61
 -14  -6  -2   49.87    1.37
  14  -6   2   49.62    1.26
  14  -6   2   50.52    1.20
  14  -6   2   50.96    1.35
 -14   6  -2   49.64    1.34
  14   6   2   50.69    1.19
  14   6   2   48.99    1.37
  16  -6   2    2.28    0.28
  16  -6   2    3.35    0.33
 -16  -6  -2    2.46    0.26
  16  -6   2    2.38    0.29
  16   6   2    2.36    0.29
  16   6   2    2.60    0.27
 -16   6  -2    2.23    0.24
 -18  -6  -2   15.85    0.66
  18  -6   2   16.59    0.55
  18  -6   2   15.94    0.62
  18  -6   2   16.20    0.52
  18   6   2   16.00    0.71
  18   6   2   16.45    0.52
  20  -6   2    0.57    0.21
  20  -6   2    0.55    0.28
 -20  -6  -2    0.77    0.30
  20  -6   2    0.75    0.25
  20   6   2    0.50    0.21
  22  -6   2    7.14    0.42
  22  -6   2    6.88    0.59
  22  -6   2    7.23    0.48
 -22  -6  -2    8.10    0.63
  22   6   2    7.17    0.43
 -21  -7   2    2.39    0.36
  21  -7  -2    3.13    0.37
  21  -7  -2    3.39    0.40
  21   7  -2    3.44    0.40
 -19  -7   2   -0.14    0.29
  19  -7  -2    0.12    0.22
  19  -7  -2    0.46    0.21
 -19  -7   2    0.58    0.34
  19   7  -2    0.61    0.30
  17  -7  -2    9.31    0.45
  17  -7  -2    9.17    0.42
 -17  -7   2    9.42    0.47
 -17  -7   2    9.04    0.53
  17   7  -2    9.75    0.50
  15  -7  -2    1.41    0.22
  15  -7  -2    1.38    0.18
 -15  -7   2    1.16    0.24
 -15  -7   2    1.44    0.21
  15   7  -2    1.30    0.23
  13  -7  -2   11.42    0.39
  13  -7  -2   10.24    0.44
  13  -7  -2   10.66    0.39
 -13  -7   2   11.41    0.41
 -13  -7   2   11.42    0.45
  13   7  -2   10.93    0.44
  11  -7  -2   15.00    0.50
 -11  -7   2   14.70    0.50
 -11  -7   2   15.63    0.46
  11  -7  -2   15.26    0.45
  11  -7  -2   15.58    0.46
 -11   7   2   14.20    0.47
  11   7  -2   15.84    0.50
   9  -7  -2    6.46    0.24
   9  -7  -2    6.25    0.24
   9  -7  -2    6.14    0.30
  -9  -7   2    6.52    0.29
  -9  -7   2    6.38    0.27
   9   7  -2    5.87    0.29
  -9   7   2    6.57    0.25
  -9   7   2    5.58    0.25
  -7  -7   2   39.49    1.04
   7  -7  -2   39.42    1.02
  -7  -7   2   39.79    0.98
   7  -7  -2   39.21    1.01
   7   7  -2   39.31    1.04
  -7   7   2   39.60    1.02
  -7   7   2   37.24    0.90
  -5  -7   2    5.82    0.23
   5  -7  -2    5.85    0.20
   5  -7  -2    6.00    0.26
  -5  -7   2    5.88    0.24
  -5  -7   2    5.89    0.25
   5  -7  -2    5.64    0.21
  -5  -7   2    5.48    0.20
  -5   7   2    5.73    0.20
   5   7  -2    5.94    0.24
  -3  -7   2   68.88    1.85
   3  -7  -2   74.54    1.83
  -3  -7   2   73.66    1.75
  -3  -7   2   69.54    1.62
  -3  -7   2   72.98    1.85
   3  -7  -2   72.83    1.75
   3  -7  -2   72.40    1.83
  -3   7   2   73.80    1.83
   3   7  -2   71.47    1.85
   1  -7  -2    0.94    0.11
   1  -7  -2    0.71    0.08
  -1  -7   2    0.53    0.09
  -1  -7   2    0.48    0.10
  -1  -7   2    0.61    0.10
  -1   7   2    0.75    0.08
   1   7  -2    0.64    0.10
   1  -7   2   41.99    1.14
   1  -7   2   42.02    0.98
   1  -7   2   45.39    1.14
  -1  -7  -2   44.48    1.08
  -1  -7  -2   44.88    1.13
   1  -7   2   42.65    1.08
  -1  -7  -2   43.34    1.13
  -1   7  -2   43.74    1.14
   1   7   2   44.49    1.12
   3  -7   2   24.67    0.69
  -3  -7  -2   25.28    0.68
  -3  -7  -2   25.68    0.64
   3  -7   2   24.75    0.58
   3  -7   2   25.00    0.65
   3  -7   2   24.92    0.69
  -3  -7  -2   25.15    0.67
  -3   7  -2   25.44    0.69
   3   7   2   25.39    0.67
  -5  -7  -2    8.09    0.28
  -5  -7  -2    8.27    0.25
  -5  -7  -2    7.93    0.28
   5  -7   2    7.73    0.27
   5  -7   2    7.87    0.29
   5  -7   2    8.10    0.23
   5  -7   2    8.35    0.29
   5   7   2    8.60    0.24
   5   7   2    8.13    0.27
  -5   7  -2    8.29    0.29
   5   7   2    7.86    0.23
  -7  -7  -2   18.78    0.53
   7  -7   2   17.88    0.50
   7  -7   2   17.62    0.54
   7  -7   2   18.24    0.45
   7  -7   2   19.02    0.54
  -7  -7  -2   18.27    0.47
   7   7   2   17.68    0.46
   7   7   2   18.03    0.46
   7   7   2   18.52    0.53
  -7   7  -2   18.69    0.53
  -9  -7  -2    1.97    0.22
  -9  -7  -2    1.97    0.14
   9  -7   2    1.97    0.18
   9  -7   2    1.98    0.20
   9  -7   2    1.95    0.24
  -9  -7  -2    1.82    0.23
   9   7   2    1.98    0.22
   9   7   2    1.86    0.18
   9   7   2    1.84    0.12
  -9   7  -2    1.96    0.22
 -11  -7  -2    8.54    0.39
  11  -7   2    8.91    0.34
 -11  -7  -2    9.93    0.38
  11  -7   2    9.45    0.33
 -11  -7  -2    8.72    0.27
  11  -7   2    9.60    0.36
 -11   7  -2    9.09    0.36
  11   7   2    9.42    0.32
  11   7   2    8.87    0.38
  13  -7   2    0.20    0.15
  13  -7   2    0.39    0.17
 -13  -7  -2    0.17    0.18
  13  -7   2    0.22    0.15
  13   7   2    0.12    0.14
  13   7   2    0.17    0.19
 -13   7  -2    0.37    0.17
  15  -7   2    8.00    0.36
 -15  -7  -2    7.92    0.44
  15  -7   2    7.73    0.40
  15  -7   2    7.54    0.36
  15   7   2    7.52    0.48
 -15   7  -2    6.93    0.41
  15   7   2    7.95    0.34
 -17  -7  -2    5.93    0.48
  17  -7   2    6.55    0.35
  17  -7   2    6.30    0.37
  17  -7   2    6.63    0.43
  17   7   2    6.42    0.35
  19  -7   2    2.51    0.27
 -19  -7  -2    2.29    0.35
  19  -7   2    2.84    0.31
  19  -7   2    2.63    0.24
  19   7   2    2.42    0.25
  21  -7   2    4.67    0.46
  21  -7   2    4.93    0.40
 -21  -7  -2    5.56    0.60
  21  -7   2    5.02    0.55
  21   7   2    4.70    0.41
  20  -8  -2    3.15    0.40
  20  -8  -2    3.62    0.37
 -20  -8   2    1.92    0.38
  20   8  -2    3.27    0.41
  18  -8  -2    1.47    0.25
 -18  -8   2    1.33    0.32
 -18  -8   2    1.15    0.33
  18  -8  -2    1.51    0.23
  18   8  -2    1.51    0.32
 -16  -8   2    0.99    0.28
  16  -8  -2    0.53    0.22
  16  -8  -2    0.71    0.19
 -16  -8   2    0.76    0.24
  16   8  -2    0.65    0.27
 -14  -8   2    3.29    0.34
 -14  -8   2    3.11    0.39
  14  -8  -2    3.70    0.28
  14  -8  -2    2.73    0.26
  14   8  -2    3.14    0.37
  12  -8  -2    1.45    0.16
  12  -8  -2    1.79    0.22
 -12  -8   2    1.41    0.18
  12  -8  -2    0.90    0.20
 -12  -8   2    1.43    0.21
  12   8  -2    1.29    0.21
  10  -8  -2    9.82    0.40
 -10  -8   2   10.71    0.41
 -10  -8   2   10.56    0.37
  10  -8  -2    9.99    0.34
  10  -8  -2   10.34    0.35
  10   8  -2   10.18    0.41
  -8  -8   2    0.21    0.14
  -8  -8   2    0.19    0.12
   8  -8  -2   -0.04    0.15
   8  -8  -2    0.16    0.10
   8  -8  -2    0.26    0.10
   8   8  -2    0.11    0.14
  -8   8   2    0.02    0.13
  -8   8   2    0.41    0.10
   6  -8  -2   13.23    0.43
   6  -8  -2   13.04    0.39
  -6  -8   2   13.69    0.41
  -6  -8   2   13.66    0.43
  -6   8   2   13.04    0.39
   6   8  -2   13.06    0.43
  -4  -8   2   19.53    0.53
   4  -8  -2   19.93    0.55
   4  -8  -2   19.09    0.53
   4  -8  -2   18.94    0.53
  -4  -8   2   18.52    0.57
  -4  -8   2   19.61    0.56
   4   8  -2   19.29    0.56
  -4   8   2   19.30    0.53
  -2  -8   2    5.18    0.23
   2  -8  -2    5.60    0.21
  -2  -8   2    4.91    0.18
   2  -8  -2    5.62    0.21
   2  -8  -2    5.46    0.25
  -2  -8   2    5.43    0.25
  -2   8   2    5.43    0.21
   2   8  -2    5.37    0.25
   0  -8  -2   21.89    0.60
   0  -8   2   21.01    0.62
   0  -8  -2   23.07    0.60
   0  -8   2   21.65    0.58
   0  -8   2   22.78    0.63
   0  -8  -2   22.43    0.60
   0  -8   2   21.21    0.51
   0   8  -2   22.55    0.62
   0   8   2   21.79    0.60
   2  -8   2    6.34    0.27
   2  -8   2    5.88    0.27
  -2  -8  -2    5.73    0.23
  -2  -8  -2    5.98    0.23
   2  -8   2    5.73    0.17
  -2  -8  -2    6.01    0.24
   2  -8   2    5.82    0.24
   2   8   2    5.85    0.23
  -2   8  -2    5.80    0.26
   4  -8   2    9.86    0.26
  -4  -8  -2    9.61    0.32
  -4  -8  -2    9.85    0.31
  -4  -8  -2    9.62    0.33
   4  -8   2    9.38    0.35
   4  -8   2    9.75    0.32
   4  -8   2   10.30    0.35
   4   8   2    9.44    0.32
  -4   8  -2    9.97    0.34
   6  -8   2    0.01    0.12
  -6  -8  -2   -0.03    0.10
  -6  -8  -2    0.03    0.10
  -6  -8  -2    0.09    0.10
   6  -8   2   -0.06    0.11
   6  -8   2    0.01    0.13
   6  -8   2    0.07    0.09
   6   8   2    0.03    0.07
  -6   8  -2    0.03    0.12
   6   8   2    0.02    0.11
   8  -8   2    2.12    0.22
  -8  -8  -2    1.92    0.21
  -8  -8  -2    1.97    0.18
   8  -8   2    2.17    0.20
   8  -8   2    1.95    0.21
   8   8   2    1.88    0.17
  -8   8  -2    2.10    0.22
   8   8   2    2.32    0.23
  10  -8   2    8.35    0.32
  10  -8   2    8.19    0.33
 -10  -8  -2    7.79    0.28
 -10  -8  -2    8.36    0.35
  10  -8   2    8.65    0.35
 -10   8  -2    8.35    0.36
  10   8   2    7.76    0.29
  10   8   2    8.00    0.37
 -12  -8  -2    0.01    0.17
  12  -8   2   -0.17    0.16
  12  -8   2    0.04    0.16
  12  -8   2    0.14    0.16
  12   8   2    0.01    0.15
  12   8   2   -0.19    0.20
 -12   8  -2    0.08    0.18
  14  -8   2    4.18    0.31
 -14  -8  -2    4.15    0.37
  14  -8   2    4.00    0.31
  14  -8   2    4.11    0.35
  14   8   2    3.86    0.29
 -14   8  -2    4.01    0.38
  16  -8   2   -0.27    0.22
  16  -8   2    0.15    0.19
 -16  -8  -2    0.16    0.24
  16  -8   2   -0.06    0.19
  16   8   2   -0.18    0.19
 -18  -8  -2    2.75    0.32
  18  -8   2    2.52    0.30
  18  -8   2    2.60    0.27
  18  -8   2    2.58    0.25
  18   8   2    2.40    0.25
  20  -8   2    0.37    0.23
 -20  -8  -2    0.43    0.35
  20  -8   2    0.42    0.30
  20  -8   2    0.52    0.26
  20   8   2    0.42    0.25
  19  -9  -2    0.74    0.22
  19  -9  -2    0.84    0.26
 -19  -9   2    0.29    0.40
  19   9  -2    0.80    0.38
  17  -9  -2   41.39    1.15
  17  -9  -2   41.32    1.15
 -17  -9   2   40.32    1.25
 -17  -9   2   38.71    1.17
  17   9  -2   41.88    1.24
 -15  -9   2    0.26    0.27
 -15  -9   2    0.35    0.25
  15  -9  -2    0.21    0.22
  15  -9  -2    0.37    0.17
  15   9  -2    0.41    0.28
 -13  -9   2   51.87    1.42
  13  -9  -2   50.67    1.35
  13  -9  -2   51.02    1.36
 -13  -9   2   50.50    1.33
  13   9  -2   51.91    1.42
 -11  -9   2   13.34    0.50
  11  -9  -2   13.17    0.43
  11  -9  -2   12.65    0.43
 -11  -9   2   12.77    0.46
  11  -9  -2   12.89    0.49
  11   9  -2   12.87    0.51
  -9  -9   2   17.18    0.56
   9  -9  -2   16.85    0.50
   9  -9  -2   16.78    0.55
   9  -9  -2   16.60    0.51
  -9  -9   2   17.40    0.52
   9   9  -2   16.48    0.56
   7  -9  -2   49.69    1.25
  -7  -9   2   49.66    1.31
   7  -9  -2   46.70    1.27
  -7  -9   2   50.69    1.23
   7   9  -2   47.04    1.30
  -5  -9   2    4.78    0.28
   5  -9  -2    4.61    0.22
  -5  -9   2    4.74    0.26
   5  -9  -2    5.11    0.29
   5  -9  -2    4.70    0.22
   5   9  -2    4.59    0.27
  -3  -9   2   91.71    2.34
  -3  -9   2   91.20    2.20
   3  -9  -2   92.25    2.31
   3  -9  -2   89.36    2.32
   3  -9  -2   93.31    2.22
   3   9  -2   89.05    2.34
  -3   9   2   90.09    2.32
  -1  -9   2    3.86    0.25
   1  -9  -2    4.22    0.25
   1  -9  -2    3.70    0.20
  -1  -9   2    4.30    0.23
   1  -9  -2    3.90    0.21
  -1  -9   2    3.45    0.27
  -1   9   2    3.91    0.22
   1   9  -2    4.25    0.25
  -1  -9  -2   59.17    1.43
   1  -9   2   54.57    1.51
  -1  -9  -2   56.38    1.49
   1  -9   2   59.27    1.51
   1  -9   2   58.23    1.43
  -1  -9  -2   59.08    1.49
  -1   9  -2   57.85    1.51
   1   9   2   58.04    1.49
   3  -9   2   54.21    1.25
  -3  -9  -2   56.12    1.37
   3  -9   2   57.30    1.46
   3  -9   2   55.02    1.37
  -3  -9  -2   56.18    1.44
  -3  -9  -2   54.95    1.44
   3   9   2   54.17    1.44
  -3   9  -2   55.23    1.45
   5  -9   2   14.78    0.38
  -5  -9  -2   14.04    0.45
   5  -9   2   14.81    0.47
   5  -9   2   14.04    0.44
  -5  -9  -2   14.28    0.44
  -5  -9  -2   14.33    0.43
  -5   9  -2   14.06    0.47
   5   9   2   13.37    0.45
  -7  -9  -2   55.44    1.44
   7  -9   2   55.21    1.37
   7  -9   2   55.00    1.26
  -7  -9  -2   51.05    1.34
   7  -9   2   57.96    1.45
  -7   9  -2   55.04    1.45
   7   9   2   52.95    1.44
   9  -9   2    2.10    0.24
  -9  -9  -2    1.61    0.17
   9  -9   2    1.43    0.18
  -9  -9  -2    1.66    0.16
   9   9   2    1.55    0.19
  -9   9  -2    1.42    0.19
  11  -9   2   37.84    1.00
  11  -9   2   35.67    0.88
 -11  -9  -2   30.98    0.89
  11  -9   2   34.85    0.94
 -11  -9  -2   36.85    1.00
  11   9   2   35.30    0.85
 -11   9  -2   35.88    1.00
  13  -9   2    2.87    0.30
  13  -9   2    3.27    0.34
 -13  -9  -2    2.66    0.35
  13  -9   2    3.30    0.30
  13   9   2    2.46    0.21
 -15  -9  -2   26.76    0.85
  15  -9   2   27.18    0.84
  15  -9   2   26.08    0.73
  15  -9   2   26.99    0.78
  15   9   2   25.37    0.72
  17  -9   2   10.25    0.53
  17  -9   2    9.49    0.46
  17  -9   2   10.05    0.48
 -17  -9  -2   10.13    0.55
  17   9   2    8.87    0.46
  19  -9   2    6.76    0.56
 -19  -9  -2    7.10    0.60
  19  -9   2    6.72    0.46
  19  -9   2    7.22    0.46
  19   9   2    6.62    0.48
 -18 -10   2    0.07    0.42
  18 -10  -2    0.51    0.27
  18 -10  -2   -0.05    0.21
  16 -10  -2    4.82    0.44
 -16 -10   2    4.89    0.58
 -16 -10   2    3.71    0.39
  16 -10  -2    4.51    0.35
  16  10  -2    4.30    0.59
 -14 -10   2   15.19    0.64
 -14 -10   2   14.28    0.60
  14 -10  -2   13.86    0.58
  14 -10  -2   14.85    0.50
  14  10  -2   13.91    0.66
 -12 -10   2    0.08    0.21
  12 -10  -2   -0.13    0.21
  12 -10  -2    0.18    0.16
 -12 -10   2    0.02    0.24
  12  10  -2   -0.19    0.26
  10 -10  -2   28.39    0.79
 -10 -10   2   28.93    0.85
  10 -10  -2   27.54    0.82
 -10 -10   2   28.45    0.80
  10  10  -2   27.72    0.86
   8 -10  -2    3.76    0.34
   8 -10  -2    4.44    0.24
  -8 -10   2    4.06    0.31
   8 -10  -2    3.92    0.25
  -8 -10   2    4.56    0.34
   8  10  -2    4.15    0.35
  -6 -10   2   17.20    0.52
   6 -10  -2   16.33    0.51
   6 -10  -2   17.07    0.55
  -6 -10   2   17.53    0.56
   6  10  -2   16.29    0.56
   4 -10  -2    7.75    0.31
   4 -10  -2    7.62    0.30
  -4 -10   2    8.02    0.36
   4 -10  -2    8.27    0.37
  -4 -10   2    8.25    0.34
   4  10  -2    8.01    0.36
   2 -10  -2   10.18    0.39
  -2 -10   2    9.95    0.36
   2 -10  -2   10.23    0.34
  -2 -10   2    9.96    0.39
   2 -10  -2    9.32    0.34
   2  10  -2    9.70    0.39
   0 -10  -2   21.99    0.62
   0 -10   2   22.52    0.65
   0 -10  -2   21.74    0.61
   0 -10  -2   20.46    0.62
   0 -10   2   21.57    0.61
   0  10  -2   21.15    0.65
  -2 -10  -2    1.71    0.20
   2 -10   2    1.76    0.18
   2 -10   2    1.59    0.17
  -2 -10  -2    1.87    0.19
  -2 -10  -2    1.59    0.22
  -2  10  -2    1.44    0.18
   4 -10   2   21.62    0.63
   4 -10   2   22.25    0.65
  -4 -10  -2   21.97    0.62
  -4 -10  -2   22.14    0.63
  -4  10  -2   21.60    0.66
   6 -10   2    0.52    0.16
  -6 -10  -2    0.73    0.17
  -6 -10  -2    0.62    0.15
   6 -10   2    0.53    0.16
  -6  10  -2    0.30    0.18
  -8 -10  -2   15.50    0.49
   8 -10   2   15.73    0.51
   8 -10   2   14.98    0.46
  -8 -10  -2   16.37    0.51
  -8  10  -2   15.62    0.55
  10 -10   2    3.95    0.33
 -10 -10  -2    4.22    0.31
  10 -10   2    4.07    0.31
 -10 -10  -2    4.15    0.32
  10 -10   2    4.03    0.32
  12 -10   2    8.03    0.40
 -12 -10  -2    8.39    0.42
  12 -10   2    7.77    0.40
  12 -10   2    8.83    0.43
  14 -10   2    8.66    0.46
  14 -10   2    8.16    0.42
  14 -10   2    8.32    0.44
 -14 -10  -2    8.29    0.46
  16 -10   2    0.07    0.26
  16 -10   2    0.08    0.23
 -16 -10  -2   -0.22    0.26
  18 -10   2    3.73    0.43
 -18 -10  -2    3.36    0.38
  18 -10   2    4.03    0.51
 -15 -11   2    0.38    0.36
  15 -11  -2   -0.25    0.26
  15 -11  -2    0.25    0.19
 -15 -11   2    0.11    0.35
 -13 -11   2    9.88    0.56
  13 -11  -2   10.31    0.52
 -13 -11   2   10.70    0.59
  13 -11  -2    9.98    0.43
 -11 -11   2    1.70    0.27
 -11 -11   2    1.84    0.26
  11 -11  -2    1.70    0.26
  11 -11  -2    2.35    0.27
  11  11  -2    1.74    0.31
  -9 -11   2    0.43    0.21
   9 -11  -2    0.23    0.14
  -9 -11   2    0.25    0.22
   9 -11  -2    0.16    0.22
   9  11  -2    0.13    0.25
   7 -11  -2    3.12    0.35
  -7 -11   2    3.37    0.33
  -7 -11   2    3.53    0.35
   7  11  -2    3.55    0.40
  -5 -11   2    0.29    0.18
   5 -11  -2    0.12    0.13
   5 -11  -2    0.07    0.19
  -5 -11   2    0.12    0.18
   5  11  -2   -0.10    0.21
  -3 -11   2    6.05    0.33
  -3 -11   2    6.18    0.35
   3 -11  -2    6.64    0.36
   3 -11  -2    6.17    0.28
   3  11  -2    5.76    0.37
   1 -11  -2    0.22    0.13
  -1 -11   2    0.15    0.17
   1 -11  -2    0.35    0.19
  -1 -11   2    0.14    0.16
   1  11  -2    0.36    0.19
  -1 -11  -2    5.91    0.28
   1 -11   2    5.81    0.32
  -1 -11  -2    6.00    0.35
   1 -11   2    6.13    0.34
  -1  11  -2    5.46    0.37
  -3 -11  -2    2.25    0.23
   3 -11   2    2.27    0.28
  -3 -11  -2    2.28    0.23
   3 -11   2    2.34    0.29
  -3  11  -2    2.36    0.24
   5 -11   2    1.45    0.20
  -5 -11  -2    1.54    0.21
   5 -11   2    1.57    0.20
  -5 -11  -2    1.64    0.17
  -7 -11  -2    1.90    0.27
  -7 -11  -2    1.69    0.22
   7 -11   2    1.71    0.21
   7 -11   2    1.99    0.21
  -9 -11  -2    0.35    0.22
   9 -11   2    0.15    0.19
  -9 -11  -2    0.18    0.18
 -11 -11  -2    3.57    0.35
  11 -11   2    3.69    0.37
  11 -11   2    3.07    0.36
 -13 -11  -2    2.47    0.28
  13 -11   2    2.18    0.28
  13 -11   2    2.47    0.26
  15 -11   2    3.02    0.32
 -15 -11  -2    2.94    0.32
  15 -11   2    3.17    0.40
 -12 -12   2    0.56    0.33
  12 -12  -2    0.78    0.20
  12 -12  -2    0.72    0.27
 -12 -12   2    0.51    0.31
  10 -12  -2   30.59    0.93
 -10 -12   2   31.21    0.94
  10 -12  -2   31.99    0.89
 -10 -12   2   31.93    0.98
  -8 -12   2    0.27    0.24
   8 -12  -2    0.29    0.24
   8 -12  -2    0.23    0.15
  -8 -12   2    0.51    0.24
  -6 -12   2   29.56    0.91
  -6 -12   2   30.96    0.87
   6 -12  -2   30.09    0.88
  -4 -12   2   15.51    0.56
   4 -12  -2   16.23    0.58
  -4 -12   2   15.09    0.54
   4 -12  -2   14.40    0.49
   2 -12  -2   20.54    0.66
  -2 -12   2   20.24    0.62
  -2 -12   2   19.04    0.65
   2 -12  -2   20.02    0.60
   0 -12  -2   55.02    1.45
   0 -12   2   55.54    1.49
   0 -12   2   54.89    1.41
   0 -12  -2   54.81    1.43
  -2 -12  -2    1.80    0.18
   2 -12   2    2.11    0.23
   2 -12   2    2.47    0.32
  -2 -12  -2    2.06    0.26
   4 -12   2   34.54    0.94
  -4 -12  -2   33.65    0.95
   4 -12   2   34.95    0.98
  -4 -12  -2   33.37    0.96
  -6 -12  -2    4.04    0.43
   6 -12   2    4.10    0.36
  -6 -12  -2    4.18    0.31
   6 -12   2    4.50    0.35
   8 -12   2   10.45    0.46
  -8 -12  -2   10.63    0.45
 -10 -12  -2   11.45    0.48
  10 -12   2   10.68    0.51
  10 -12   2   10.14    0.48
  12 -12   2    6.28    0.43
  12 -12   2    5.68    0.46
 -12 -12  -2    6.54    0.45
  -9 -13   2    6.14    0.54
  -9 -13   2    6.07    0.52
   9 -13  -2    6.53    0.48
   9 -13  -2    6.22    0.35
  -7 -13   2   16.48    0.66
  -7 -13   2   16.77    0.65
   7 -13  -2   16.58    0.66
  -5 -13   2    0.92    0.25
  -5 -13   2    0.28    0.24
   5 -13  -2    0.72    0.27
   3 -13  -2    9.68    0.38
   3 -13  -2    9.27    0.52
  -3 -13   2    9.16    0.48
  -3 -13   2    9.94    0.48
  -1 -13   2    0.86    0.24
   1 -13  -2    0.73    0.17
  -1 -13   2    0.67    0.23
   1 -13  -2    1.18    0.27
  -1 -13  -2    4.18    0.46
   1 -13   2    3.51    0.37
  -1 -13  -2    3.65    0.30
   1 -13   2    3.99    0.39
   3 -13   2    4.37    0.40
   3 -13   2    5.54    0.40
  -3 -13  -2    5.11    0.50
  -3 -13  -2    4.73    0.32
  -5 -13  -2    6.73    0.37
   5 -13   2    7.10    0.42
   5 -13   2    6.88    0.43
  -5 -13  -2    6.40    0.54
   7 -13   2   18.31    0.65
  -7 -13  -2   18.84    0.63
   9 -13   2    1.28    0.25
  -9 -13  -2    1.27    0.23
  -2 -14   2    0.22    0.26
   2 -14  -2    0.41    0.33
  -2 -14   2    0.50    0.27
   2 -14  -2    0.31    0.17
   0 -14  -2    4.00    0.33
   0 -14   2    3.42    0.43
   0 -14   2    3.91    0.44
   0 -14  -2    4.78    0.56
  -2 -14  -2    0.81    0.35
  -2 -14  -2   -0.41    0.18
   2 -14   2   -0.17    0.25
  24   0  -3    0.51    0.23
 -24   0   3   -0.14    0.23
 -22   0   3    0.14    0.21
  22   0  -3    0.06    0.20
  20   0  -3    0.19    0.19
 -20   0   3    0.03    0.18
  18   0  -3    0.06    0.17
 -18   0   3    0.21    0.16
  16   0  -3   -0.06    0.15
 -16   0   3    0.07    0.17
  16   0  -3   -0.19    0.15
  14   0  -3    0.01    0.13
 -14   0   3   -0.01    0.13
  14   0  -3    0.05    0.12
  12   0  -3   -0.01    0.10
  12   0  -3    0.04    0.11
 -12   0   3    0.10    0.10
  10   0  -3    0.06    0.09
 -10   0   3    0.05    0.07
  10   0  -3   -0.10    0.07
  -8   0   3   -0.03    0.05
   8   0  -3   -0.11    0.06
   8   0  -3   -0.06    0.06
  -6   0   3   -0.04    0.04
   6   0  -3   -0.08    0.05
  -6   0   3    0.02    0.04
   6   0  -3   -0.14    0.04
  -6   0   3   -0.25    0.06
  -4   0   3   -0.06    0.04
   4   0  -3   -0.01    0.03
  -4   0   3   -0.02    0.02
  -4   0   3   -0.02    0.05
   4   0  -3   -0.03    0.03
  -4   0   3   -0.03    0.03
  -2   0   3    0.11    0.04
   2   0  -3    0.03    0.03
  -2   0   3    0.00    0.02
   2   0  -3    0.00    0.03
  -2   0   3    0.01    0.04
  -2   0   3    0.00    0.03
   0   0  -3    0.04    0.03
   0   0  -3   -0.03    0.03
   0   0  -3    0.04    0.03
   0   0   3    0.03    0.02
   0   0   3    0.02    0.03
  -2   0  -3    0.02    0.03
  -2   0  -3   -0.02    0.03
   2   0   3    0.00    0.03
   2   0   3    0.02    0.03
   2   0   3    0.08    0.03
  -2   0  -3    0.06    0.04
   4   0   3   -0.02    0.04
  -4   0  -3    0.02    0.03
   4   0   3    0.02    0.05
  -4   0  -3    0.17    0.05
   4   0   3   -0.02    0.03
   4   0   3   -0.01    0.04
   6   0   3   -0.07    0.03
   6   0   3   -0.13    0.05
  -6   0  -3    0.00    0.03
  -6   0  -3   -0.05    0.05
  -6   0  -3    0.04    0.06
   6   0   3   -0.10    0.06
   6   0   3   -0.07    0.05
   8   0   3    0.04    0.08
   8   0   3   -0.05    0.04
  -8   0  -3   -0.01    0.07
  -8   0  -3   -0.03    0.04
   8   0   3   -0.04    0.06
  -8   0  -3   -0.01    0.08
  10   0   3    0.00    0.05
  10   0   3    0.24    0.11
  10   0   3    0.10    0.08
 -10   0  -3   -0.02    0.05
 -10   0  -3   -0.05    0.10
 -10   0  -3   -0.06    0.10
  12   0   3   -0.11    0.09
 -12   0  -3    0.03    0.07
 -12   0  -3   -0.09    0.13
  12   0   3    0.03    0.07
 -12   0  -3   -0.04    0.12
  12   0   3    0.03    0.13
 -14   0  -3   -0.02    0.17
  14   0   3   -0.11    0.12
 -14   0  -3    0.02    0.10
  14   0   3    0.15    0.15
 -14   0  -3    0.01    0.14
  14   0   3    0.09    0.09
  16   0   3    0.14    0.11
  16   0   3    0.06    0.18
  16   0   3   -0.17    0.14
 -16   0  -3   -0.09    0.17
 -18   0  -3   -0.11    0.19
  18   0   3    0.26    0.22
  18   0   3   -0.13    0.17
  18   0   3   -0.01    0.13
 -20   0  -3   -0.11    0.22
  20   0   3    0.18    0.16
  20   0   3    0.22    0.26
  20   0   3   -0.03    0.18
  22   0   3    0.37    0.20
 -22   0  -3    0.20    0.27
  22   0   3    0.72    0.30
 -24   0  -3    0.19    0.33
  24   0   3   -0.05    0.22
  25  -1  -3    9.29    0.50
 -25  -1   3    8.95    0.49
  25   1  -3    9.57    0.53
 -25   1   3    9.41    0.49
 -23  -1   3    3.93    0.39
  23  -1  -3    5.05    0.41
 -23   1   3    4.66    0.38
  23   1  -3    4.87    0.41
  21  -1  -3    9.10    0.44
 -21  -1   3    9.19    0.41
  21   1  -3    8.31    0.44
  19  -1  -3   22.98    0.70
 -19  -1   3   23.09    0.68
  19   1  -3   22.13    0.71
 -17  -1   3    0.77    0.17
  17  -1  -3    0.68    0.17
  17  -1  -3    0.49    0.19
  17  -1  -3    0.78    0.17
 -17  -1   3    0.66    0.20
 -17   1   3    0.84    0.20
  17   1  -3    0.52    0.17
  15  -1  -3   34.66    0.95
 -15  -1   3   33.13    0.94
  15  -1  -3   35.01    0.90
 -15  -1   3   34.27    0.91
  15  -1  -3   34.12    0.94
  15   1  -3   34.71    0.94
 -15   1   3   34.03    0.95
  13  -1  -3    0.20    0.11
 -13  -1   3    0.40    0.12
  13  -1  -3    0.43    0.12
 -13  -1   3    0.52    0.14
  13  -1  -3    0.40    0.13
 -13   1   3    0.40    0.13
  13   1  -3    0.24    0.12
  13   1  -3    0.44    0.11
 -11  -1   3   52.11    1.33
  11  -1  -3   49.88    1.32
 -11  -1   3   50.20    1.27
  11  -1  -3   51.54    1.28
  11  -1  -3   51.39    1.33
  11   1  -3   51.20    1.33
  11   1  -3   52.42    1.33
 -11   1   3   51.12    1.32
   9  -1  -3   26.77    0.71
   9  -1  -3   26.50    0.69
   9  -1  -3   26.38    0.69
  -9  -1   3   25.70    0.68
  -9  -1   3   25.77    0.70
  -9   1   3   27.28    0.69
   9   1  -3   25.84    0.70
   9   1  -3   26.47    0.70
   7  -1  -3   54.65    1.42
  -7  -1   3   56.64    1.42
   7  -1  -3   54.46    1.36
   7  -1  -3   56.70    1.41
  -7  -1   3   54.87    1.36
  -7   1   3   58.22    1.41
   7   1  -3   56.69    1.42
   7   1  -3   54.72    1.42
  -5  -1   3  123.49    2.90
  -5  -1   3  123.66    3.06
  -5  -1   3  118.51    2.89
   5  -1  -3  122.11    3.06
   5  -1  -3  123.17    3.05
  -5  -1   3  115.55    3.06
   5  -1  -3  118.29    2.90
   5   1  -3  120.86    3.06
  -5   1   3  124.34    3.06
   5   1  -3  122.18    3.06
  -5   1   3  126.22    2.91
  -5   1   3  123.90    3.05
  -3  -1   3   20.90    0.53
  -3  -1   3   19.98    0.53
  -3  -1   3   20.63    0.51
   3   1  -3   20.61    0.53
   3   1  -3   20.85    0.53
  -3   1   3   21.20    0.52
   3   1  -3   19.20    0.51
  -1  -1   3   49.81    1.20
  -1  -1   3   47.12    1.27
  -1  -1   3   50.95    1.27
   1   1  -3   49.57    1.20
   1   1  -3   51.23    1.27
  -1   1   3   50.73    1.20
  -1   1   3   51.04    1.21
   1   1  -3   51.47    1.27
  -1  -1  -3    0.20    0.04
   1  -1   3    0.21    0.04
  -1  -1  -3    0.10    0.03
   1  -1   3    0.14    0.04
   1  -1   3    0.14    0.03
   1   1   3    0.22    0.04
  -1   1  -3    0.13    0.04
  -1   1  -3    0.14    0.04
   1   1   3    0.09    0.03
   1   1   3    0.10    0.03
   1   1   3    0.06    0.04
  -1   1  -3    0.09    0.03
   3  -1   3  104.22    2.70
   3  -1   3  106.24    2.70
   3  -1   3  107.59    2.54
  -3  -1  -3  108.46    2.70
  -3  -1  -3  104.35    2.71
   3  -1   3  106.31    2.39
   3   1   3  110.37    2.53
  -3   1  -3  105.00    2.70
   3   1   3  112.43    2.71
   3   1   3  106.77    2.39
   3   1   3  108.90    2.70
   3   1   3  106.50    2.53
  -3   1  -3  107.67    2.54
  -5  -1  -3   50.84    1.32
  -5  -1  -3   50.37    1.31
  -5  -1  -3   52.74    1.21
   5  -1   3   50.72    1.31
   5  -1   3   51.53    1.16
   5  -1   3   50.92    1.22
   5  -1   3   49.61    1.31
   5   1   3   53.66    1.32
  -5   1  -3   51.34    1.31
  -5   1  -3   51.78    1.22
   5   1   3   49.47    1.31
  -5   1  -3   50.92    1.31
   5   1   3   51.66    1.16
  -7  -1  -3  148.50    3.80
   7  -1   3  147.81    3.79
   7  -1   3  152.17    3.55
   7  -1   3  149.97    3.34
   7  -1   3  148.64    3.79
  -7  -1  -3  151.99    3.80
  -7   1  -3  151.31    3.55
   7   1   3  151.02    3.34
  -7   1  -3  150.01    3.79
   7   1   3  152.24    3.81
  -9  -1  -3  105.34    2.72
   9  -1   3  107.04    2.40
   9  -1   3  106.71    2.53
  -9  -1  -3  107.13    2.73
   9  -1   3  106.29    2.72
   9   1   3  109.53    2.74
   9   1   3  106.69    2.40
  -9   1  -3  106.94    2.53
  -9   1  -3  107.14    2.72
 -11  -1  -3   15.46    0.39
  11  -1   3   15.84    0.48
  11  -1   3   15.55    0.41
 -11  -1  -3   15.09    0.48
  11  -1   3   15.40    0.41
 -11  -1  -3   16.90    0.50
  11   1   3   15.73    0.41
  11   1   3   16.01    0.49
 -11   1  -3   15.05    0.41
  11   1   3   15.52    0.39
 -11   1  -3   15.48    0.48
  13  -1   3   46.39    1.08
 -13  -1  -3   44.81    1.24
 -13  -1  -3   43.83    1.10
  13  -1   3   46.38    1.24
 -13  -1  -3   48.75    1.25
  13  -1   3   45.12    1.12
 -13   1  -3   44.22    1.24
  13   1   3   46.62    1.11
 -13   1  -3   46.65    1.24
  13   1   3   46.54    1.24
  13   1   3   46.47    1.08
  15  -1   3    2.33    0.19
  15  -1   3    2.25    0.21
 -15  -1  -3    2.01    0.17
  15  -1   3    2.00    0.22
 -15  -1  -3    2.11    0.23
 -15  -1  -3    2.37    0.28
  15   1   3    1.88    0.15
  15   1   3    2.22    0.29
 -15   1  -3    2.46    0.27
  15   1   3    1.89    0.23
 -17  -1  -3   30.53    0.87
  17  -1   3   29.04    0.77
  17  -1   3   28.42    0.76
  17  -1   3   29.50    0.89
 -17   1  -3   29.30    0.87
  17   1   3   29.30    0.88
  17   1   3   28.93    0.77
 -19  -1  -3    8.22    0.44
  19  -1   3    7.81    0.48
  19  -1   3    7.90    0.38
  19  -1   3    7.59    0.33
  19   1   3    8.63    0.47
 -19   1  -3    8.13    0.45
  19   1   3    7.50    0.38
  21  -1   3   12.60    0.46
  21  -1   3   13.53    0.49
 -21  -1  -3   14.18    0.60
  21  -1   3   13.54    0.62
  21   1   3   13.80    0.62
  21   1   3   13.15    0.49
 -21   1  -3   13.59    0.60
  23  -1   3   13.50    0.51
 -23  -1  -3   14.09    0.66
  23  -1   3   12.97    0.69
 -23   1  -3   13.09    0.66
  23   1   3   13.76    0.52
  23   1   3   13.48    0.72
  25  -1   3    0.11    0.24
  25   1   3    0.24    0.23
  24  -2  -3    0.30    0.24
 -24  -2   3   -0.30    0.24
  24   2  -3    0.48    0.26
 -22  -2   3   20.28    0.66
  22  -2  -3   18.96    0.66
  22   2  -3   20.83    0.69
  20  -2  -3    0.80    0.19
 -20  -2   3    0.75    0.21
  20  -2  -3    0.69    0.20
  20   2  -3    0.68    0.22
 -18  -2   3   12.20    0.57
 -18  -2   3   12.27    0.45
  18  -2  -3   12.55    0.45
  18  -2  -3   11.78    0.43
  18   2  -3   11.59    0.47
 -16  -2   3    9.20    0.39
  16  -2  -3    9.35    0.35
  16  -2  -3    8.41    0.39
 -16  -2   3    9.27    0.41
  16  -2  -3    9.79    0.38
 -16   2   3    9.75    0.40
  16   2  -3    8.87    0.40
  16   2  -3    9.28    0.38
 -14  -2   3    4.20    0.27
  14  -2  -3    4.02    0.27
  14  -2  -3    4.48    0.26
  14  -2  -3    4.02    0.23
 -14  -2   3    4.56    0.28
 -14   2   3    4.84    0.27
  14   2  -3    4.46    0.27
  14   2  -3    4.03    0.26
  12  -2  -3   51.46    1.35
 -12  -2   3   51.71    1.30
  12  -2  -3   51.34    1.36
 -12  -2   3   52.45    1.36
  12  -2  -3   52.53    1.31
  12   2  -3   53.61    1.36
 -12   2   3   51.64    1.35
 -10  -2   3    4.85    0.22
  10  -2  -3    4.35    0.19
  10  -2  -3    4.44    0.22
  10  -2  -3    4.97    0.24
 -10  -2   3    5.03    0.20
  10   2  -3    4.81    0.21
 -10   2   3    4.87    0.20
  -8  -2   3  113.47    2.66
   8  -2  -3  111.68    2.80
   8  -2  -3  106.12    2.67
   8  -2  -3  111.68    2.80
  -8  -2   3  115.18    2.81
   8   2  -3  107.22    2.81
  -8   2   3  113.14    2.80
  -6  -2   3    2.21    0.11
   6  -2  -3    2.12    0.15
  -6  -2   3    2.06    0.13
   6  -2  -3    1.93    0.09
  -6   2   3    2.40    0.08
   6   2  -3    2.12    0.12
  -6   2   3    2.18    0.09
   4  -2  -3  142.80    3.46
  -4  -2   3  143.08    3.65
  -4  -2   3  147.08    3.65
  -4  -2   3  147.42    3.45
   4   2  -3  144.11    3.65
  -4   2   3  148.27    3.46
  -2  -2   3   36.50    0.94
   2  -2  -3   36.89    0.89
  -2  -2   3   36.35    0.89
  -2  -2   3   37.48    0.94
  -2   2   3   37.12    0.90
   2   2  -3   36.96    0.94
   2   2  -3   35.21    0.89
   0  -2   3  122.84    2.92
   0  -2   3  123.81    3.11
   0  -2   3  123.94    3.11
   0  -2  -3  125.99    2.92
   0   2  -3  121.45    3.11
   0   2  -3  123.58    2.93
   0   2   3  123.94    2.93
   2  -2   3  126.95    3.21
  -2  -2  -3  129.60    3.20
  -2  -2  -3  121.17    3.21
   2  -2   3  126.01    3.21
   2  -2   3  126.71    3.02
  -2   2  -3  126.93    3.02
  -2   2  -3  128.39    3.21
  -2   2  -3  122.21    3.21
   2   2   3  134.38    3.02
   2   2   3  128.23    3.20
   2   2   3  132.47    3.21
   2   2   3  128.95    3.01
   4  -2   3   13.95    0.39
  -4  -2  -3   13.31    0.41
  -4  -2  -3   14.83    0.40
   4  -2   3   14.64    0.36
   4  -2   3   15.07    0.35
  -4   2  -3   14.63    0.36
   4   2   3   15.16    0.35
   4   2   3   14.90    0.41
  -4   2  -3   13.86    0.39
  -4   2  -3   14.30    0.39
   4   2   3   13.63    0.39
   6  -2   3   97.95    2.51
  -6  -2  -3   96.89    2.51
   6  -2   3   99.84    2.35
  -6  -2  -3   94.15    2.52
   6  -2   3  102.16    2.21
  -6   2  -3   99.43    2.51
   6   2   3  101.50    2.52
  -6   2  -3   99.33    2.35
  -6   2  -3   97.17    2.51
   6   2   3  102.62    2.21
   8  -2   3    0.67    0.09
   8  -2   3    0.75    0.09
   8  -2   3    0.61    0.08
  -8  -2  -3    0.55    0.11
  -8  -2  -3    0.68    0.10
   8  -2   3    0.49    0.08
  -8   2  -3    0.75    0.09
   8   2   3    0.70    0.11
   8   2   3    0.70    0.08
  -8   2  -3    0.75    0.09
  -8   2  -3    0.70    0.07
  10  -2   3   67.67    1.63
 -10  -2  -3   66.48    1.77
 -10  -2  -3   66.77    1.76
  10  -2   3   66.17    1.75
  10  -2   3   69.64    1.54
  10   2   3   68.97    1.54
  10   2   3   68.62    1.77
 -10   2  -3   67.62    1.75
 -10   2  -3   69.27    1.75
 -12  -2  -3   12.05    0.43
  12  -2   3   12.73    0.42
 -12  -2  -3   13.03    0.44
  12  -2   3   12.78    0.36
  12  -2   3   12.11    0.35
 -12   2  -3   12.23    0.41
  12   2   3   12.56    0.36
  12   2   3   13.57    0.45
 -14  -2  -3   35.40    0.99
  14  -2   3   32.76    0.88
 -14  -2  -3   36.67    0.99
  14  -2   3   34.54    0.98
  14  -2   3   35.07    0.86
 -14   2  -3   35.31    0.97
  14   2   3   35.70    0.99
  14   2   3   34.97    0.86
 -16  -2  -3   27.67    0.80
  16  -2   3   25.56    0.81
  16  -2   3   26.26    0.70
  16  -2   3   26.50    0.70
 -16   2  -3   26.58    0.80
  16   2   3   26.61    0.80
  16   2   3   26.37    0.70
  18  -2   3    1.75    0.18
 -18  -2  -3    1.95    0.24
  18  -2   3    1.38    0.20
  18  -2   3    1.74    0.25
  18   2   3    2.05    0.26
 -18   2  -3    1.54    0.23
  18   2   3    1.57    0.19
  20  -2   3   38.09    0.99
 -20  -2  -3   41.02    1.13
  20  -2   3   37.98    1.14
  20  -2   3   36.57    1.00
  20   2   3   38.22    1.14
 -20   2  -3   38.65    1.13
  20   2   3   37.30    0.98
 -22  -2  -3    1.84    0.30
  22  -2   3    1.36    0.23
  22  -2   3    1.58    0.22
  22  -2   3    1.49    0.33
 -22   2  -3    1.55    0.32
  22   2   3    1.59    0.22
  24  -2   3   24.76    0.75
 -24  -2  -3   26.28    0.92
  24  -2   3   23.24    0.92
  24   2   3   23.72    0.74
  25  -3  -3    0.60    0.24
 -25  -3   3    0.18    0.27
  25   3  -3    1.14    0.30
  23  -3  -3    0.36    0.23
  23  -3  -3    0.16    0.20
 -23  -3   3    0.06    0.24
  23   3  -3    0.40    0.26
 -21  -3   3   -0.06    0.22
  21  -3  -3    0.02    0.18
  21  -3  -3    0.18    0.20
  21   3  -3    0.02    0.23
  19  -3  -3    0.10    0.16
  19  -3  -3    0.14    0.19
 -19  -3   3    0.04    0.19
  19   3  -3   -0.05    0.21
  17  -3  -3    2.45    0.25
 -17  -3   3    2.20    0.22
  17  -3  -3    1.83    0.23
  17  -3  -3    2.66    0.28
 -17  -3   3    2.34    0.24
  17   3  -3    1.92    0.21
  15  -3  -3    5.34    0.29
 -15  -3   3    5.41    0.33
  15  -3  -3    4.82    0.33
  15  -3  -3    5.24    0.26
 -15  -3   3    4.82    0.31
  15   3  -3    5.31    0.30
  15   3  -3    5.08    0.33
 -15   3   3    5.38    0.31
 -13  -3   3    0.06    0.13
 -13  -3   3    0.25    0.13
  13  -3  -3   -0.05    0.13
  13  -3  -3    0.14    0.10
  13  -3  -3    0.06    0.13
  13   3  -3    0.12    0.13
 -13   3   3    0.12    0.13
  13   3  -3   -0.03    0.13
  11  -3  -3    0.53    0.13
 -11  -3   3    0.48    0.12
  11  -3  -3    0.63    0.11
  11  -3  -3    0.47    0.09
 -11  -3   3    0.54    0.11
 -11   3   3    0.82    0.11
  11   3  -3    0.46    0.11
  11   3  -3    0.62    0.11
  -9  -3   3    0.24    0.09
   9  -3  -3    0.04    0.11
  -9  -3   3    0.17    0.08
   9  -3  -3    0.02    0.07
   9  -3  -3    0.28    0.07
   9   3  -3    0.12    0.09
   9   3  -3    0.20    0.08
  -9   3   3    0.29    0.08
   7  -3  -3    6.98    0.19
  -7  -3   3    6.88    0.22
   7  -3  -3    6.24    0.25
   7  -3  -3    5.90    0.20
  -7  -3   3    6.21    0.23
   7   3  -3    6.70    0.22
   7   3  -3    6.62    0.22
  -7   3   3    6.48    0.20
   5  -3  -3    2.87    0.17
  -5  -3   3    2.76    0.11
  -5  -3   3    2.99    0.14
  -5  -3   3    2.76    0.13
   5   3  -3    2.84    0.13
   5   3  -3    2.76    0.13
  -3  -3   3    0.64    0.09
  -3  -3   3    0.48    0.07
   3  -3  -3    0.51    0.08
  -3  -3   3    0.43    0.07
   3   3  -3    0.53    0.08
  -3   3   3    0.64    0.08
   3   3  -3    0.52    0.06
   1  -3  -3    0.10    0.06
  -1  -3   3    0.05    0.05
  -1  -3   3    0.02    0.04
  -1  -3   3   -0.03    0.05
   1   3  -3   -0.03    0.04
   1   3  -3   -0.05    0.05
  -1   3   3    0.06    0.04
  -1  -3  -3   -0.01    0.05
   1  -3   3   -0.03    0.05
  -1  -3  -3    0.00    0.05
  -1  -3  -3   -0.06    0.03
   1  -3   3   -0.11    0.04
   1  -3   3    0.00    0.05
  -1   3  -3    0.02    0.05
  -1   3  -3    0.01    0.04
   1   3   3    0.04    0.03
   1   3   3   -0.10    0.03
   1   3   3   -0.02    0.04
  -1   3  -3   -0.10    0.05
   3  -3   3    0.93    0.09
  -3  -3  -3    1.01    0.11
  -3  -3  -3    0.87    0.09
   3  -3   3    0.97    0.10
   3  -3   3    1.03    0.08
  -3  -3  -3    1.17    0.06
   3  -3   3    1.02    0.08
  -3   3  -3    1.04    0.09
   3   3   3    1.15    0.08
  -3   3  -3    1.27    0.08
  -3   3  -3    1.14    0.10
   3   3   3    0.96    0.05
   3   3   3    1.09    0.08
   5  -3   3    0.25    0.06
  -5  -3  -3    0.21    0.07
  -5  -3  -3    0.28    0.08
   5  -3   3    0.23    0.06
   5  -3   3    0.25    0.06
   5   3   3    0.29    0.07
  -5   3  -3    0.27    0.07
   5   3   3    0.27    0.05
  -5   3  -3    0.33    0.06
  -7  -3  -3    0.56    0.09
  -7  -3  -3    0.49    0.11
   7  -3   3    0.70    0.08
   7  -3   3    0.86    0.12
   7  -3   3    0.79    0.10
   7  -3   3    0.74    0.07
   7   3   3    0.66    0.10
   7   3   3    0.71    0.07
  -7   3  -3    0.75    0.09
  -7   3  -3    0.78    0.08
  -9  -3  -3    0.32    0.13
   9  -3   3    0.46    0.08
   9  -3   3    0.23    0.09
  -9  -3  -3    0.55    0.12
   9  -3   3    0.57    0.10
   9  -3   3    0.56    0.09
   9   3   3    0.46    0.09
  -9   3  -3    0.63    0.10
  -9   3  -3    0.55    0.10
   9   3   3    0.66    0.13
  11  -3   3    2.05    0.15
  11  -3   3    2.00    0.17
 -11  -3  -3    1.84    0.23
 -11  -3  -3    2.01    0.18
  11  -3   3    2.27    0.20
  11   3   3    1.90    0.17
 -11   3  -3    2.23    0.19
 -11   3  -3    1.95    0.21
  11   3   3    1.99    0.25
  13  -3   3    4.03    0.23
 -13  -3  -3    3.32    0.29
 -13  -3  -3    4.17    0.30
  13  -3   3    3.97    0.26
  13  -3   3    4.15    0.21
  13   3   3    3.96    0.23
 -13   3  -3    3.93    0.25
  13   3   3    4.38    0.32
  15  -3   3    0.09    0.12
  15  -3   3    0.11    0.17
 -15  -3  -3    0.02    0.17
  15  -3   3   -0.15    0.13
  15   3   3   -0.19    0.14
 -15   3  -3    0.05    0.15
  15   3   3    0.32    0.19
  17  -3   3    0.24    0.22
  17  -3   3   -0.10    0.17
  17  -3   3    0.24    0.15
 -17  -3  -3    0.38    0.20
  17   3   3    0.57    0.23
 -17   3  -3    0.26    0.20
  17   3   3    0.13    0.16
 -19  -3  -3    0.33    0.23
  19  -3   3    0.28    0.26
  19  -3   3   -0.02    0.18
  19  -3   3    0.01    0.18
 -19   3  -3   -0.05    0.24
  19   3   3    0.24    0.18
  19   3   3    0.16    0.27
  21  -3   3    1.08    0.22
  21  -3   3    0.95    0.22
  21  -3   3    1.40    0.31
 -21  -3  -3    1.30    0.28
  21   3   3    0.75    0.21
 -21   3  -3    1.47    0.30
  23  -3   3    2.13    0.37
  23  -3   3    3.01    0.37
  23  -3   3    2.23    0.27
 -23  -3  -3    2.64    0.35
  23   3   3    2.22    0.26
  24  -4  -3    0.53    0.22
  24  -4  -3    0.65    0.25
 -24  -4   3    0.30    0.28
  24   4  -3    0.76    0.31
 -22  -4   3   16.71    0.62
  22  -4  -3   16.88    0.60
  22  -4  -3   16.85    0.58
  22   4  -3   17.03    0.67
  20  -4  -3    0.40    0.20
  20  -4  -3    0.26    0.17
 -20  -4   3   -0.32    0.22
  20   4  -3    0.25    0.24
  18  -4  -3   23.61    0.69
 -18  -4   3   22.20    0.71
  18  -4  -3   23.43    0.68
  18   4  -3   23.39    0.73
 -16  -4   3    4.09    0.35
 -16  -4   3    4.46    0.33
  16  -4  -3    3.59    0.34
  16  -4  -3    4.50    0.26
  16  -4  -3    4.91    0.31
  16   4  -3    3.95    0.32
  14  -4  -3   13.91    0.44
 -14  -4   3   14.51    0.46
  14  -4  -3   14.19    0.47
  14  -4  -3   13.35    0.46
 -14  -4   3   13.75    0.48
 -14   4   3   14.93    0.46
  14   4  -3   14.13    0.47
  14   4  -3   12.02    0.47
 -12  -4   3   51.51    1.37
  12  -4  -3   52.18    1.32
  12  -4  -3   51.15    1.36
  12  -4  -3   52.55    1.35
 -12  -4   3   53.28    1.31
  12   4  -3   50.38    1.37
 -12   4   3   53.32    1.36
  12   4  -3   53.13    1.37
  10  -4  -3    4.16    0.17
  10  -4  -3    3.61    0.24
 -10  -4   3    3.85    0.21
  10  -4  -3    3.59    0.19
 -10  -4   3    4.07    0.22
 -10   4   3    4.18    0.19
  10   4  -3    3.73    0.21
  10   4  -3    3.92    0.22
  -8  -4   3   71.88    1.69
   8  -4  -3   69.29    1.77
   8  -4  -3   71.72    1.76
   8  -4  -3   69.53    1.72
  -8  -4   3   69.54    1.79
  -8   4   3   66.90    1.77
   8   4  -3   68.96    1.79
   8   4  -3   70.56    1.79
  -6  -4   3    0.62    0.08
  -6  -4   3    0.71    0.09
   6  -4  -3    0.55    0.11
   6   4  -3    0.67    0.08
   6   4  -3    0.87    0.12
  -6   4   3    0.57    0.06
  -4  -4   3   40.70    0.99
  -4  -4   3   40.53    1.05
  -4  -4   3   40.27    1.05
   4  -4  -3   40.64    1.02
   4   4  -3   40.84    1.05
   4   4  -3   40.32    1.05
   2  -4  -3   19.08    0.51
  -2  -4   3   19.29    0.52
  -2  -4   3   19.09    0.49
  -2  -4   3   19.08    0.51
   2   4  -3   19.14    0.52
  -2   4   3   19.11    0.49
   2   4  -3   19.23    0.52
   0  -4  -3   38.11    0.95
   0  -4  -3   38.45    0.96
   0  -4   3   36.77    0.97
   0  -4  -3   36.53    0.93
   0  -4   3   37.71    0.98
   0  -4   3   37.64    0.92
   0   4   3   39.41    0.95
   0   4   3   37.41    0.91
   0   4  -3   37.42    0.97
   0   4  -3   37.43    0.98
  -2  -4  -3   84.22    2.12
   2  -4   3   82.48    2.12
  -2  -4  -3   84.08    1.99
   2  -4   3   81.61    2.12
  -2  -4  -3   82.94    2.11
   2  -4   3   83.59    2.00
  -2   4  -3   83.06    2.12
   2   4   3   85.38    1.86
   2   4   3   84.87    2.11
  -2   4  -3   83.24    2.12
   2   4   3   85.09    1.98
   4  -4   3   10.45    0.30
   4  -4   3   10.82    0.32
   4  -4   3   10.18    0.31
  -4  -4  -3   11.09    0.27
   4  -4   3   10.67    0.27
  -4  -4  -3   10.56    0.33
  -4  -4  -3   11.30    0.31
  -4   4  -3   10.81    0.32
   4   4   3   10.69    0.26
  -4   4  -3   10.67    0.32
   4   4   3   11.11    0.31
   4   4   3   10.58    0.27
   6  -4   3  113.43    2.55
   6  -4   3  115.00    2.72
   6  -4   3  111.13    2.90
  -6  -4  -3  112.22    2.91
  -6  -4  -3  118.70    2.90
   6   4   3  115.52    2.55
   6   4   3  118.04    2.89
  -6   4  -3  114.62    2.90
  -6   4  -3  111.38    2.89
  -8  -4  -3    0.82    0.12
   8  -4   3    0.84    0.09
   8  -4   3    0.80    0.09
   8  -4   3    0.88    0.10
   8  -4   3    0.74    0.10
  -8   4  -3    0.81    0.10
   8   4   3    0.90    0.09
   8   4   3    0.89    0.11
  -8   4  -3    1.12    0.15
 -10  -4  -3  101.06    2.60
  10  -4   3  102.13    2.28
 -10  -4  -3   99.20    2.60
  10  -4   3  101.52    2.42
  10  -4   3  101.19    2.58
 -10   4  -3  103.12    2.58
  10   4   3  104.85    2.28
 -10   4  -3   96.65    2.58
  10   4   3  100.60    2.59
  12  -4   3   14.67    0.47
  12  -4   3   14.55    0.41
  12  -4   3   14.74    0.42
 -12  -4  -3   14.28    0.50
 -12  -4  -3   14.27    0.51
 -12   4  -3   14.74    0.47
  12   4   3   14.67    0.42
  12   4   3   14.70    0.51
 -14  -4  -3   34.59    1.00
  14  -4   3   34.85    0.85
  14  -4   3   34.78    0.88
  14  -4   3   34.28    0.97
  14   4   3   34.78    0.86
 -14   4  -3   33.73    0.96
  14   4   3   34.85    1.00
 -16  -4  -3   19.27    0.65
  16  -4   3   18.23    0.54
  16  -4   3   17.85    0.54
  16  -4   3   18.33    0.63
  16   4   3   18.48    0.55
  16   4   3   19.74    0.67
 -16   4  -3   18.71    0.62
  18  -4   3    0.15    0.18
  18  -4   3    0.18    0.24
  18  -4   3    0.09    0.18
 -18  -4  -3    0.22    0.22
  18   4   3    0.14    0.17
  18   4   3    0.46    0.28
 -18   4  -3    0.33    0.23
  20  -4   3   15.00    0.68
  20  -4   3   14.64    0.54
  20  -4   3   14.86    0.53
 -20  -4  -3   16.26    0.64
 -20   4  -3   15.03    0.66
  20   4   3   14.85    0.51
  22  -4   3    0.86    0.34
 -22  -4  -3    1.59    0.32
  22  -4   3    1.10    0.23
  22  -4   3    0.87    0.25
  22   4   3    0.91    0.23
  24  -4   3   10.29    0.49
  24  -4   3    8.86    0.53
 -24  -4  -3    9.69    0.66
  24  -4   3    9.26    0.71
  24   4   3    9.39    0.47
 -23  -5   3    2.93    0.33
  23  -5  -3    2.78    0.29
  23  -5  -3    3.21    0.35
  23   5  -3    3.13    0.35
  21  -5  -3    1.80    0.25
 -21  -5   3    1.36    0.28
  21  -5  -3    1.73    0.21
  21   5  -3    1.66    0.29
  19  -5  -3    9.84    0.39
  19  -5  -3    9.21    0.43
 -19  -5   3    8.65    0.48
  19   5  -3    9.22    0.48
 -17  -5   3    0.51    0.24
 -17  -5   3    0.57    0.21
  17  -5  -3    0.53    0.20
  17  -5  -3    0.72    0.16
  17  -5  -3    0.30    0.22
  17   5  -3    0.50    0.21
 -15  -5   3   35.71    0.96
  15  -5  -3   35.02    0.97
  15  -5  -3   37.99    0.98
  15  -5  -3   35.61    0.98
 -15  -5   3   35.17    1.02
  15   5  -3   36.44    1.01
  13  -5  -3    3.15    0.22
 -13  -5   3    3.48    0.28
  13  -5  -3    3.43    0.22
  13  -5  -3    3.27    0.28
 -13  -5   3    3.56    0.27
 -13   5   3    3.72    0.27
  13   5  -3    3.35    0.30
  13   5  -3    3.26    0.27
 -11  -5   3   39.66    0.99
  11  -5  -3   37.73    1.02
 -11  -5   3   38.56    1.04
  11  -5  -3   37.52    1.01
  11  -5  -3   39.76    1.00
 -11   5   3   37.68    1.02
  11   5  -3   39.37    1.04
  11   5  -3   38.21    1.04
   9  -5  -3   30.62    0.82
   9  -5  -3   31.58    0.80
   9  -5  -3   30.64    0.83
  -9  -5   3   31.02    0.84
  -9  -5   3   31.77    0.80
   9   5  -3   30.78    0.84
   9   5  -3   31.01    0.84
  -9   5   3   29.76    0.81
   7  -5  -3   32.67    0.83
   7  -5  -3   31.90    0.85
  -7  -5   3   31.78    0.86
   7  -5  -3   33.57    0.82
  -7  -5   3   32.08    0.81
   7   5  -3   31.93    0.86
   7   5  -3   32.06    0.86
  -7   5   3   31.48    0.83
  -5  -5   3   74.42    1.78
  -5  -5   3   73.40    1.88
   5  -5  -3   73.95    1.80
   5   5  -3   72.79    1.88
  -5   5   3   73.31    1.65
   5   5  -3   74.11    1.88
  -3  -5   3   41.94    1.10
  -3  -5   3   41.07    1.04
  -3  -5   3   41.84    1.10
   3  -5  -3   44.25    1.06
   3   5  -3   41.54    1.10
   3   5  -3   42.17    1.10
  -3   5   3   43.19    1.07
  -1  -5   3  116.88    3.04
  -1  -5   3  122.59    3.04
   1  -5  -3  124.70    3.01
  -1  -5   3  117.09    2.86
   1  -5  -3  122.66    3.02
   1  -5  -3  120.04    2.87
  -1   5   3  118.01    2.85
  -1   5   3  122.47    3.01
   1   5  -3  118.25    3.04
   1   5  -3  119.61    3.04
  -1  -5  -3    0.63    0.08
   1  -5   3    0.87    0.13
   1  -5   3    0.84    0.11
  -1   5  -3    0.45    0.08
  -1   5  -3    0.53    0.08
  -3  -5  -3   90.20    2.15
   3  -5   3   88.70    2.15
  -3  -5  -3   91.31    2.27
   3  -5   3   89.54    2.29
   3  -5   3   90.21    2.01
  -3  -5  -3   90.49    2.28
   3  -5   3   88.81    2.29
  -3   5  -3   90.99    2.29
   3   5   3   89.18    2.13
   3   5   3   91.92    2.01
   3   5   3   91.82    2.27
  -3   5  -3   88.40    2.29
  -5  -5  -3   35.89    0.95
   5  -5   3   36.52    0.95
   5  -5   3   35.69    0.89
   5  -5   3   36.27    0.83
  -5  -5  -3   37.37    0.94
   5  -5   3   34.41    0.95
  -5  -5  -3   36.08    0.87
   5   5   3   36.36    0.94
  -5   5  -3   36.35    0.95
  -5   5  -3   34.43    0.95
   5   5   3   36.54    0.83
   5   5   3   37.33    0.86
  -7  -5  -3   43.56    1.14
   7  -5   3   43.66    1.06
   7  -5   3   40.11    0.99
  -7  -5  -3   45.38    1.13
  -7   5  -3   42.17    1.13
   7   5   3   44.41    0.99
   7   5   3   42.18    1.12
  -7   5  -3   43.07    1.13
   9  -5   3   30.96    0.74
   9  -5   3   29.08    0.85
   9  -5   3   31.59    0.85
  -9  -5  -3   32.78    0.86
   9  -5   3   31.86    0.80
   9   5   3   31.67    0.75
   9   5   3   31.48    0.85
  -9   5  -3   31.49    0.85
  11  -5   3   13.60    0.41
  11  -5   3   14.21    0.45
 -11  -5  -3   13.26    0.48
  11  -5   3   13.76    0.39
 -11  -5  -3   13.56    0.47
  11   5   3   13.35    0.47
  11   5   3   14.04    0.40
 -11   5  -3   14.17    0.45
  13  -5   3   43.34    1.16
 -13  -5  -3   41.37    1.18
 -13  -5  -3   42.78    1.19
  13  -5   3   42.38    1.02
  13  -5   3   43.11    1.08
  13   5   3   43.38    1.19
 -13   5  -3   42.27    1.16
  13   5   3   43.46    1.03
  15  -5   3    2.76    0.25
  15  -5   3    2.67    0.27
  15  -5   3    2.69    0.32
 -15  -5  -3    2.40    0.26
 -15   5  -3    2.60    0.31
  15   5   3    2.67    0.26
  15   5   3    2.79    0.28
  17  -5   3   35.76    1.05
 -17  -5  -3   35.86    1.07
  17  -5   3   36.51    0.96
  17  -5   3   35.56    0.92
  17   5   3   35.67    1.10
  17   5   3   36.37    0.91
 -17   5  -3   36.04    1.05
  19  -5   3   12.89    0.62
  19  -5   3   13.48    0.51
 -19  -5  -3   13.41    0.60
  19  -5   3   13.57    0.50
  19   5   3   13.97    0.49
 -19   5  -3   14.01    0.62
  21  -5   3    9.21    0.45
 -21  -5  -3    9.89    0.56
  21  -5   3    9.29    0.48
  21  -5   3    8.91    0.62
  21   5   3    8.88    0.44
 -23  -5  -3    9.50    0.64
  23  -5   3    9.33    0.48
  23  -5   3    8.62    0.53
  23  -5   3    9.63    0.73
  23   5   3    9.04    0.47
  22  -6  -3    0.33    0.24
 -22  -6   3    0.16    0.30
  22  -6  -3    0.49    0.21
  22   6  -3    0.18    0.33
  20  -6  -3    1.53    0.20
 -20  -6   3    1.16    0.29
  20  -6  -3    1.46    0.24
  20   6  -3    1.49    0.30
  18  -6  -3    0.29    0.16
  18  -6  -3    0.32    0.21
 -18  -6   3   -0.02    0.23
  18   6  -3    0.44    0.24
  16  -6  -3    0.99    0.20
  16  -6  -3    0.78    0.16
  16  -6  -3    1.24    0.21
 -16  -6   3    1.23    0.24
 -16  -6   3    0.99    0.21
  16   6  -3    1.06    0.22
  14  -6  -3    0.66    0.15
  14  -6  -3    0.38    0.18
 -14  -6   3    0.67    0.19
 -14  -6   3    0.40    0.18
  14  -6  -3    0.38    0.14
  14   6  -3    0.28    0.18
 -12  -6   3    0.32    0.16
  12  -6  -3    0.36    0.10
 -12  -6   3    0.34    0.15
  12  -6  -3    0.05    0.12
  12  -6  -3    0.11    0.16
  12   6  -3    0.03    0.15
 -12   6   3    0.59    0.17
  10  -6  -3    1.37    0.14
 -10  -6   3    1.37    0.15
  10  -6  -3    1.30    0.16
  10  -6  -3    1.28    0.18
 -10  -6   3    1.38    0.15
 -10   6   3    1.24    0.14
  10   6  -3    1.34    0.15
  10   6  -3    1.51    0.17
  -8  -6   3    0.15    0.11
   8  -6  -3    0.14    0.07
  -8  -6   3    0.18    0.11
   8  -6  -3    0.36    0.08
   8  -6  -3   -0.08    0.14
   8   6  -3    0.14    0.11
   8   6  -3    0.20    0.12
  -6  -6   3    0.66    0.11
  -6  -6   3    0.52    0.10
   6  -6  -3    0.68    0.06
   6  -6  -3    0.41    0.14
   6  -6  -3    0.94    0.10
   6   6  -3    0.47    0.11
  -6   6   3    0.70    0.09
   6   6  -3    0.68    0.12
  -6   6   3    0.37    0.07
  -4  -6   3    0.50    0.10
  -4  -6   3    0.38    0.09
   4  -6  -3    0.48    0.06
   4  -6  -3    0.24    0.12
   4   6  -3    0.49    0.10
  -4   6   3    0.32    0.06
  -4   6   3    0.28    0.06
   4   6  -3    0.37    0.09
   2  -6  -3    2.63    0.19
   2  -6  -3    2.80    0.12
  -2  -6   3    3.01    0.17
  -2  -6   3    2.80    0.16
   2  -6  -3    3.18    0.12
   2   6  -3    2.98    0.16
   2   6  -3    3.09    0.17
  -2   6   3    2.95    0.12
   0  -6   3    0.22    0.09
   0  -6  -3    0.22    0.06
   0  -6   3    0.22    0.08
   0  -6   3    0.16    0.08
   0  -6  -3    0.21    0.06
   0  -6  -3    0.10    0.09
   0   6  -3    0.24    0.08
   0   6   3    0.16    0.04
   0   6  -3    0.25    0.09
   0   6   3    0.23    0.06
   2  -6   3    0.59    0.09
   2  -6   3    0.50    0.09
   2  -6   3    0.56    0.06
  -2  -6  -3    0.49    0.07
  -2  -6  -3    0.56    0.08
  -2  -6  -3    0.55    0.10
   2  -6   3    0.51    0.09
   2   6   3    0.69    0.08
   2   6   3    0.58    0.06
  -2   6  -3    0.46    0.09
   2   6   3    0.61    0.07
  -2   6  -3    0.59    0.09
  -4  -6  -3    0.65    0.08
  -4  -6  -3    0.71    0.10
   4  -6   3    0.79    0.10
   4  -6   3    0.74    0.10
   4  -6   3    0.60    0.10
   4  -6   3    0.77    0.07
  -4  -6  -3    0.85    0.09
   4   6   3    0.87    0.12
   4   6   3    0.61    0.08
   4   6   3    0.81    0.07
  -4   6  -3    0.71    0.10
  -4   6  -3    0.78    0.10
   6  -6   3    1.54    0.18
   6  -6   3    1.52    0.13
   6  -6   3    1.35    0.18
  -6  -6  -3    1.69    0.12
  -6  -6  -3    1.50    0.15
   6  -6   3    1.35    0.15
  -6  -6  -3    1.69    0.17
   6   6   3    1.52    0.08
  -6   6  -3    1.34    0.17
   6   6   3    1.63    0.15
   6   6   3    1.53    0.13
  -8  -6  -3    0.09    0.12
   8  -6   3    0.00    0.13
   8  -6   3    0.15    0.09
   8  -6   3    0.08    0.10
  -8  -6  -3    0.15    0.11
   8   6   3    0.15    0.09
   8   6   3    0.11    0.11
  -8   6  -3    0.20    0.11
  10  -6   3    0.53    0.14
  10  -6   3    0.47    0.12
  10  -6   3    0.45    0.11
 -10  -6  -3    0.36    0.14
 -10   6  -3    0.32    0.13
  10   6   3    0.53    0.15
  10   6   3    0.33    0.12
  12  -6   3    0.52    0.13
 -12  -6  -3    0.63    0.20
  12  -6   3    0.81    0.16
  12  -6   3    0.45    0.14
 -12  -6  -3    0.47    0.17
 -12   6  -3    0.55    0.16
  12   6   3    0.49    0.15
  12   6   3    0.57    0.19
 -14  -6  -3    0.51    0.20
  14  -6   3    0.72    0.19
  14  -6   3    0.64    0.16
  14  -6   3    0.62    0.16
  14   6   3    0.62    0.16
 -14   6  -3    0.80    0.19
  14   6   3    0.99    0.24
 -16  -6  -3   -0.22    0.22
  16  -6   3    0.20    0.18
  16  -6   3   -0.01    0.17
  16  -6   3    0.01    0.21
 -16   6  -3   -0.21    0.22
  16   6   3    0.06    0.16
  18  -6   3    2.44    0.30
  18  -6   3    2.59    0.24
  18  -6   3    2.64    0.25
 -18  -6  -3    2.74    0.31
 -18   6  -3    3.34    0.45
  18   6   3    2.69    0.32
  20  -6   3   -0.07    0.23
  20  -6   3    0.12    0.30
  20  -6   3    0.21    0.22
 -20  -6  -3    0.17    0.29
  20   6   3    0.20    0.22
  22  -6   3    0.37    0.29
  22  -6   3    0.47    0.36
 -22  -6  -3    0.55    0.34
  22  -6   3    0.46    0.24
  22   6   3    0.14    0.24
 -21  -7   3    1.11    0.35
  21  -7  -3    2.12    0.28
  21  -7  -3    2.71    0.32
  21   7  -3    2.40    0.37
 -19  -7   3    5.28    0.52
  19  -7  -3    6.52    0.36
  19  -7  -3    6.83    0.43
  19   7  -3    6.58    0.51
 -17  -7   3    1.13    0.26
  17  -7  -3    0.84    0.23
  17  -7  -3    1.01    0.18
  17   7  -3    0.91    0.25
  15  -7  -3   19.30    0.59
  15  -7  -3   19.52    0.63
 -15  -7   3   19.27    0.62
  15  -7  -3   19.68    0.59
 -15  -7   3   18.25    0.67
  15   7  -3   19.77    0.66
 -13  -7   3    0.59    0.18
  13  -7  -3    0.45    0.19
 -13  -7   3    0.51    0.20
  13  -7  -3    0.49    0.13
  13  -7  -3    0.48    0.14
  13   7  -3    0.49    0.19
 -11  -7   3   20.61    0.64
  11  -7  -3   20.77    0.59
 -11  -7   3   20.74    0.60
  11  -7  -3   20.45    0.64
  11  -7  -3   20.98    0.57
  11   7  -3   20.78    0.63
   9  -7  -3   11.12    0.43
   9  -7  -3   11.13    0.33
  -9  -7   3   11.04    0.40
   9  -7  -3   11.20    0.34
  -9  -7   3   11.29    0.37
  -9   7   3    9.91    0.37
   9   7  -3   11.26    0.40
   9   7  -3   10.61    0.42
  -7  -7   3   24.85    0.66
   7  -7  -3   25.04    0.65
  -7  -7   3   24.64    0.70
   7  -7  -3   25.24    0.65
   7  -7  -3   25.55    0.70
   7   7  -3   24.92    0.70
   7   7  -3   24.49    0.71
  -7   7   3   24.26    0.61
  -7   7   3   23.31    0.66
  -5  -7   3   32.57    0.84
   5  -7  -3   33.31    0.87
  -5  -7   3   32.95    0.89
   5  -7  -3   33.28    0.85
  -5   7   3   32.27    0.76
   5   7  -3   33.56    0.89
   5   7  -3   32.62    0.89
  -5   7   3   31.68    0.85
  -3  -7   3   23.54    0.62
   3  -7  -3   23.97    0.62
  -3  -7   3   23.70    0.66
   3  -7  -3   24.50    0.65
   3  -7  -3   23.59    0.62
  -3   7   3   23.36    0.55
  -3   7   3   23.38    0.62
   3   7  -3   23.00    0.66
   3   7  -3   23.67    0.66
   1  -7  -3   56.08    1.43
   1  -7  -3   56.61    1.39
  -1  -7   3   56.15    1.46
   1  -7  -3   58.97    1.43
  -1  -7   3   55.27    1.37
  -1   7   3   57.06    1.43
  -1   7   3   54.79    1.25
   1   7  -3   53.84    1.45
   1   7  -3   56.35    1.46
   1  -7   3    3.60    0.19
   1  -7   3    2.98    0.13
  -1  -7  -3    3.37    0.16
  -1  -7  -3    3.37    0.20
   1  -7   3    3.46    0.21
   1  -7   3    3.47    0.21
  -1  -7  -3    3.27    0.15
  -1   7  -3    3.40    0.21
   1   7   3    3.25    0.16
   1   7   3    3.16    0.11
  -3  -7  -3   43.53    1.13
   3  -7   3   41.46    1.14
   3  -7   3   44.56    1.15
   3  -7   3   43.27    0.99
  -3  -7  -3   44.34    1.12
   3  -7   3   42.21    1.08
  -3  -7  -3   43.42    1.07
   3   7   3   43.63    1.12
   3   7   3   44.50    0.98
  -3   7  -3   43.67    1.14
   3   7   3   43.20    1.05
   5  -7   3   36.22    0.92
   5  -7   3   36.70    0.84
   5  -7   3   36.13    0.97
  -5  -7  -3   37.56    0.95
  -5  -7  -3   35.51    0.96
  -5  -7  -3   34.62    0.90
   5  -7   3   34.97    0.98
   5   7   3   36.71    0.84
   5   7   3   36.74    0.95
  -5   7  -3   37.35    0.97
   5   7   3   36.53    0.88
   7  -7   3   25.45    0.61
  -7  -7  -3   24.93    0.72
   7  -7   3   23.92    0.73
  -7  -7  -3   24.75    0.64
  -7  -7  -3   26.68    0.71
   7  -7   3   25.74    0.67
   7   7   3   25.48    0.62
   7   7   3   26.34    0.62
   7   7   3   25.74    0.71
  -7   7  -3   26.17    0.72
  -9  -7  -3   24.45    0.68
   9  -7   3   23.88    0.59
  -9  -7  -3   22.69    0.69
   9  -7   3   23.67    0.64
  -9   7  -3   24.58    0.69
   9   7   3   24.08    0.68
   9   7   3   22.43    0.60
  11  -7   3   10.92    0.42
  11  -7   3   10.92    0.38
 -11  -7  -3   11.07    0.42
  11  -7   3   10.98    0.35
  11   7   3   11.03    0.36
  11   7   3   10.38    0.43
 -11   7  -3   10.72    0.41
  13  -7   3   24.52    0.74
 -13  -7  -3   24.02    0.75
  13  -7   3   23.37    0.67
  13  -7   3   24.56    0.65
  13   7   3   24.17    0.64
 -13   7  -3   24.47    0.74
  15  -7   3    0.49    0.18
  15  -7   3    0.43    0.18
 -15  -7  -3    0.40    0.22
  15  -7   3    0.39    0.22
  15   7   3    0.61    0.18
 -15   7  -3    0.62    0.23
  17  -7   3   22.10    0.65
  17  -7   3   22.16    0.67
 -17  -7  -3   21.17    0.78
  17  -7   3   22.06    0.75
  17   7   3   21.95    0.64
  19  -7   3    7.99    0.45
  19  -7   3    7.79    0.43
  19  -7   3    6.87    0.55
 -19  -7  -3    7.32    0.58
  19   7   3    7.54    0.42
  21  -7   3    6.07    0.48
  21  -7   3    6.07    0.45
  21  -7   3    5.26    0.62
 -21  -7  -3    6.28    0.61
  21   7   3    5.31    0.44
  20  -8  -3    0.24    0.19
  20  -8  -3    0.45    0.25
 -20  -8   3   -0.44    0.34
  20   8  -3    0.39    0.35
  18  -8  -3   13.88    0.57
 -18  -8   3   12.37    0.62
  18  -8  -3   13.68    0.49
  18   8  -3   13.76    0.63
  16  -8  -3    7.30    0.43
 -16  -8   3    6.98    0.45
  16  -8  -3    6.39    0.35
 -16  -8   3    6.48    0.54
  16   8  -3    7.09    0.48
  14  -8  -3    8.58    0.37
  14  -8  -3    8.12    0.36
 -14  -8   3    8.52    0.49
 -14  -8   3    9.11    0.43
  14  -8  -3    8.36    0.44
  14   8  -3    8.95    0.45
 -12  -8   3   32.35    0.87
  12  -8  -3   31.39    0.87
 -12  -8   3   32.05    0.93
  12  -8  -3   31.44    0.86
  12  -8  -3   32.09    0.91
  12   8  -3   31.97    0.92
 -10  -8   3    4.36    0.33
  10  -8  -3    4.43    0.21
  10  -8  -3    4.66    0.23
  10  -8  -3    4.01    0.34
 -10  -8   3    4.71    0.30
  10   8  -3    4.16    0.32
   8  -8  -3   56.01    1.43
   8  -8  -3   56.97    1.42
  -8  -8   3   56.30    1.38
  -8  -8   3   52.33    1.46
   8  -8  -3   55.21    1.42
   8   8  -3   55.77    1.47
   6  -8  -3    1.34    0.18
   6  -8  -3    1.33    0.14
  -6  -8   3    1.49    0.16
  -6  -8   3    1.60    0.21
   6   8  -3    1.34    0.16
  -6   8   3    1.29    0.14
   4  -8  -3   31.64    0.82
   4  -8  -3   31.86    0.84
  -4  -8   3   31.35    0.86
   4  -8  -3   31.82    0.82
  -4  -8   3   30.95    0.81
   4   8  -3   31.58    0.86
  -4   8   3   29.52    0.82
   2  -8  -3   21.13    0.56
  -2  -8   3   19.80    0.60
   2  -8  -3   20.93    0.59
  -2  -8   3   20.00    0.56
   2  -8  -3   21.24    0.55
   2   8  -3   20.15    0.59
  -2   8   3   19.76    0.56
   0  -8   3   27.82    0.75
   0  -8  -3   27.76    0.71
   0  -8  -3   26.88    0.72
   0  -8   3   25.54    0.63
   0  -8  -3   27.82    0.72
   0  -8   3   26.43    0.71
   0   8  -3   26.84    0.75
   0   8   3   26.83    0.72
   2  -8   3   36.29    0.96
  -2  -8  -3   34.53    0.91
   2  -8   3   34.83    0.82
  -2  -8  -3   36.55    0.93
   2  -8   3   35.40    0.90
  -2  -8  -3   35.88    0.94
   2   8   3   36.00    0.93
  -2   8  -3   35.30    0.96
  -4  -8  -3   19.82    0.56
   4  -8   3   19.92    0.48
  -4  -8  -3   19.29    0.54
  -4  -8  -3   19.95    0.55
   4  -8   3   20.23    0.58
   4  -8   3   19.41    0.55
  -4   8  -3   19.46    0.58
   4   8   3   19.83    0.56
   4   8   3   19.23    0.48
   6  -8   3   63.64    1.57
   6  -8   3   62.23    1.45
  -6  -8  -3   62.25    1.66
  -6  -8  -3   65.85    1.65
   6  -8   3   67.53    1.67
  -6  -8  -3   61.86    1.55
  -6   8  -3   65.37    1.67
   6   8   3   62.31    1.45
   6   8   3   63.97    1.65
   8  -8   3    0.39    0.14
  -8  -8  -3    0.69    0.16
  -8  -8  -3    0.58    0.11
   8  -8   3    0.52    0.12
  -8  -8  -3    0.50    0.14
  -8   8  -3    0.45    0.15
   8   8   3    0.42    0.12
   8   8   3    0.72    0.17
  10  -8   3   59.54    1.55
  10  -8   3   56.98    1.45
 -10  -8  -3   59.76    1.54
  10  -8   3   57.43    1.35
 -10   8  -3   59.23    1.55
  10   8   3   57.37    1.35
 -12  -8  -3   18.15    0.59
  12  -8   3   17.72    0.59
  12  -8   3   17.33    0.52
  12  -8   3   17.12    0.54
 -12   8  -3   17.33    0.60
  12   8   3   17.85    0.51
  14  -8   3   18.62    0.64
  14  -8   3   18.74    0.57
  14  -8   3   18.48    0.59
 -14  -8  -3   18.56    0.64
 -14   8  -3   18.58    0.67
  14   8   3   18.57    0.55
  16  -8   3   13.67    0.50
  16  -8   3   13.02    0.58
  16  -8   3   13.78    0.50
 -16  -8  -3   12.47    0.58
  16   8   3   12.92    0.48
  18  -8   3    1.59    0.31
  18  -8   3    1.41    0.25
 -18  -8  -3    1.09    0.31
  18  -8   3    1.43    0.25
  18   8   3    1.16    0.24
  20  -8   3   13.26    0.70
  20  -8   3   14.03    0.59
  20  -8   3   12.99    0.56
 -20  -8  -3   11.58    0.72
  20   8   3   12.11    0.55
 -19  -9   3    0.99    0.39
  19  -9  -3    1.64    0.22
  19  -9  -3    1.40    0.29
  19   9  -3    1.77    0.39
  17  -9  -3    1.59    0.21
 -17  -9   3    1.50    0.32
  17  -9  -3    1.42    0.27
  17   9  -3    1.46    0.33
  15  -9  -3    0.31    0.23
 -15  -9   3    0.08    0.25
 -15  -9   3    0.28    0.30
  15  -9  -3   -0.12    0.16
  15   9  -3   -0.46    0.27
  13  -9  -3    0.17    0.15
  13  -9  -3   -0.08    0.16
 -13  -9   3   -0.01    0.24
  13  -9  -3    0.04    0.22
 -13  -9   3    0.10    0.21
  13   9  -3   -0.09    0.24
 -11  -9   3    0.35    0.18
  11  -9  -3    0.42    0.13
  11  -9  -3    0.01    0.14
 -11  -9   3    0.21    0.21
  11  -9  -3   -0.08    0.21
  11   9  -3    0.43    0.21
   9  -9  -3    0.20    0.11
  -9  -9   3    0.11    0.18
  -9  -9   3   -0.09    0.16
   9  -9  -3    0.10    0.11
   9  -9  -3   -0.23    0.19
   9   9  -3    0.03    0.18
  -7  -9   3    1.14    0.19
   7  -9  -3    1.20    0.17
   7  -9  -3    1.55    0.17
  -7  -9   3    1.15    0.17
   7  -9  -3    1.20    0.20
   7   9  -3    1.10    0.19
   5  -9  -3    4.79    0.32
  -5  -9   3    4.81    0.30
  -5  -9   3    4.93    0.27
   5  -9  -3    4.84    0.22
   5   9  -3    5.19    0.30
   3  -9  -3   -0.27    0.16
   3  -9  -3    0.03    0.09
   3  -9  -3    0.01    0.10
  -3  -9   3    0.04    0.14
  -3  -9   3    0.07    0.13
   3   9  -3   -0.03    0.14
   1  -9  -3    6.06    0.23
  -1  -9   3    6.17    0.28
   1  -9  -3    5.93    0.32
  -1  -9   3    5.68    0.30
  -1  -9   3    5.66    0.19
   1  -9  -3    5.80    0.24
   1   9  -3    5.52    0.30
   1  -9   3    0.07    0.08
   1  -9   3   -0.16    0.14
  -1  -9  -3    0.09    0.09
   1  -9   3    0.09    0.12
  -1  -9  -3    0.11    0.11
  -1  -9  -3    0.04    0.15
  -1   9  -3   -0.04    0.14
  -3  -9  -3    2.01    0.25
  -3  -9  -3    2.09    0.18
   3  -9   3    2.12    0.22
  -3  -9  -3    2.14    0.20
   3  -9   3    2.23    0.25
   3  -9   3    2.25    0.15
  -3   9  -3    1.98    0.25
  -5  -9  -3    0.16    0.14
   5  -9   3    0.12    0.10
  -5  -9  -3   -0.19    0.14
  -5  -9  -3    0.12    0.11
   5  -9   3    0.19    0.13
   5  -9   3    0.17    0.15
  -5   9  -3    0.13    0.15
   7  -9   3   -0.05    0.15
   7  -9   3    0.18    0.14
  -7  -9  -3   -0.03    0.12
   7  -9   3    0.08    0.12
  -7  -9  -3   -0.04    0.14
  -7   9  -3   -0.13    0.17
   7   9   3    0.00    0.11
  -9  -9  -3    0.23    0.13
  -9  -9  -3    0.23    0.15
   9  -9   3    0.12    0.15
   9  -9   3    0.10    0.16
  -9   9  -3   -0.01    0.18
   9   9   3    0.07    0.14
  11  -9   3    0.51    0.20
  11  -9   3    0.68    0.18
 -11  -9  -3    0.27    0.17
  11  -9   3    0.77    0.18
  11   9   3    0.39    0.17
 -11   9  -3    0.71    0.22
  13  -9   3    0.08    0.22
 -13  -9  -3    0.01    0.20
  13  -9   3    0.08    0.20
  13  -9   3    0.16    0.19
  13   9   3   -0.19    0.19
  15  -9   3   -0.01    0.26
 -15  -9  -3    0.15    0.24
  15  -9   3    0.32    0.21
  15  -9   3    0.43    0.22
  15   9   3    0.06    0.21
  17  -9   3    1.69    0.26
  17  -9   3    1.48    0.32
  17  -9   3    1.69    0.26
 -17  -9  -3    1.73    0.31
  17   9   3    1.42    0.26
 -16 -10   3    1.57    0.35
  16 -10  -3    1.26    0.21
  16 -10  -3    1.90    0.29
  16  10  -3    1.61    0.37
  14 -10  -3    0.15    0.17
 -14 -10   3    0.31    0.26
 -14 -10   3    0.50    0.32
  14 -10  -3    0.41    0.25
  14  10  -3    0.27    0.30
 -12 -10   3   10.83    0.55
  12 -10  -3    9.89    0.51
  12 -10  -3   10.51    0.38
 -12 -10   3   10.12    0.48
  12  10  -3    9.84    0.54
  10 -10  -3    3.40    0.26
  10 -10  -3    3.63    0.25
 -10 -10   3    2.82    0.40
  10 -10  -3    2.89    0.29
 -10 -10   3    3.38    0.34
  10  10  -3    3.13    0.39
   8 -10  -3   34.43    0.94
  -8 -10   3   35.34    0.94
  -8 -10   3   35.52    1.01
   8 -10  -3   34.88    0.98
   8 -10  -3   34.86    0.93
   8  10  -3   34.95    1.01
   6 -10  -3    0.12    0.13
  -6 -10   3    0.08    0.17
   6 -10  -3    0.02    0.19
  -6 -10   3    0.07    0.19
   6  10  -3    0.09    0.19
   4 -10  -3   28.77    0.80
   4 -10  -3   29.72    0.84
   4 -10  -3   29.42    0.79
  -4 -10   3   29.85    0.85
  -4 -10   3   29.32    0.80
   4  10  -3   29.23    0.85
   2 -10  -3    8.89    0.33
   2 -10  -3    9.73    0.41
   2 -10  -3    9.65    0.31
  -2 -10   3    9.35    0.40
  -2 -10   3    9.22    0.36
  -2 -10   3    8.68    0.26
   2  10  -3    9.00    0.40
   0 -10  -3   16.54    0.54
   0 -10   3   15.59    0.50
   0 -10  -3   15.91    0.49
   0 -10   3   15.69    0.40
   0 -10  -3   16.30    0.47
   0 -10   3   16.14    0.54
   0  10  -3   16.35    0.55
   2 -10   3   17.91    0.56
   2 -10   3   17.80    0.53
  -2 -10  -3   17.55    0.55
  -2 -10  -3   17.12    0.53
   2 -10   3   16.63    0.43
  -2 -10  -3   17.75    0.51
  -2  10  -3   16.47    0.57
   4 -10   3    6.69    0.35
  -4 -10  -3    6.50    0.36
   4 -10   3    6.82    0.32
   4 -10   3    6.78    0.25
  -4 -10  -3    6.56    0.28
  -4  10  -3    7.20    0.35
   6 -10   3   23.40    0.60
  -6 -10  -3   22.14    0.68
  -6 -10  -3   24.16    0.68
   6 -10   3   24.07    0.68
   6 -10   3   24.98    0.72
  -6  10  -3   23.57    0.73
   8 -10   3    0.97    0.18
  -8 -10  -3    1.02    0.17
   8 -10   3    1.05    0.18
  -8 -10  -3    1.40    0.18
  -8  10  -3    0.92    0.22
 -10 -10  -3   16.98    0.56
  10 -10   3   17.38    0.61
  10 -10   3   17.62    0.54
  10 -10   3   16.57    0.56
  12 -10   3    5.04    0.35
  12 -10   3    4.79    0.41
 -12 -10  -3    4.59    0.36
  12 -10   3    5.78    0.39
  14 -10   3    5.35    0.38
  14 -10   3    5.62    0.42
  14 -10   3    5.28    0.47
 -14 -10  -3    5.58    0.41
  16 -10   3    5.20    0.53
  16 -10   3    5.91    0.41
 -16 -10  -3    4.58    0.47
  15 -11  -3   17.61    0.68
 -15 -11   3   15.78    0.74
  15 -11  -3   16.06    0.56
 -13 -11   3    0.22    0.33
 -13 -11   3    0.04    0.28
  13 -11  -3    0.33    0.17
  13 -11  -3    0.20    0.26
  13  11  -3    0.11    0.33
 -11 -11   3   15.55    0.59
  11 -11  -3   15.45    0.50
  11 -11  -3   15.17    0.62
 -11 -11   3   14.88    0.66
  11  11  -3   15.94    0.67
   9 -11  -3    4.55    0.27
   9 -11  -3    4.61    0.43
  -9 -11   3    4.52    0.38
  -9 -11   3    3.92    0.44
   9  11  -3    4.26    0.46
  -7 -11   3   10.44    0.49
   7 -11  -3   10.40    0.36
  -7 -11   3   10.66    0.45
   7 -11  -3   10.63    0.49
   7  11  -3   10.07    0.51
  -5 -11   3   25.47    0.78
   5 -11  -3   25.20    0.77
  -5 -11   3   25.44    0.73
   5  11  -3   24.75    0.79
   3 -11  -3    2.55    0.26
  -3 -11   3    2.61    0.30
  -3 -11   3    2.24    0.23
   3 -11  -3    2.04    0.21
   3  11  -3    1.96    0.24
   1 -11  -3   26.97    0.73
  -1 -11   3   26.75    0.80
  -1 -11   3   26.29    0.75
   1 -11  -3   26.51    0.79
   1  11  -3   26.49    0.81
   1 -11   3    0.62    0.19
  -1 -11  -3    0.85    0.22
  -1 -11  -3    0.73    0.13
   1 -11   3    0.86    0.18
  -1  11  -3    0.78    0.22
  -3 -11  -3   30.37    0.82
   3 -11   3   29.87    0.87
  -3 -11  -3   29.54    0.85
   3 -11   3   30.00    0.83
  -3  11  -3   29.55    0.89
  -5 -11  -3   12.06    0.42
  -5 -11  -3   11.46    0.50
   5 -11   3   12.75    0.46
   5 -11   3   12.88    0.49
  -5  11  -3   11.77    0.53
   7 -11   3   25.17    0.74
   7 -11   3   25.54    0.78
  -7 -11  -3   25.19    0.74
  -9 -11  -3   25.21    0.74
   9 -11   3   23.84    0.73
  11 -11   3    3.86    0.42
 -11 -11  -3    3.94    0.35
  11 -11   3    3.62    0.35
  13 -11   3   19.21    0.74
  13 -11   3   20.77    0.67
 -13 -11  -3   20.48    0.69
  15 -11   3   -0.25    0.31
 -15 -11  -3   -0.08    0.26
  15 -11   3   -0.14    0.24
  12 -12  -3    2.86    0.29
 -12 -12   3    2.39    0.34
  12 -12  -3    2.77    0.34
 -12 -12   3    2.62    0.38
  10 -12  -3    0.77    0.17
 -10 -12   3    1.01    0.28
  10 -12  -3    0.78    0.29
 -10 -12   3    0.60    0.31
   8 -12  -3    0.36    0.27
   8 -12  -3    0.10    0.15
  -8 -12   3    0.18    0.25
  -8 -12   3    0.56    0.27
  -6 -12   3    0.95    0.23
   6 -12  -3    1.07    0.27
  -6 -12   3    0.69    0.26
  -4 -12   3    1.25    0.25
   4 -12  -3    1.41    0.27
   4 -12  -3    1.23    0.16
  -4 -12   3    1.36    0.22
  -2 -12   3    0.62    0.21
   2 -12  -3    0.76    0.15
  -2 -12   3    0.65    0.23
   2 -12  -3    0.72    0.27
   0 -12   3    4.00    0.34
   0 -12  -3    3.86    0.45
   0 -12   3    3.77    0.38
   0 -12  -3    3.92    0.26
   2 -12   3    1.00    0.23
  -2 -12  -3    1.33    0.28
   2 -12   3    0.91    0.21
  -2 -12  -3    1.07    0.16
   4 -12   3    1.01    0.23
  -4 -12  -3    1.40    0.29
   4 -12   3    0.73    0.21
  -4 -12  -3    1.06    0.17
   6 -12   3   -0.04    0.22
  -6 -12  -3   -0.08    0.16
   6 -12   3   -0.06    0.20
   8 -12   3    0.25    0.21
  -8 -12  -3    0.07    0.18
 -10 -12  -3    0.02    0.20
  10 -12   3    0.25    0.23
  10 -12   3   -0.24    0.26
  12 -12   3   -0.09    0.28
  12 -12   3    0.51    0.24
 -12 -12  -3    0.53    0.23
  -7 -13   3    4.52    0.45
   7 -13  -3    5.54    0.53
   7 -13  -3    4.61    0.29
  -7 -13   3    4.68    0.53
  -5 -13   3   12.09    0.60
  -5 -13   3   12.76    0.56
   5 -13  -3   12.86    0.63
   3 -13  -3    2.67    0.26
  -3 -13   3    2.60    0.27
  -3 -13   3    2.47    0.29
   3 -13  -3    2.66    0.35
  -1 -13   3    6.97    0.44
   1 -13  -3    8.03    0.58
  -1 -13   3    7.15    0.48
   1 -13  -3    7.31    0.33
  -1 -13  -3    0.18    0.16
  -1 -13  -3    0.31    0.33
   1 -13   3    0.08    0.25
   1 -13   3    0.46    0.23
   3 -13   3    9.96    0.51
  -3 -13  -3    9.09    0.62
   3 -13   3    9.98    0.48
  -3 -13  -3    9.94    0.40
   5 -13   3    2.46    0.29
   5 -13   3    3.39    0.37
  -5 -13  -3    2.78    0.29
   7 -13   3   13.15    0.53
  -7 -13  -3   12.30    0.49
 -24   0   4   14.32    0.58
  24   0  -4   14.20    0.56
 -22   0   4   -0.02    0.23
  22   0  -4    0.07    0.21
  20   0  -4   30.66    0.90
 -20   0   4   31.49    0.88
 -18   0   4    2.40    0.31
  18   0  -4    1.55    0.20
 -16   0   4   46.38    1.19
  16   0  -4   45.45    1.24
  16   0  -4   45.92    1.23
 -14   0   4   38.41    1.03
  14   0  -4   39.28    1.04
 -14   0   4   39.20    1.05
  14   0  -4   39.89    1.06
 -12   0   4   33.53    0.88
 -12   0   4   31.20    0.87
  12   0  -4   33.92    0.88
  12   0  -4   33.72    0.90
  10   0  -4  118.11    2.99
 -10   0   4  111.01    2.84
 -10   0   4  120.83    2.98
  10   0  -4  121.85    2.98
   8   0  -4    7.96    0.24
  -8   0   4    7.56    0.28
   8   0  -4    7.54    0.24
  -8   0   4    8.14    0.24
   6   0  -4  149.27    3.68
  -6   0   4  146.94    3.68
  -6   0   4  146.69    3.49
   6   0  -4  144.18    3.68
   4   0  -4    9.80    0.27
  -4   0   4   10.03    0.29
   4   0  -4   10.01    0.27
  -4   0   4    9.88    0.27
  -2   0   4  253.83    5.95
  -2   0   4  252.92    6.31
   2   0  -4  251.00    6.33
  -2   0   4  251.23    5.95
   2   0  -4  252.13    6.31
   0   0   4  153.12    3.60
   0   0  -4  149.96    3.81
   0   0  -4  153.49    3.81
  -2   0  -4  111.36    2.61
   2   0   4  109.22    2.60
  -2   0  -4  109.89    2.77
  -2   0  -4  107.74    2.76
   2   0   4  111.83    2.77
   4   0   4   95.35    2.52
  -4   0  -4  100.55    2.53
  -4   0  -4   98.57    2.52
   4   0   4   99.77    2.36
   4   0   4  102.66    2.23
  -4   0  -4  102.19    2.37
  -6   0  -4    0.32    0.08
   6   0   4    0.11    0.07
   6   0   4    0.11    0.08
   6   0   4    0.08    0.04
  -6   0  -4    0.08    0.05
   8   0   4   27.67    0.77
  -8   0  -4   28.61    0.69
  -8   0  -4   29.04    0.77
   8   0   4   28.00    0.68
   8   0   4   28.22    0.67
 -10   0  -4   11.50    0.38
  10   0   4   10.83    0.32
  10   0   4   10.65    0.29
 -10   0  -4   10.96    0.30
  10   0   4   11.19    0.39
  12   0   4   53.08    1.21
  12   0   4   50.66    1.25
 -12   0  -4   51.71    1.25
 -12   0  -4   51.34    1.38
 -12   0  -4   53.21    1.39
  12   0   4   52.02    1.40
 -14   0  -4   17.41    0.61
  14   0   4   18.34    0.51
 -14   0  -4   19.13    0.60
  14   0   4   18.67    0.61
  14   0   4   18.23    0.48
  16   0   4   27.09    0.70
  16   0   4   27.03    0.84
 -16   0  -4   29.29    0.84
  16   0   4   27.78    0.73
  18   0   4   22.17    0.65
 -18   0  -4   24.56    0.75
  18   0   4   22.84    0.77
  18   0   4   21.87    0.60
  20   0   4    1.43    0.31
 -20   0  -4    0.97    0.25
  20   0   4    0.87    0.21
  22   0   4   14.56    0.55
 -22   0  -4   15.03    0.67
  24   0   4    0.36    0.24
 -24   0  -4    0.22    0.34
  23  -1  -4    5.08    0.38
 -23  -1   4    3.94    0.42
 -23   1   4    4.87    0.42
  23   1  -4    4.70    0.39
  21  -1  -4    3.16    0.33
 -21  -1   4    2.68    0.26
  21   1  -4    2.61    0.34
 -21   1   4    3.12    0.37
 -19  -1   4    6.92    0.40
  19  -1  -4    6.88    0.36
 -19   1   4    7.45    0.38
  19   1  -4    6.38    0.37
  17  -1  -4   18.26    0.60
 -17  -1   4   18.86    0.59
  17  -1  -4   18.50    0.58
  17   1  -4   18.73    0.58
  15  -1  -4    4.54    0.29
  15  -1  -4    4.49    0.25
 -15  -1   4    4.59    0.31
 -15  -1   4    4.95    0.31
 -15   1   4    4.81    0.31
  15   1  -4    5.07    0.30
  15   1  -4    4.60    0.27
 -13  -1   4   28.12    0.79
 -13  -1   4   28.82    0.79
  13  -1  -4   29.50    0.80
  13  -1  -4   28.67    0.78
  13   1  -4   28.99    0.80
 -13   1   4   29.08    0.79
  13   1  -4   29.43    0.79
  11  -1  -4    0.29    0.09
 -11  -1   4    0.39    0.13
  11  -1  -4    0.28    0.11
 -11  -1   4    0.38    0.10
 -11   1   4    0.48    0.10
  11   1  -4    0.40    0.10
  11   1  -4    0.29    0.10
  -9  -1   4   17.33    0.50
   9  -1  -4   18.30    0.48
   9  -1  -4   17.80    0.50
  -9  -1   4   18.55    0.49
   9   1  -4   17.51    0.50
  -9   1   4   18.40    0.48
   9   1  -4   18.20    0.50
   7  -1  -4   20.89    0.56
  -7  -1   4   21.22    0.56
   7  -1  -4   21.71    0.55
  -7  -1   4   21.28    0.56
   7   1  -4   20.61    0.56
  -7   1   4   21.45    0.55
   7   1  -4   21.11    0.56
  -5  -1   4    4.52    0.15
  -5  -1   4    4.89    0.18
  -5   1   4    4.07    0.18
   5   1  -4    4.39    0.15
   5   1  -4    4.34    0.15
  -3  -1   4   37.47    0.94
  -3  -1   4   36.70    0.91
   3   1  -4   36.74    0.94
   3   1  -4   37.00    0.94
  -3   1   4   36.95    0.91
  -1  -1   4    0.31    0.06
  -1  -1   4    0.38    0.05
   1   1  -4    0.40    0.05
  -1   1   4    0.31    0.04
   1   1  -4    0.53    0.07
   1   1  -4    0.41    0.05
  -1   1   4    0.49    0.07
  -1   1   4    0.44    0.06
  -1  -1  -4   32.14    0.84
  -1  -1  -4   34.24    0.85
   1  -1   4   32.41    0.80
   1   1   4   33.30    0.80
  -1   1  -4   32.24    0.80
  -1   1  -4   32.76    0.85
  -1   1  -4   32.57    0.85
   1   1   4   33.43    0.81
   1   1   4   33.79    0.85
  -3  -1  -4    3.91    0.16
   3  -1   4    3.62    0.14
   3  -1   4    3.64    0.13
  -3  -1  -4    3.43    0.13
   3   1   4    3.83    0.15
   3   1   4    3.51    0.11
  -3   1  -4    3.48    0.14
  -3   1  -4    3.62    0.13
   3   1   4    3.63    0.13
   3   1   4    3.67    0.14
  -3   1  -4    3.93    0.15
   5  -1   4   40.41    0.97
   5  -1   4   41.57    1.10
   5  -1   4   43.24    1.02
  -5  -1  -4   42.67    1.11
   5   1   4   44.35    1.11
   5   1   4   43.60    0.97
  -5   1  -4   41.68    1.02
  -5   1  -4   41.44    1.10
   5   1   4   43.18    1.01
   7  -1   4   14.56    0.37
   7  -1   4   14.36    0.36
   7  -1   4   14.25    0.42
  -7  -1  -4   14.60    0.44
   7   1   4   14.48    0.37
  -7   1  -4   13.01    0.41
  -7   1  -4   15.07    0.42
  -7   1  -4   13.96    0.37
   7   1   4   14.86    0.44
   9  -1   4   18.10    0.54
  -9  -1  -4   18.94    0.56
  -9  -1  -4   18.78    0.54
   9  -1   4   18.62    0.47
   9  -1   4   18.70    0.47
  -9   1  -4   18.58    0.47
  -9   1  -4   18.37    0.53
  -9   1  -4   18.39    0.54
   9   1   4   18.50    0.47
   9   1   4   19.41    0.56
  11  -1   4   19.37    0.50
  11  -1   4   18.69    0.49
 -11  -1  -4   19.26    0.58
 -11  -1  -4   19.90    0.59
  11  -1   4   18.87    0.58
 -11   1  -4   18.26    0.50
  11   1   4   20.55    0.60
 -11   1  -4   19.91    0.58
  11   1   4   19.66    0.50
  13  -1   4    0.58    0.17
 -13  -1  -4    0.90    0.17
  13  -1   4    0.66    0.09
 -13  -1  -4    0.67    0.18
  13  -1   4    0.47    0.12
  13   1   4    0.66    0.13
 -13   1  -4    0.76    0.16
  13   1   4    0.80    0.17
  15  -1   4   10.57    0.33
  15  -1   4   10.38    0.37
 -15  -1  -4   11.21    0.44
  15  -1   4   10.10    0.46
 -15   1  -4   10.68    0.44
  15   1   4   10.41    0.37
  15   1   4   10.63    0.46
  17  -1   4    0.12    0.22
  17  -1   4    0.21    0.13
  17  -1   4    0.02    0.16
 -17  -1  -4    0.14    0.18
  17   1   4   -0.15    0.16
 -17   1  -4    0.03    0.19
  17   1   4    0.14    0.22
  19  -1   4    2.89    0.31
  19  -1   4    2.25    0.24
 -19  -1  -4    2.89    0.39
  19  -1   4    2.40    0.27
  19   1   4    3.53    0.47
 -19   1  -4    2.84    0.40
  19   1   4    2.44    0.24
  21  -1   4    0.25    0.33
 -21  -1  -4    0.54    0.26
  21  -1   4    0.06    0.22
 -21   1  -4    0.06    0.27
  21   1   4   -0.06    0.20
  23  -1   4   -0.12    0.22
 -23  -1  -4    0.48    0.31
 -23   1  -4   -0.04    0.31
  23   1   4    0.15    0.22
  24  -2  -4    3.86    0.37
 -24  -2   4    2.68    0.31
 -24   2   4    3.76    0.41
  24   2  -4    3.59    0.42
  22  -2  -4    0.38    0.20
  22   2  -4    0.23    0.23
  20  -2  -4    8.34    0.38
 -20  -2   4    7.60    0.43
  20   2  -4    7.42    0.42
  18  -2  -4    0.32    0.16
  18  -2  -4    0.19    0.18
 -18  -2   4   -0.06    0.19
  18  -2  -4   -0.26    0.22
  18   2  -4    0.20    0.18
  16  -2  -4   21.76    0.67
  16  -2  -4   22.03    0.65
 -16  -2   4   21.93    0.67
  16  -2  -4   22.11    0.64
  16   2  -4   22.45    0.66
 -14  -2   4    8.16    0.36
  14  -2  -4    8.43    0.35
 -14  -2   4    7.92    0.34
  14  -2  -4    7.69    0.30
  14  -2  -4    7.70    0.33
  14   2  -4    7.56    0.32
  14   2  -4    7.86    0.34
 -14   2   4    7.64    0.33
 -12  -2   4   10.89    0.38
 -12  -2   4   10.59    0.36
  12  -2  -4   10.33    0.37
  12  -2  -4   10.95    0.39
  12  -2  -4   10.74    0.33
  12   2  -4   11.40    0.36
  12   2  -4   10.60    0.36
 -12   2   4   10.99    0.35
  10  -2  -4   18.52    0.54
  10  -2  -4   19.41    0.52
 -10  -2   4   18.67    0.54
  10  -2  -4   19.25    0.55
 -10  -2   4   19.27    0.54
  10   2  -4   19.78    0.54
 -10   2   4   19.71    0.52
  10   2  -4   19.21    0.54
   8  -2  -4    0.15    0.05
   8  -2  -4    0.18    0.11
  -8  -2   4    0.20    0.10
  -8  -2   4    0.24    0.08
   8  -2  -4    0.24    0.07
   8   2  -4    0.13    0.07
   8   2  -4    0.13    0.08
  -6  -2   4    9.05    0.28
  -6  -2   4    9.09    0.27
   6  -2  -4    8.22    0.29
   6   2  -4    8.80    0.26
   6   2  -4    9.03    0.27
   4  -2  -4    4.17    0.17
  -4  -2   4    4.15    0.15
  -4  -2   4    4.25    0.16
   4   2  -4    3.90    0.15
   4   2  -4    4.03    0.15
  -2  -2   4   26.28    0.70
  -2  -2   4   26.37    0.67
  -2   2   4   27.13    0.69
   2   2  -4   27.00    0.70
   2   2  -4   27.42    0.70
   0  -2   4   34.99    0.86
   0  -2   4   35.21    0.90
   0   2   4   35.18    0.87
   0   2  -4   34.85    0.90
   0   2   4   35.90    0.85
   0   2  -4   34.44    0.90
   2  -2   4   18.69    0.47
   2  -2   4   18.74    0.50
  -2  -2  -4   16.74    0.50
  -2   2  -4   18.50    0.50
   2   2   4   18.94    0.48
   2   2   4   18.86    0.46
   2   2   4   19.37    0.50
   4  -2   4   26.64    0.62
   4  -2   4   26.85    0.66
  -4  -2  -4   26.86    0.70
  -4  -2  -4   24.27    0.72
  -4   2  -4   26.04    0.66
   4   2   4   27.17    0.72
   4   2   4   27.24    0.64
   4   2   4   27.49    0.65
  -4   2  -4   26.17    0.70
   4   2   4   27.51    0.62
  -4   2  -4   26.77    0.71
  -6  -2  -4    0.22    0.11
   6  -2   4    0.39    0.08
  -6  -2  -4    0.42    0.08
   6  -2   4    0.39    0.08
   6  -2   4    0.36    0.06
  -6   2  -4    0.41    0.08
  -6   2  -4    0.33    0.06
   6   2   4    0.46    0.10
  -6   2  -4    0.41    0.08
   6   2   4    0.29    0.07
  -8  -2  -4   12.85    0.41
   8  -2   4   13.74    0.36
   8  -2   4   13.36    0.41
   8  -2   4   13.79    0.36
  -8  -2  -4   13.46    0.44
  -8   2  -4   13.57    0.41
   8   2   4   14.10    0.44
  -8   2  -4   14.22    0.41
   8   2   4   13.61    0.36
  10  -2   4    0.94    0.11
  10  -2   4    0.80    0.13
 -10  -2  -4    0.96    0.15
 -10  -2  -4    0.80    0.14
  10  -2   4    1.07    0.12
 -10   2  -4    1.46    0.19
  10   2   4    1.23    0.15
 -10   2  -4    0.95    0.13
  10   2   4    1.05    0.11
 -12  -2  -4   21.43    0.64
  12  -2   4   20.78    0.63
  12  -2   4   20.98    0.55
 -12  -2  -4   20.37    0.63
  12  -2   4   21.14    0.55
  12   2   4   21.37    0.65
  12   2   4   21.21    0.55
 -12   2  -4   21.51    0.63
 -12   2  -4   21.00    0.63
  14  -2   4    4.45    0.33
  14  -2   4    4.24    0.25
  14  -2   4    4.26    0.21
 -14  -2  -4    4.71    0.32
  14   2   4    4.14    0.25
 -14   2  -4    4.54    0.30
  14   2   4    4.98    0.36
 -16  -2  -4    6.13    0.38
  16  -2   4    5.41    0.31
  16  -2   4    5.27    0.41
  16  -2   4    5.69    0.27
 -16   2  -4    5.91    0.37
  16   2   4    5.82    0.41
  16   2   4    5.36    0.31
  18  -2   4    2.45    0.23
  18  -2   4    3.14    0.31
 -18  -2  -4    3.56    0.38
  18  -2   4    2.70    0.28
  18   2   4    2.47    0.23
  18   2   4    3.52    0.44
 -18   2  -4    2.78    0.27
 -20  -2  -4    0.28    0.25
  20  -2   4   -0.25    0.20
  20  -2   4    0.04    0.20
  20  -2   4    0.43    0.31
 -20   2  -4    0.20    0.26
  20   2   4    0.24    0.20
 -22  -2  -4    0.52    0.29
  22  -2   4   -0.10    0.22
 -22   2  -4    0.53    0.31
  22   2   4    0.34    0.22
  23  -3  -4   14.62    0.54
 -23  -3   4   14.29    0.58
  23   3  -4   13.65    0.60
  21  -3  -4    9.16    0.45
 -21  -3   4    9.76    0.48
  21  -3  -4   10.19    0.42
  21   3  -4    8.59    0.48
 -19  -3   4    8.15    0.45
  19  -3  -4    9.49    0.39
  19  -3  -4    9.54    0.43
  19   3  -4    8.43    0.43
  17  -3  -4   59.23    1.49
  17  -3  -4   55.41    1.56
  17  -3  -4   59.27    1.53
 -17  -3   4   58.30    1.50
  17   3  -4   59.25    1.56
  15  -3  -4    4.72    0.26
  15  -3  -4    4.33    0.34
 -15  -3   4    5.14    0.33
  15  -3  -4    5.47    0.32
 -15  -3   4    4.77    0.33
  15   3  -4    5.03    0.30
  13  -3  -4   82.27    2.16
  13  -3  -4   83.97    2.15
  13  -3  -4   85.96    2.08
 -13  -3   4   85.92    2.18
 -13  -3   4   84.07    2.07
 -13   3   4   80.07    2.16
  13   3  -4   88.63    2.17
 -11  -3   4    1.98    0.19
  11  -3  -4    1.43    0.15
  11  -3  -4    2.01    0.17
  11  -3  -4    2.12    0.23
 -11  -3   4    2.10    0.22
  11   3  -4    1.78    0.19
 -11   3   4    2.34    0.18
   9  -3  -4   72.38    1.84
  -9  -3   4   76.16    1.83
  -9  -3   4   75.07    1.91
   9   3  -4   75.97    1.92
  -7  -3   4   85.98    2.04
  -7  -3   4   84.40    2.15
   7  -3  -4   82.74    2.06
   7   3  -4   85.40    2.15
  -5  -3   4   46.73    1.14
   5  -3  -4   45.91    1.15
  -5  -3   4   46.53    1.19
   5   3  -4   46.22    1.19
   3  -3  -4  165.14    3.85
  -3  -3   4  158.40    3.84
  -3  -3   4  165.48    4.07
   3   3  -4  158.78    4.07
   1  -3  -4    8.92    0.26
  -1  -3   4    8.33    0.25
  -1  -3   4    8.14    0.26
   1   3  -4    8.36    0.27
  -1   3   4    9.81    0.27
   1  -3   4  135.76    3.25
   1  -3   4  135.52    3.45
  -1  -3  -4  140.47    3.43
  -1   3  -4  135.63    3.45
   1   3   4  138.80    3.25
  -1   3  -4  135.58    3.45
  -3  -3  -4    5.77    0.18
   3  -3   4    5.28    0.18
  -3  -3  -4    5.20    0.19
   3  -3   4    5.29    0.20
   3   3   4    5.52    0.16
   3   3   4    5.40    0.17
   3   3   4    5.89    0.19
  -3   3  -4    5.51    0.20
  -3   3  -4    5.42    0.19
   3   3   4    5.42    0.15
   5  -3   4   93.83    2.07
   5  -3   4   92.02    2.20
  -5  -3  -4   90.48    2.35
  -5  -3  -4   92.24    2.34
  -5   3  -4   89.59    2.34
   5   3   4   96.92    2.35
  -5   3  -4   88.75    2.34
   5   3   4   94.09    2.07
   7  -3   4   35.48    0.82
  -7  -3  -4   33.48    0.95
   7  -3   4   35.44    0.86
   7  -3   4   34.67    0.93
  -7  -3  -4   34.94    0.94
   7   3   4   36.05    0.82
   7   3   4   37.15    0.95
  -7   3  -4   34.16    0.93
  -7   3  -4   35.87    0.93
  -9  -3  -4   23.69    0.70
   9  -3   4   25.12    0.63
  -9  -3  -4   23.06    0.72
   9  -3   4   24.98    0.69
   9  -3   4   25.41    0.61
   9   3   4   25.45    0.72
   9   3   4   25.41    0.60
  -9   3  -4   25.58    0.69
  -9   3  -4   24.37    0.69
 -11  -3  -4   48.37    1.31
  11  -3   4   46.88    1.28
  11  -3   4   47.67    1.13
  11  -3   4   48.46    1.18
 -11  -3  -4   47.44    1.29
  11   3   4   49.38    1.13
  11   3   4   49.75    1.31
 -11   3  -4   48.00    1.29
 -11   3  -4   49.03    1.28
  13  -3   4   -0.01    0.15
  13  -3   4    0.24    0.11
  13  -3   4    0.02    0.12
 -13  -3  -4    0.14    0.17
 -13  -3  -4    0.00    0.17
  13   3   4    0.29    0.19
  13   3   4    0.21    0.13
 -13   3  -4    0.22    0.14
  15  -3   4   41.86    1.23
 -15  -3  -4   46.89    1.25
  15  -3   4   44.23    1.11
  15  -3   4   44.79    1.08
 -15   3  -4   44.37    1.23
  15   3   4   46.27    1.26
  15   3   4   43.31    1.08
  17  -3   4    0.66    0.25
 -17  -3  -4    0.55    0.22
  17  -3   4    0.63    0.18
  17  -3   4    0.67    0.17
  17   3   4    0.56    0.18
 -17   3  -4    0.95    0.22
  17   3   4    0.89    0.26
  19  -3   4   23.77    0.70
  19  -3   4   23.24    0.69
 -19  -3  -4   25.80    0.81
  19  -3   4   22.59    0.85
  19   3   4   24.55    0.70
 -19   3  -4   24.07    0.81
  21  -3   4    0.94    0.35
  21  -3   4    0.99    0.24
  21  -3   4    1.06    0.24
 -21  -3  -4    1.56    0.30
 -21   3  -4    1.17    0.32
  21   3   4    1.05    0.23
  23  -3   4    3.65    0.41
 -23  -3  -4    4.30    0.56
  23   3   4    3.42    0.40
  22  -4  -4    0.55    0.23
 -22  -4   4    0.20    0.26
  22  -4  -4    0.87    0.20
  22   4  -4    0.56    0.27
  20  -4  -4   15.24    0.51
  20  -4  -4   14.79    0.55
 -20  -4   4   13.98    0.58
  20   4  -4   15.04    0.58
  18  -4  -4    2.21    0.25
  18  -4  -4    1.86    0.30
  18  -4  -4    2.50    0.33
 -18  -4   4    2.19    0.26
  18   4  -4    2.18    0.24
 -16  -4   4    5.27    0.37
  16  -4  -4    5.89    0.34
  16  -4  -4    4.78    0.35
  16  -4  -4    5.50    0.27
  16   4  -4    5.59    0.34
 -14  -4   4    6.75    0.36
 -14  -4   4    6.51    0.34
  14  -4  -4    6.50    0.29
  14  -4  -4    5.91    0.26
  14  -4  -4    6.50    0.33
  14   4  -4    6.49    0.32
 -12  -4   4    7.46    0.32
  12  -4  -4    7.32    0.33
  12  -4  -4    7.61    0.26
  12  -4  -4    6.39    0.26
 -12  -4   4    7.12    0.32
  12   4  -4    7.19    0.32
  12   4  -4    7.41    0.31
 -10  -4   4   23.03    0.64
  10  -4  -4   23.77    0.59
  10  -4  -4   21.14    0.59
 -10  -4   4   22.94    0.62
  10  -4  -4   22.48    0.64
  10   4  -4   21.51    0.63
  10   4  -4   22.81    0.63
   8  -4  -4    6.91    0.30
  -8  -4   4    7.50    0.28
  -8  -4   4    7.33    0.26
   8   4  -4    6.71    0.26
   8   4  -4    7.14    0.27
  -6  -4   4   53.18    1.36
   6  -4  -4   52.94    1.32
  -6  -4   4   54.18    1.30
   6   4  -4   53.92    1.36
   6   4  -4   49.77    1.36
   4  -4  -4    5.90    0.24
  -4  -4   4    5.99    0.22
  -4  -4   4    5.96    0.22
   4   4  -4    5.57    0.21
   4   4  -4    6.01    0.22
   2  -4  -4   28.29    0.72
  -2  -4   4   28.50    0.75
  -2  -4   4   27.93    0.71
   2   4  -4   28.61    0.75
   2   4  -4   28.42    0.75
   0  -4   4   25.71    0.68
   0  -4   4   25.58    0.64
   0  -4  -4   26.33    0.64
   0   4  -4   25.24    0.68
   0   4  -4   23.84    0.68
   0   4   4   26.11    0.63
  -2  -4  -4   13.61    0.37
   2  -4   4   13.68    0.39
   2  -4   4   13.33    0.37
  -2  -4  -4   13.89    0.35
  -2  -4  -4   13.86    0.36
   2   4   4   13.55    0.36
   2   4   4   13.69    0.33
  -2   4  -4   12.89    0.39
  -2   4  -4   13.54    0.39
   2   4   4   13.30    0.34
  -4  -4  -4   23.79    0.67
   4  -4   4   24.92    0.67
  -4  -4  -4   25.66    0.66
   4  -4   4   24.84    0.63
   4  -4   4   25.09    0.59
   4   4   4   25.38    0.59
   4   4   4   24.92    0.58
   4   4   4   25.66    0.65
  -4   4  -4   23.31    0.67
  -4   4  -4   24.06    0.67
   6  -4   4    1.67    0.14
  -6  -4  -4    1.54    0.17
   6  -4   4    2.04    0.14
  -6  -4  -4    1.60    0.17
  -6   4  -4    2.06    0.17
  -6   4  -4    1.82    0.16
   6   4   4    2.11    0.16
   6   4   4    1.76    0.13
   8  -4   4   24.79    0.60
   8  -4   4   25.18    0.64
  -8  -4  -4   23.55    0.69
  -8  -4  -4   24.73    0.70
   8  -4   4   24.61    0.69
  -8   4  -4   25.53    0.69
   8   4   4   25.62    0.60
  -8   4  -4   24.13    0.69
   8   4   4   25.45    0.70
 -10  -4  -4    2.45    0.23
  10  -4   4    3.50    0.19
  10  -4   4    3.52    0.20
  10  -4   4    3.32    0.23
 -10  -4  -4    2.90    0.28
 -10   4  -4    3.92    0.24
  10   4   4    3.73    0.28
  10   4   4    3.22    0.19
 -10   4  -4    2.74    0.24
  12  -4   4    9.56    0.38
 -12  -4  -4    9.10    0.43
 -12  -4  -4    9.34    0.40
  12  -4   4    9.61    0.32
  12  -4   4   10.09    0.32
  12   4   4    9.89    0.33
 -12   4  -4   10.23    0.38
  12   4   4   10.33    0.45
 -14  -4  -4    1.73    0.23
  14  -4   4    1.67    0.22
  14  -4   4    1.53    0.16
  14  -4   4    2.02    0.21
  14   4   4    2.19    0.26
  14   4   4    1.70    0.17
 -14   4  -4    1.72    0.20
  16  -4   4    5.60    0.42
 -16  -4  -4    5.80    0.41
  16  -4   4    5.30    0.30
  16  -4   4    5.04    0.32
  16   4   4    4.82    0.33
 -16   4  -4    5.59    0.38
  18  -4   4    2.32    0.23
  18  -4   4    2.33    0.22
  18  -4   4    2.12    0.31
 -18  -4  -4    2.53    0.28
  18   4   4    2.25    0.23
 -18   4  -4    2.46    0.29
  20  -4   4    1.80    0.25
  20  -4   4    2.00    0.25
  20  -4   4    2.08    0.35
 -20  -4  -4    2.46    0.31
 -20   4  -4    1.75    0.32
  20   4   4    1.94    0.24
  22  -4   4    7.69    0.49
  22  -4   4    8.31    0.72
  22  -4   4    8.28    0.47
 -22  -4  -4    9.21    0.59
  22   4   4    8.41    0.45
  23  -5  -4    3.28    0.41
  23  -5  -4    2.90    0.34
 -23  -5   4    1.93    0.32
  23   5  -4    3.63    0.51
  21  -5  -4    2.64    0.30
  21  -5  -4    3.03    0.38
 -21  -5   4    2.09    0.30
  21   5  -4    2.56    0.30
  19  -5  -4    0.25    0.16
  19  -5  -4    0.59    0.21
 -19  -5   4    0.10    0.25
  19   5  -4    0.33    0.23
  17  -5  -4   10.74    0.47
  17  -5  -4   10.65    0.38
  17  -5  -4   10.74    0.45
 -17  -5   4    9.98    0.48
  17   5  -4   10.51    0.47
  15  -5  -4    0.13    0.18
  15  -5  -4    0.43    0.16
 -15  -5   4    0.24    0.19
 -15  -5   4    0.28    0.21
  15  -5  -4    0.39    0.13
  15   5  -4    0.28    0.18
  13  -5  -4    7.82    0.29
  13  -5  -4    8.15    0.38
 -13  -5   4    8.30    0.36
  13  -5  -4    8.75    0.29
 -13  -5   4    8.20    0.38
  13   5  -4    7.93    0.36
  11  -5  -4    0.83    0.17
 -11  -5   4    0.74    0.15
 -11  -5   4    0.89    0.15
  11   5  -4    0.50    0.14
  11   5  -4    0.72    0.16
  -9  -5   4   11.22    0.37
   9  -5  -4   10.72    0.40
  -9  -5   4   10.84    0.37
   9   5  -4   10.79    0.37
   9   5  -4   10.73    0.37
  -7  -5   4    9.45    0.31
   7  -5  -4    8.89    0.35
  -7  -5   4    8.91    0.32
   7   5  -4    9.24    0.32
   7   5  -4    9.05    0.31
  -5  -5   4   11.17    0.35
  -5  -5   4   10.97    0.34
   5  -5  -4   10.98    0.38
   5   5  -4   11.36    0.35
   5   5  -4   11.36    0.35
   3  -5  -4   38.14    0.96
  -3  -5   4   36.59    0.94
  -3  -5   4   37.94    0.99
   3   5  -4   37.79    0.99
   3   5  -4   37.93    0.99
   1  -5  -4    2.07    0.17
  -1  -5   4    1.65    0.15
  -1  -5   4    1.45    0.14
   1   5  -4    1.73    0.16
   1   5  -4    1.76    0.15
   1  -5   4   21.24    0.58
  -1  -5  -4   20.74    0.57
  -1  -5  -4   21.47    0.55
  -1  -5  -4   21.30    0.55
   1  -5   4   21.03    0.55
  -1   5  -4   20.81    0.58
   1   5   4   21.58    0.50
   1   5   4   21.53    0.55
   1   5   4   21.09    0.53
  -1   5  -4   21.67    0.59
   3  -5   4    0.97    0.11
  -3  -5  -4    0.91    0.11
   3  -5   4    0.86    0.10
  -3  -5  -4    0.81    0.08
  -3  -5  -4    1.17    0.10
   3  -5   4    1.08    0.12
  -3   5  -4    0.84    0.10
   3   5   4    0.88    0.07
   3   5   4    1.17    0.10
   3   5   4    0.92    0.08
  -3   5  -4    1.07    0.15
   5  -5   4    8.93    0.28
  -5  -5  -4    8.46    0.31
   5  -5   4    8.62    0.30
   5  -5   4    9.01    0.26
  -5  -5  -4    9.04    0.28
  -5   5  -4    9.07    0.31
   5   5   4    8.98    0.25
   5   5   4    9.06    0.28
  -5   5  -4    8.33    0.30
  -7  -5  -4    5.40    0.24
   7  -5   4    5.30    0.20
   7  -5   4    5.50    0.22
  -7  -5  -4    5.06    0.26
  -7   5  -4    5.29    0.26
  -7   5  -4    5.69    0.25
   7   5   4    5.43    0.20
   7   5   4    5.72    0.24
   9  -5   4    0.46    0.13
  -9  -5  -4    0.37    0.14
   9  -5   4    0.41    0.10
   9  -5   4    0.53    0.11
  -9  -5  -4    0.38    0.13
   9   5   4    0.58    0.11
  -9   5  -4    0.66    0.16
  -9   5  -4    0.68    0.13
   9   5   4    0.53    0.14
  11  -5   4    5.13    0.24
 -11  -5  -4    4.48    0.32
  11  -5   4    5.38    0.30
  11  -5   4    5.39    0.25
  11   5   4    5.34    0.25
 -11   5  -4    5.73    0.30
  11   5   4    4.97    0.34
  13  -5   4    0.38    0.19
  13  -5   4    0.30    0.13
  13  -5   4    0.21    0.14
 -13  -5  -4   -0.13    0.19
 -13   5  -4    0.36    0.17
  13   5   4    0.12    0.14
  13   5   4    0.22    0.23
  15  -5   4    7.37    0.42
  15  -5   4    6.76    0.32
 -15  -5  -4    5.91    0.44
  15  -5   4    6.64    0.33
  15   5   4    6.54    0.34
 -15   5  -4    6.64    0.40
  17  -5   4    0.27    0.19
  17  -5   4    0.06    0.18
  17  -5   4    0.10    0.25
 -17  -5  -4    0.22    0.24
 -17   5  -4    0.13    0.23
  17   5   4    0.22    0.19
 -19  -5  -4    8.62    0.52
  19  -5   4    7.80    0.43
  19  -5   4    7.24    0.58
  19  -5   4    7.64    0.43
  19   5   4    8.13    0.42
 -19   5  -4    7.99    0.56
  21  -5   4    0.20    0.27
 -21  -5  -4    0.43    0.29
  21  -5   4    0.42    0.24
  21  -5   4    0.31    0.37
  21   5   4    0.39    0.23
 -22  -6   4    1.41    0.33
  22  -6  -4    1.78    0.28
  22  -6  -4    1.66    0.21
  22   6  -4    1.63    0.34
 -20  -6   4   35.82    1.10
  20  -6  -4   40.04    1.06
  20  -6  -4   40.64    1.08
  20   6  -4   37.19    1.14
  18  -6  -4    0.92    0.16
 -18  -6   4    0.50    0.26
  18  -6  -4    0.66    0.23
  18   6  -4    0.82    0.24
 -16  -6   4   39.28    1.10
  16  -6  -4   40.70    1.09
  16  -6  -4   41.05    1.10
  16  -6  -4   40.34    1.08
  16   6  -4   40.52    1.14
  14  -6  -4   19.24    0.62
  14  -6  -4   19.74    0.56
  14  -6  -4   18.80    0.55
 -14  -6   4   19.07    0.65
 -14  -6   4   18.89    0.61
  14   6  -4   19.87    0.63
 -12  -6   4   29.08    0.85
  12  -6  -4   27.94    0.78
 -12  -6   4   29.64    0.81
  12  -6  -4   29.17    0.83
  12  -6  -4   30.70    0.78
  12   6  -4   29.89    0.84
  10  -6  -4   65.98    1.66
 -10  -6   4   64.39    1.72
 -10  -6   4   65.72    1.63
  10   6  -4   66.95    1.72
  -8  -6   4    3.96    0.24
   8  -6  -4    3.55    0.28
  -8  -6   4    4.01    0.25
   8   6  -4    4.05    0.24
   8   6  -4    4.16    0.26
  -6  -6   4   76.42    1.86
  -6  -6   4   75.61    1.97
   6  -6  -4   75.97    1.89
   6   6  -4   76.40    1.97
   6   6  -4   77.91    1.97
  -4  -6   4   22.29    0.62
   4  -6  -4   22.29    0.63
  -4  -6   4   22.39    0.59
   4   6  -4   21.86    0.63
   4   6  -4   22.30    0.62
  -2  -6   4   48.40    1.19
  -2  -6   4   49.63    1.27
   2  -6  -4   45.62    1.21
   2   6  -4   48.03    1.26
   2   6  -4   50.28    1.27
   0  -6  -4   50.17    1.26
   0  -6   4   51.37    1.33
   0  -6   4   50.77    1.26
   0  -6  -4   50.28    1.31
   0  -6  -4   54.01    1.30
   0   6  -4   49.97    1.33
   0   6   4   50.79    1.15
   0   6  -4   52.25    1.34
   2  -6   4   46.82    1.15
  -2  -6  -4   47.28    1.19
   2  -6   4   47.10    1.22
  -2  -6  -4   46.25    1.21
   2  -6   4   46.73    1.06
  -2  -6  -4   47.62    1.14
  -2   6  -4   45.08    1.22
   2   6   4   46.79    1.05
  -2   6  -4   47.82    1.22
   2   6   4   45.98    1.19
   2   6   4   45.07    1.12
  -4  -6  -4   55.86    1.41
  -4  -6  -4   55.57    1.32
   4  -6   4   55.23    1.25
  -4  -6  -4   53.62    1.43
   4  -6   4   55.89    1.43
   4  -6   4   54.95    1.35
   4   6   4   56.08    1.24
  -4   6  -4   52.36    1.43
   4   6   4   55.23    1.31
   4   6   4   55.21    1.41
  -6  -6  -4    9.29    0.30
   6  -6   4    9.04    0.27
   6  -6   4    9.03    0.30
  -6  -6  -4    8.78    0.34
  -6   6  -4    9.04    0.35
  -6   6  -4    9.38    0.33
   6   6   4    9.20    0.30
   6   6   4    9.16    0.26
   8  -6   4   76.72    1.88
  -8  -6  -4   79.84    2.00
   8  -6   4   76.03    1.76
  -8  -6  -4   75.17    2.01
   8   6   4   78.04    1.76
  -8   6  -4   79.48    2.00
   8   6   4   77.06    1.99
  10  -6   4    9.51    0.31
  10  -6   4    9.80    0.39
 -10  -6  -4    9.33    0.40
  10  -6   4    9.54    0.33
 -10  -6  -4    9.42    0.38
  10   6   4    9.61    0.32
  10   6   4    9.29    0.40
 -10   6  -4    9.92    0.38
 -12  -6  -4   45.12    1.26
  12  -6   4   46.03    1.16
  12  -6   4   46.35    1.25
  12  -6   4   44.78    1.09
  12   6   4   46.28    1.10
 -12   6  -4   47.04    1.25
  14  -6   4   13.31    0.52
  14  -6   4   13.12    0.44
  14  -6   4   12.55    0.43
 -14  -6  -4   12.22    0.52
 -14   6  -4   12.80    0.51
  14   6   4   12.74    0.44
  16  -6   4   10.40    0.52
  16  -6   4   10.23    0.41
 -16  -6  -4    9.33    0.53
  16  -6   4   10.42    0.42
  16   6   4   10.11    0.42
 -16   6  -4    9.84    0.51
  18  -6   4    4.93    0.38
  18  -6   4    4.89    0.52
  18  -6   4    4.99    0.39
 -18  -6  -4    5.17    0.49
  18   6   4    5.12    0.37
 -18   6  -4    5.33    0.50
  20  -6   4    1.01    0.25
 -20  -6  -4    1.15    0.31
  20  -6   4    1.01    0.27
  20  -6   4    0.60    0.36
  20   6   4    0.97    0.24
 -21  -7   4    1.30    0.34
  21  -7  -4    2.34    0.30
  21  -7  -4    1.76    0.28
  21   7  -4    1.76    0.34
  19  -7  -4    0.64    0.24
 -19  -7   4    0.34    0.30
  19  -7  -4    1.21    0.18
  19   7  -4    0.79    0.29
 -17  -7   4    7.96    0.49
  17  -7  -4    8.53    0.34
  17  -7  -4    7.73    0.45
  17  -7  -4    8.30    0.43
  17   7  -4    8.78    0.48
  15  -7  -4    0.05    0.16
  15  -7  -4   -0.04    0.20
  15  -7  -4    0.03    0.13
 -15  -7   4    0.16    0.22
  15   7  -4    0.08    0.21
  13  -7  -4   18.51    0.55
 -13  -7   4   18.19    0.64
  13  -7  -4   19.41    0.63
 -13  -7   4   19.28    0.60
  13  -7  -4   19.37    0.54
  13   7  -4   18.68    0.62
 -11  -7   4    4.12    0.34
  11  -7  -4    4.25    0.19
  11  -7  -4    4.44    0.34
 -11  -7   4    4.58    0.30
  11   7  -4    4.10    0.31
  -9  -7   4   19.62    0.57
  -9  -7   4   19.10    0.60
   9  -7  -4   18.87    0.61
   9   7  -4   19.49    0.59
  -7  -7   4   13.76    0.44
  -7  -7   4   13.57    0.46
   7  -7  -4   13.91    0.48
   7   7  -4   14.09    0.50
   7   7  -4   13.82    0.46
  -5  -7   4   22.81    0.65
   5  -7  -4   23.35    0.66
  -5  -7   4   22.81    0.62
   5   7  -4   23.01    0.65
  -5   7   4   21.84    0.55
  -3  -7   4   26.04    0.68
   3  -7  -4   26.29    0.72
  -3  -7   4   26.32    0.72
   3   7  -4   26.44    0.72
  -3   7   4   24.62    0.60
   3   7  -4   25.13    0.72
  -1  -7   4    5.45    0.26
   1  -7  -4    5.78    0.18
   1  -7  -4    5.82    0.30
   1  -7  -4    5.41    0.20
  -1  -7   4    5.50    0.24
   1   7  -4    5.74    0.27
  -1   7   4    5.41    0.17
   1   7  -4    5.70    0.28
  -1  -7  -4   33.06    0.82
   1  -7   4   31.57    0.81
  -1  -7  -4   31.47    0.83
   1  -7   4   31.84    0.86
  -1  -7  -4   30.72    0.82
   1   7   4   32.23    0.82
   1   7   4   30.94    0.72
  -1   7  -4   30.24    0.86
  -1   7  -4   31.61    0.86
  -3  -7  -4    4.32    0.18
   3  -7   4    4.14    0.22
  -3  -7  -4    4.20    0.22
  -3  -7  -4    4.09    0.22
   3  -7   4    4.42    0.24
   3  -7   4    4.30    0.18
   3   7   4    4.03    0.17
  -3   7  -4    4.14    0.24
  -3   7  -4    4.59    0.29
   3   7   4    4.41    0.16
   3   7   4    4.22    0.19
   5  -7   4   12.87    0.42
   5  -7   4   12.27    0.34
  -5  -7  -4   12.71    0.38
  -5  -7  -4   12.03    0.41
   5  -7   4   12.52    0.38
  -5  -7  -4   13.06    0.35
   5   7   4   12.43    0.33
   5   7   4   12.93    0.34
   5   7   4   12.37    0.39
  -5   7  -4   12.92    0.42
  -7  -7  -4    6.65    0.27
  -7  -7  -4    6.46    0.32
   7  -7   4    6.60    0.28
   7  -7   4    6.47    0.24
   7   7   4    6.72    0.29
   7   7   4    6.25    0.24
  -7   7  -4    6.87    0.31
   9  -7   4    4.65    0.22
  -9  -7  -4    4.74    0.27
   9  -7   4    4.45    0.31
  -9  -7  -4    4.65    0.33
   9  -7   4    4.55    0.26
  -9   7  -4    5.01    0.31
   9   7   4    4.68    0.25
  11  -7   4    4.48    0.27
 -11  -7  -4    4.08    0.30
  11  -7   4    4.25    0.25
  11  -7   4    3.88    0.34
 -11   7  -4    4.66    0.33
  11   7   4    4.52    0.28
  13  -7   4    0.91    0.17
 -13  -7  -4    0.71    0.21
  13  -7   4    1.04    0.22
  13  -7   4    0.88    0.17
 -13   7  -4    0.89    0.22
  13   7   4    1.06    0.19
  15  -7   4    9.96    0.51
  15  -7   4    9.88    0.41
 -15  -7  -4    9.22    0.50
  15  -7   4    9.62    0.40
  15   7   4   10.14    0.41
 -15   7  -4    9.53    0.51
  17  -7   4    0.92    0.22
  17  -7   4    0.99    0.23
  17  -7   4    1.18    0.30
 -17  -7  -4    0.63    0.28
 -17   7  -4    0.41    0.30
  17   7   4    0.91    0.22
  19  -7   4    7.77    0.63
  19  -7   4    8.08    0.48
 -19  -7  -4    6.95    0.58
  19  -7   4    7.97    0.47
  19   7   4    7.75    0.46
  20  -8  -4    3.98    0.31
  20  -8  -4    3.13    0.41
 -20  -8   4    3.04    0.41
  20   8  -4    3.98    0.55
 -18  -8   4    0.67    0.31
  18  -8  -4    1.31    0.18
  18  -8  -4    0.93    0.26
  18   8  -4    0.90    0.30
  16  -8  -4    2.10    0.27
  16  -8  -4    2.25    0.31
 -16  -8   4    1.89    0.28
  16  -8  -4    2.40    0.25
  16   8  -4    1.88    0.29
  14  -8  -4    2.21    0.23
  14  -8  -4    2.27    0.23
 -14  -8   4    2.66    0.35
  14  -8  -4    1.85    0.26
  14   8  -4    1.92    0.26
  12  -8  -4    3.09    0.21
 -12  -8   4    3.39    0.39
 -12  -8   4    3.28    0.33
  12  -8  -4    2.85    0.36
  12  -8  -4    3.07    0.23
  12   8  -4    3.38    0.35
 -10  -8   4    6.59    0.38
  10  -8  -4    6.01    0.38
 -10  -8   4    6.26    0.34
  10   8  -4    6.41    0.36
  -8  -8   4    2.09    0.26
   8  -8  -4    1.94    0.23
  -8  -8   4    1.93    0.20
   8   8  -4    1.85    0.20
   6  -8  -4   14.03    0.51
  -6  -8   4   14.10    0.48
  -6  -8   4   14.26    0.45
   6   8  -4   14.71    0.48
   4  -8  -4    3.33    0.31
  -4  -8   4    3.44    0.27
  -4  -8   4    3.41    0.24
   4   8  -4    3.32    0.25
   2  -8  -4   10.72    0.32
   2  -8  -4   10.85    0.31
  -2  -8   4   10.67    0.36
   2  -8  -4   10.04    0.42
  -2  -8   4   10.75    0.39
  -2   8   4   10.52    0.27
   2   8  -4   10.72    0.39
   0  -8  -4    5.00    0.19
   0  -8  -4    4.49    0.21
   0  -8   4    5.22    0.28
   0  -8   4    4.89    0.25
   0  -8  -4    4.28    0.31
   0   8   4    4.73    0.16
   0   8  -4    5.30    0.28
  -2  -8  -4    8.13    0.26
  -2  -8  -4    7.43    0.29
   2  -8   4    8.24    0.34
   2  -8   4    8.06    0.31
  -2  -8  -4    8.03    0.33
   2  -8   4    7.91    0.25
  -2   8  -4    8.23    0.34
   2   8   4    8.04    0.23
  -4  -8  -4    1.40    0.16
  -4  -8  -4    1.49    0.16
   4  -8   4    1.47    0.16
   4  -8   4    1.45    0.17
  -4  -8  -4    1.56    0.21
   4  -8   4    1.37    0.15
  -4   8  -4    1.31    0.17
   4   8   4    1.65    0.15
   6  -8   4    0.51    0.14
  -6  -8  -4    0.22    0.15
   6  -8   4    0.35    0.11
  -6  -8  -4    0.40    0.11
   6  -8   4    0.43    0.16
  -6  -8  -4    0.58    0.11
  -6   8  -4    0.44    0.16
   6   8   4    0.42    0.12
  -8  -8  -4    2.08    0.21
   8  -8   4    2.30    0.21
  -8  -8  -4    1.98    0.22
   8  -8   4    1.77    0.24
  -8   8  -4    2.39    0.29
   8   8   4    2.52    0.24
 -10  -8  -4    5.85    0.31
  10  -8   4    5.57    0.31
  10  -8   4    5.95    0.37
  10  -8   4    5.85    0.28
 -10   8  -4    5.93    0.37
  10   8   4    5.84    0.31
  12  -8   4    1.09    0.23
  12  -8   4    1.20    0.18
  12  -8   4    1.22    0.19
 -12  -8  -4    1.49    0.21
 -12   8  -4    1.45    0.24
  12   8   4    1.26    0.19
  14  -8   4    3.55    0.42
  14  -8   4    3.35    0.34
 -14  -8  -4    3.39    0.37
  14  -8   4    3.57    0.33
  14   8   4    3.41    0.33
 -14   8  -4    3.46    0.45
 -16  -8  -4    1.11    0.27
  16  -8   4    1.05    0.31
  16  -8   4    1.41    0.24
  16  -8   4    1.18    0.23
  16   8   4    1.11    0.24
  18  -8   4    1.52    0.35
  18  -8   4    1.76    0.28
  18  -8   4    1.67    0.27
 -18  -8  -4    1.14    0.32
  18   8   4    1.05    0.26
 -17  -9   4   23.14    0.86
  17  -9  -4   26.02    0.82
  17  -9  -4   25.76    0.73
  17   9  -4   25.50    0.90
 -15  -9   4    4.72    0.46
  15  -9  -4    5.21    0.44
  15  -9  -4    5.30    0.29
  15  -9  -4    5.08    0.32
  15   9  -4    5.53    0.49
  13  -9  -4   41.75    1.14
  13  -9  -4   37.94    1.08
  13  -9  -4   40.00    1.07
 -13  -9   4   41.44    1.11
  13   9  -4   41.06    1.17
  11  -9  -4    0.69    0.14
  11  -9  -4    0.86    0.13
 -11  -9   4    0.97    0.21
 -11  -9   4    0.68    0.25
  11  -9  -4    0.80    0.24
  11   9  -4    0.67    0.22
   9  -9  -4   22.79    0.73
  -9  -9   4   22.98    0.74
  -9  -9   4   23.67    0.69
   9  -9  -4   22.94    0.63
   9  -9  -4   22.93    0.63
   9   9  -4   23.06    0.72
   7  -9  -4   22.39    0.60
   7  -9  -4   22.26    0.70
  -7  -9   4   21.88    0.69
   7  -9  -4   21.99    0.60
  -7  -9   4   21.94    0.65
   7   9  -4   22.30    0.68
  -5  -9   4   17.61    0.54
   5  -9  -4   18.18    0.61
  -5  -9   4   17.69    0.59
   5  -9  -4   17.69    0.50
   5   9  -4   17.73    0.57
   3  -9  -4   53.30    1.39
  -3  -9   4   54.51    1.44
   3  -9  -4   54.52    1.40
  -3  -9   4   52.63    1.35
   3  -9  -4   54.19    1.38
   3   9  -4   54.15    1.44
  -1  -9   4    2.82    0.29
   1  -9  -4    3.41    0.21
   1  -9  -4    3.59    0.18
   1  -9  -4    3.61    0.34
  -1  -9   4    3.50    0.25
   1   9  -4    3.69    0.30
   1  -9   4   61.45    1.53
  -1  -9  -4   64.27    1.58
   1  -9   4   60.44    1.40
  -1  -9  -4   60.08    1.60
  -1  -9  -4   59.98    1.56
   1  -9   4   64.14    1.63
  -1   9  -4   62.73    1.63
  -3  -9  -4   11.26    0.40
   3  -9   4   11.02    0.33
  -3  -9  -4   11.07    0.43
   3  -9   4   11.74    0.39
  -3  -9  -4   11.89    0.36
   3  -9   4   12.54    0.44
  -3   9  -4   11.76    0.44
  -5  -9  -4   33.59    0.88
  -5  -9  -4   34.58    0.91
   5  -9   4   34.07    0.81
   5  -9   4   33.76    0.90
   5  -9   4   35.14    0.96
  -5  -9  -4   33.20    0.95
   5   9   4   33.92    0.81
  -5   9  -4   34.69    0.96
  -7  -9  -4   19.02    0.56
   7  -9   4   18.56    0.56
   7  -9   4   18.73    0.50
   7   9   4   18.61    0.50
  -7   9  -4   19.26    0.62
   9  -9   4   14.63    0.49
   9  -9   4   14.51    0.44
  -9  -9  -4   14.48    0.48
  -9   9  -4   14.70    0.55
   9   9   4   14.55    0.45
  11  -9   4   14.76    0.57
  11  -9   4   14.34    0.47
 -11  -9  -4   14.27    0.52
  11  -9   4   14.89    0.50
 -11   9  -4   14.70    0.58
  11   9   4   15.12    0.48
  13  -9   4    1.94    0.23
 -13  -9  -4    1.88    0.23
  13  -9   4    2.23    0.29
  13  -9   4    2.31    0.24
 -13   9  -4    2.12    0.32
  13   9   4    1.93    0.23
  15  -9   4   21.23    0.79
  15  -9   4   21.14    0.67
  15  -9   4   21.24    0.68
 -15  -9  -4   21.18    0.73
  15   9   4   20.89    0.65
 -17  -9  -4    0.40    0.29
  17  -9   4    0.67    0.28
  17  -9   4   -0.14    0.34
  17  -9   4    0.94    0.25
  17   9   4    0.02    0.27
 -16 -10   4    5.99    0.59
  16 -10  -4    7.06    0.34
  16 -10  -4    6.65    0.50
  16  10  -4    6.58    0.62
 -14 -10   4    9.16    0.53
  14 -10  -4    9.57    0.52
  14 -10  -4    9.21    0.37
  14  10  -4    9.13    0.58
 -12 -10   4    3.15    0.40
  12 -10  -4    2.88    0.31
  12 -10  -4    3.05    0.26
  12 -10  -4    2.79    0.25
  12  10  -4    2.91    0.31
  10 -10  -4   25.05    0.70
 -10 -10   4   25.38    0.76
  10 -10  -4   24.94    0.81
  10 -10  -4   25.04    0.70
 -10 -10   4   25.79    0.84
  10  10  -4   25.81    0.82
   8 -10  -4    0.28    0.13
  -8 -10   4    0.04    0.23
  -8 -10   4   -0.01    0.19
   8 -10  -4    0.41    0.24
   8  10  -4    0.00    0.21
   6 -10  -4   15.99    0.48
  -6 -10   4   16.49    0.53
   6 -10  -4   16.23    0.46
  -6 -10   4   16.15    0.59
   6 -10  -4   16.34    0.61
   6  10  -4   16.10    0.58
  -4 -10   4    0.39    0.20
  -4 -10   4    0.40    0.17
   4 -10  -4    0.28    0.23
   4 -10  -4    0.29    0.13
   4  10  -4    0.22    0.20
  -2 -10   4   12.76    0.36
  -2 -10   4   13.38    0.46
   2 -10  -4   13.08    0.54
   2 -10  -4   13.33    0.42
  -2 -10   4   13.53    0.51
   2 -10  -4   13.37    0.39
   2  10  -4   13.23    0.50
   0 -10   4    5.49    0.37
   0 -10   4    5.80    0.31
   0 -10  -4    5.66    0.29
   0 -10  -4    5.32    0.41
   0 -10  -4    5.55    0.24
   0 -10   4    5.28    0.23
   0  10  -4    5.78    0.37
  -2 -10  -4    7.82    0.28
  -2 -10  -4    7.29    0.34
  -2 -10  -4    7.71    0.43
   2 -10   4    7.43    0.27
   2 -10   4    7.42    0.35
   2 -10   4    7.91    0.40
  -2  10  -4    7.69    0.40
   4 -10   4   12.37    0.48
   4 -10   4   12.17    0.37
   4 -10   4   12.11    0.43
  -4 -10  -4   12.14    0.47
  -4 -10  -4   11.67    0.45
  -4 -10  -4   12.10    0.39
  -4  10  -4   11.95    0.49
  -6 -10  -4    1.16    0.15
   6 -10   4    1.15    0.22
   6 -10   4    1.15    0.16
   6 -10   4    1.07    0.18
  -6  10  -4    1.00    0.23
   8 -10   4   11.96    0.41
  -8 -10  -4   11.93    0.42
   8 -10   4   11.67    0.45
  -8  10  -4   11.99    0.52
  10 -10   4    0.27    0.19
 -10 -10  -4   -0.08    0.17
  10 -10   4   -0.14    0.23
  10 -10   4    0.26    0.19
 -10  10  -4   -0.07    0.26
 -12 -10  -4   10.07    0.44
  12 -10   4    8.77    0.54
  12 -10   4    9.77    0.47
  12 -10   4    9.91    0.44
  14 -10   4    2.43    0.34
  14 -10   4    3.04    0.30
  14 -10   4    2.40    0.27
 -14 -10  -4    2.43    0.27
  13 -11  -4    8.22    0.36
  13 -11  -4    8.90    0.55
 -13 -11   4    8.24    0.54
  13  11  -4    7.94    0.61
  11 -11  -4    0.50    0.28
 -11 -11   4    0.35    0.26
  11 -11  -4    0.43    0.18
  11  11  -4    0.35    0.30
  -9 -11   4    0.60    0.23
   9 -11  -4    0.59    0.14
  -9 -11   4    0.43    0.29
   9 -11  -4    0.60    0.27
   9 -11  -4    0.63    0.16
   9  11  -4    0.25    0.28
   7 -11  -4    2.72    0.31
   7 -11  -4    3.12    0.22
  -7 -11   4    2.98    0.31
   7 -11  -4    2.99    0.26
  -7 -11   4    3.07    0.34
   7  11  -4    2.82    0.30
   5 -11  -4   -0.16    0.26
  -5 -11   4    0.35    0.19
   5 -11  -4    0.14    0.15
  -5 -11   4    0.35    0.24
   5  11  -4    0.05    0.24
   3 -11  -4    3.65    0.34
  -3 -11   4    3.38    0.32
  -3 -11   4    3.37    0.39
   3 -11  -4    3.36    0.21
   3 -11  -4    3.32    0.27
   3  11  -4    3.53    0.40
   1 -11  -4    0.79    0.28
   1 -11  -4    1.06    0.18
  -1 -11   4    1.09    0.20
  -1 -11   4    0.78    0.23
   1 -11  -4    1.15    0.13
   1  11  -4    0.93    0.24
   1 -11   4    4.79    0.39
  -1 -11  -4    4.33    0.47
  -1 -11  -4    4.65    0.24
   1 -11   4    4.64    0.34
  -1  11  -4    4.56    0.41
  -3 -11  -4    0.15    0.12
  -3 -11  -4    0.08    0.26
   3 -11   4   -0.14    0.22
   3 -11   4    0.05    0.18
  -3  11  -4   -0.02    0.22
   5 -11   4    2.04    0.22
   5 -11   4    1.93    0.25
  -5 -11  -4    1.74    0.23
  -5  11  -4    1.76    0.27
  -7 -11  -4    0.59    0.15
   7 -11   4    0.55    0.20
   9 -11   4    0.79    0.21
  -9 -11  -4    0.46    0.18
  11 -11   4    1.88    0.31
  11 -11   4    2.15    0.25
 -11 -11  -4    2.43    0.32
  13 -11   4    0.12    0.23
 -13 -11  -4   -0.17    0.21
  13 -11   4    0.12    0.32
  10 -12  -4   22.66    0.82
 -10 -12   4   22.12    0.77
   8 -12  -4    2.52    0.24
  -8 -12   4    3.09    0.41
  -8 -12   4    2.70    0.36
   8 -12  -4    2.96    0.35
   8  12  -4    3.00    0.37
   6 -12  -4   26.92    0.89
  -6 -12   4   25.86    0.88
  -6 -12   4   26.01    0.80
   6 -12  -4   25.80    0.72
   6  12  -4   25.64    0.88
  -4 -12   4    1.04    0.29
   4 -12  -4    1.14    0.32
  -4 -12   4    1.66    0.24
   4  12  -4    1.18    0.30
  -2 -12   4   28.01    0.82
   2 -12  -4   27.57    0.94
  -2 -12   4   28.22    0.90
   2 -12  -4   28.87    0.77
   2  12  -4   28.71    0.92
   0 -12   4   20.24    0.65
   0 -12  -4   19.25    0.78
   0 -12   4   19.54    0.71
   0 -12  -4   20.28    0.58
   2 -12   4   12.35    0.48
   2 -12   4   11.69    0.55
  -2 -12  -4   11.68    0.41
  -2 -12  -4   11.41    0.62
   4 -12   4   21.53    0.67
  -4 -12  -4   21.00    0.62
   4 -12   4   20.32    0.73
   6 -12   4    0.15    0.21
   6 -12   4    0.18    0.26
  -6 -12  -4   -0.03    0.15
  -8 -12  -4   10.21    0.42
   8 -12   4   10.71    0.48
  10 -12   4    1.58    0.26
  10 -12   4    1.13    0.33
 -10 -12  -4    1.74    0.22
  -5 -13   4    3.08    0.37
   5 -13  -4    3.02    0.42
   5 -13  -4    2.96    0.24
  -5 -13   4    3.42    0.42
  -3 -13   4    6.95    0.57
   3 -13  -4    6.65    0.66
  -3 -13   4    7.57    0.46
   1 -13  -4   -0.28    0.39
   1 -13  -4   -0.04    0.13
  -1 -13   4   -0.16    0.29
  -1 -13   4    0.13    0.23
   1 -13   4    4.91    0.41
   1 -13   4    3.90    0.50
  -1 -13  -4    4.70    0.28
  -3 -13  -4    0.60    0.16
   3 -13   4    0.66    0.30
   3 -13   4    0.55    0.24
   5 -13   4   12.14    0.62
  -5 -13  -4   12.70    0.45
   5 -13   4   12.77    0.54
  22   0  -5    0.15    0.21
 -22   0   5   -0.08    0.24
 -20   0   5    0.19    0.22
  20   0  -5   -0.05    0.18
  18   0  -5   -0.30    0.16
 -18   0   5   -0.07    0.20
  16   0  -5   -0.24    0.13
  16   0  -5   -0.07    0.17
 -16   0   5    0.06    0.19
  14   0  -5   -0.12    0.15
 -14   0   5   -0.25    0.17
  14   0  -5   -0.06    0.11
 -12   0   5    0.33    0.12
 -12   0   5    0.08    0.15
  12   0  -5    0.00    0.10
  12   0  -5    0.07    0.12
 -10   0   5    0.08    0.13
 -10   0   5    0.27    0.09
  10   0  -5   -0.02    0.08
  10   0  -5   -0.05    0.10
  -8   0   5    0.10    0.07
  -8   0   5    0.04    0.11
   8   0  -5    0.00    0.07
   8   0  -5    0.04    0.06
  -6   0   5   -0.02    0.05
  -6   0   5    0.04    0.10
   6   0  -5    0.05    0.05
   6   0  -5   -0.04    0.06
   4   0  -5    0.04    0.05
  -4   0   5    0.02    0.08
  -4   0   5   -0.03    0.05
   4   0  -5    0.07    0.05
   2   0  -5    0.08    0.05
  -2   0   5    0.08    0.05
   2   0  -5   -0.04    0.05
  -2   0   5    0.00    0.06
   0   0   5    0.00    0.06
   0   0  -5    0.16    0.06
   0   0  -5    0.03    0.05
   0   0   5   -0.06    0.06
  -2   0  -5    0.18    0.07
  -2   0  -5    0.02    0.06
   2   0   5    0.02    0.05
   2   0   5   -0.05    0.06
   4   0   5    0.07    0.07
   4   0   5    0.09    0.08
  -4   0  -5   -0.02    0.06
  -4   0  -5    0.00    0.07
  -4   0  -5    0.21    0.08
   4   0   5   -0.03    0.05
   6   0   5   -0.06    0.09
   6   0   5    0.07    0.05
   6   0   5    0.00    0.08
  -6   0  -5    0.05    0.08
  -6   0  -5    0.09    0.08
  -6   0  -5    0.04    0.09
  -8   0  -5    0.25    0.11
   8   0   5   -0.04    0.05
   8   0   5   -0.05    0.09
   8   0   5    0.04    0.12
  -8   0  -5   -0.05    0.09
  10   0   5    0.00    0.10
 -10   0  -5    0.13    0.13
  10   0   5    0.07    0.06
 -10   0  -5    0.13    0.10
  10   0   5    0.12    0.15
  12   0   5   -0.06    0.11
  12   0   5    0.17    0.07
 -12   0  -5   -0.04    0.15
  12   0   5    0.19    0.17
 -14   0  -5    0.02    0.17
  14   0   5    0.12    0.20
  14   0   5   -0.05    0.14
  14   0   5    0.12    0.10
  16   0   5    0.04    0.16
 -16   0  -5    0.09    0.19
  16   0   5    0.04    0.24
 -18   0  -5    0.28    0.22
  18   0   5   -0.20    0.18
  20   0   5   -0.12    0.21
 -20   0  -5    0.29    0.25
 -22   0  -5    0.19    0.30
  22   0   5    0.19    0.24
 -23  -1   5    0.12    0.26
  23  -1  -5    0.39    0.21
 -23   1   5    0.24    0.25
  23   1  -5    0.16    0.22
  21  -1  -5   15.25    0.54
 -21  -1   5   15.24    0.59
  21   1  -5   14.55    0.56
 -21   1   5   16.64    0.59
  19  -1  -5    5.53    0.33
 -19  -1   5    6.14    0.40
  19   1  -5    5.76    0.35
 -19   1   5    6.44    0.40
  17  -1  -5    8.93    0.36
  17  -1  -5    8.73    0.42
 -17  -1   5    9.02    0.43
  17   1  -5    9.11    0.37
 -17   1   5   10.08    0.43
 -15  -1   5   19.44    0.63
  15  -1  -5   19.47    0.57
  15  -1  -5   20.55    0.61
  15   1  -5   19.23    0.61
  15   1  -5   20.23    0.59
 -15   1   5   19.96    0.62
 -13  -1   5    6.20    0.33
  13  -1  -5    5.75    0.28
  13  -1  -5    6.06    0.24
 -13  -1   5    6.57    0.31
 -13   1   5    5.55    0.28
  13   1  -5    5.89    0.29
 -13   1   5    5.87    0.34
  13   1  -5    6.10    0.26
 -11  -1   5   42.52    1.12
 -11  -1   5   44.14    1.14
  11  -1  -5   45.53    1.12
  11  -1  -5   44.17    1.14
  11   1  -5   44.78    1.14
 -11   1   5   42.25    1.12
  11   1  -5   41.27    1.14
 -11   1   5   43.54    1.13
   9  -1  -5    0.57    0.07
  -9  -1   5    0.56    0.13
   9  -1  -5    0.58    0.10
  -9  -1   5    0.59    0.10
  -9   1   5    0.83    0.11
   9   1  -5    0.50    0.09
   9   1  -5    0.50    0.09
  -9   1   5    0.51    0.13
  -7  -1   5   90.39    2.15
  -7  -1   5   88.32    2.24
   7   1  -5   89.31    2.24
  -7   1   5   87.88    2.15
   7   1  -5   87.71    2.24
  -5  -1   5   35.35    0.88
  -5  -1   5   34.86    0.90
   5   1  -5   34.55    0.90
   5   1  -5   35.04    0.90
  -5   1   5   35.09    0.88
  -3  -1   5   52.37    1.26
  -3  -1   5   50.96    1.32
   3   1  -5   51.94    1.32
   3   1  -5   52.01    1.32
  -3   1   5   52.19    1.26
  -1  -1   5   33.90    0.88
  -1  -1   5   33.42    0.84
   1  -1  -5   35.25    0.87
   1  -1  -5   33.77    0.86
   1   1  -5   33.99    0.88
   1   1  -5   34.17    0.88
  -1   1   5   34.35    0.84
  -1   1   5   33.58    0.87
   1  -1   5    8.33    0.24
  -1  -1  -5    9.13    0.26
  -1  -1  -5    8.56    0.24
   1   1   5    8.22    0.26
  -1   1  -5    8.45    0.25
  -1   1  -5    8.76    0.26
   1   1   5    8.40    0.24
   1   1   5    8.46    0.27
  -3  -1  -5   89.15    2.26
   3  -1   5   88.64    2.27
   3  -1   5   87.91    2.13
  -3  -1  -5   89.85    2.28
  -3   1  -5   89.53    2.28
   3   1   5   92.39    2.28
  -3   1  -5   89.18    2.27
   3   1   5   89.32    2.13
   3   1   5   91.34    2.15
   3   1   5   90.02    2.01
  -5  -1  -5    1.02    0.12
   5  -1   5    0.90    0.10
   5  -1   5    1.03    0.14
  -5  -1  -5    1.36    0.17
   5  -1   5    1.16    0.10
  -5   1  -5    1.03    0.12
   5   1   5    1.10    0.10
  -5   1  -5    1.38    0.14
  -5   1  -5    0.96    0.13
   5   1   5    0.93    0.08
   5   1   5    1.18    0.14
   5   1   5    1.31    0.18
   7  -1   5  154.39    3.41
   7  -1   5  152.59    3.61
   7  -1   5  146.85    3.86
  -7  -1  -5  153.60    3.88
   7   1   5  155.28    3.41
  -7   1  -5  152.53    3.86
   7   1   5  156.07    3.88
   7   1   5  152.44    3.60
  -7   1  -5  150.79    3.62
  -9  -1  -5   24.58    0.71
   9  -1   5   24.24    0.60
   9  -1   5   23.46    0.69
   9  -1   5   24.19    0.60
   9   1   5   24.23    0.60
   9   1   5   24.39    0.71
  -9   1  -5   24.02    0.68
  -9   1  -5   24.63    0.69
  11  -1   5   34.56    0.99
  11  -1   5   35.86    0.86
  11  -1   5   35.18    0.87
 -11  -1  -5   36.85    0.99
 -11   1  -5   34.91    0.97
  11   1   5   36.47    1.00
 -11   1  -5   34.11    0.90
  11   1   5   35.42    0.85
 -11   1  -5   36.79    0.98
 -13  -1  -5   26.95    0.77
  13  -1   5   24.61    0.78
  13  -1   5   25.15    0.66
  13  -1   5   24.48    0.64
 -13   1  -5   26.60    0.77
  13   1   5   25.71    0.66
  13   1   5   25.59    0.78
  15  -1   5    0.21    0.15
 -15  -1  -5    0.23    0.19
  15  -1   5    0.36    0.12
  15  -1   5    0.19    0.22
 -15   1  -5    0.27    0.19
  15   1   5   -0.02    0.15
  15   1   5    0.47    0.24
  17  -1   5   22.86    0.64
 -17  -1  -5   23.16    0.74
  17  -1   5   21.46    0.61
  17  -1   5   21.77    0.79
 -17   1  -5   22.30    0.74
  17   1   5   22.78    0.64
 -19  -1  -5    0.68    0.25
  19  -1   5    0.39    0.21
  19   1   5    0.58    0.21
 -19   1  -5    0.72    0.25
  21  -1   5   16.42    0.61
 -21  -1  -5   17.49    0.69
  21   1   5   16.31    0.59
 -21   1  -5   16.14    0.69
 -22  -2   5   12.51    0.56
  22  -2  -5   12.64    0.49
 -22   2   5   13.46    0.55
  22   2  -5   12.36    0.54
 -20  -2   5    0.95    0.25
  20  -2  -5    1.27    0.20
  20   2  -5    1.25    0.22
 -20   2   5    1.35    0.24
  18  -2  -5   11.21    0.49
  18  -2  -5   12.18    0.43
 -18  -2   5   12.27    0.51
  18   2  -5   12.33    0.46
 -16  -2   5    0.70    0.21
  16  -2  -5    0.72    0.14
  16  -2  -5    0.28    0.19
  16   2  -5    0.58    0.17
 -14  -2   5   17.70    0.57
  14  -2  -5   17.21    0.55
  14  -2  -5   17.96    0.51
  14   2  -5   18.21    0.54
  14   2  -5   17.25    0.56
 -12  -2   5   21.65    0.61
  12  -2  -5   20.19    0.60
  12  -2  -5   21.70    0.57
 -12  -2   5   21.21    0.62
  12   2  -5   20.36    0.61
  12   2  -5   21.56    0.60
 -10  -2   5   39.58    1.02
 -10  -2   5   40.03    1.04
  10   2  -5   38.74    1.04
  10   2  -5   40.05    1.04
  -8  -2   5   55.40    1.43
  -8  -2   5   55.91    1.38
   8   2  -5   56.14    1.43
   8   2  -5   55.47    1.43
  -6  -2   5   33.11    0.84
  -6  -2   5   32.92    0.86
   6   2  -5   33.53    0.86
   6   2  -5   32.49    0.86
  -4  -2   5   97.47    2.46
  -4  -2   5   98.02    2.34
   4   2  -5   99.28    2.46
   4   2  -5   97.78    2.46
  -4   2   5   94.67    2.34
  -2  -2   5    0.07    0.06
  -2  -2   5    0.34    0.08
   2   2  -5    0.01    0.06
   2   2  -5    0.14    0.07
   0  -2   5  120.46    3.01
   0  -2   5  129.04    3.20
   0   2  -5  126.35    3.20
   0   2  -5  128.05    3.19
   0   2   5  127.10    3.04
   0   2   5  130.10    3.01
  -2  -2  -5   31.28    0.79
   2  -2   5   30.70    0.76
  -2  -2  -5   28.24    0.82
  -2   2  -5   30.83    0.81
  -2   2  -5   31.13    0.81
   2   2   5   30.99    0.78
   2   2   5   31.18    0.82
   2   2   5   32.16    0.75
   4  -2   5   43.34    1.05
   4  -2   5   43.68    1.00
   4  -2   5   42.58    1.12
  -4  -2  -5   39.14    1.14
   4   2   5   44.27    1.14
   4   2   5   44.03    1.00
   4   2   5   43.29    1.03
   4   2   5   44.45    1.06
  -4   2  -5   44.56    1.13
   6  -2   5   57.58    1.30
   6  -2   5   57.25    1.36
  -6  -2  -5   54.42    1.48
   6  -2   5   54.40    1.46
   6   2   5   58.35    1.49
  -6   2  -5   55.03    1.46
   6   2   5   58.06    1.29
  -6   2  -5   57.64    1.47
  -8  -2  -5    3.73    0.20
   8  -2   5    3.39    0.22
  -8  -2  -5    3.53    0.26
   8  -2   5    3.59    0.19
   8  -2   5    3.61    0.16
  -8   2  -5    3.39    0.21
  -8   2  -5    3.82    0.22
   8   2   5    3.93    0.19
   8   2   5    3.96    0.27
  10  -2   5   57.85    1.39
 -10  -2  -5   58.39    1.53
  10  -2   5   54.45    1.51
 -10  -2  -5   56.47    1.50
  10  -2   5   57.76    1.33
 -10   2  -5   56.11    1.50
 -10   2  -5   59.10    1.51
  10   2   5   58.30    1.53
  10   2   5   58.84    1.33
 -12  -2  -5    0.26    0.16
 -12  -2  -5    0.13    0.17
  12  -2   5    0.40    0.13
  12  -2   5    0.21    0.17
  12  -2   5    0.20    0.10
  12   2   5    0.47    0.18
  12   2   5    0.34    0.13
 -12   2  -5    0.47    0.15
  14  -2   5   42.41    1.02
  14  -2   5   39.83    1.18
 -14  -2  -5   43.14    1.18
  14  -2   5   41.50    1.04
  14   2   5   42.58    1.02
  14   2   5   42.43    1.20
 -14   2  -5   41.97    1.17
  16  -2   5    8.78    0.50
  16  -2   5    8.18    0.33
  16  -2   5    8.18    0.36
 -16  -2  -5    9.61    0.45
 -16   2  -5    8.69    0.45
  16   2   5    8.43    0.37
  18  -2   5    9.75    0.43
  18  -2   5   11.20    0.64
  18  -2   5   10.60    0.41
 -18  -2  -5   11.53    0.52
  18   2   5   10.16    0.43
 -18   2  -5   10.21    0.52
  20  -2   5   24.10    0.73
 -20  -2  -5   25.64    0.84
 -20   2  -5   24.42    0.85
  20   2   5   23.61    0.73
  22  -2   5    1.16    0.26
 -22  -2  -5    1.29    0.31
  22   2   5    1.12    0.26
 -22   2  -5    1.25    0.34
  23  -3  -5    0.62    0.20
 -23  -3   5   -0.09    0.27
 -23   3   5    0.45    0.24
  23   3  -5    0.27    0.25
 -21  -3   5   -0.24    0.24
  21  -3  -5    0.21    0.18
  21   3  -5    0.22    0.22
 -19  -3   5    0.23    0.23
  19  -3  -5    0.28    0.16
  19   3  -5    0.31    0.21
  17  -3  -5    2.98    0.24
 -17  -3   5    2.75    0.36
  17  -3  -5    3.56    0.33
  17  -3  -5    2.80    0.28
  17   3  -5    3.25    0.31
  15  -3  -5    0.99    0.19
  15  -3  -5    0.73    0.19
  15  -3  -5    0.88    0.13
 -15  -3   5    0.93    0.20
  15   3  -5    0.65    0.16
 -13  -3   5    0.55    0.17
 -13  -3   5    0.35    0.16
  13  -3  -5    0.33    0.13
  13  -3  -5    0.37    0.10
  13  -3  -5    0.24    0.17
  13   3  -5    0.53    0.15
  13   3  -5    0.27    0.14
 -11  -3   5    0.36    0.14
  11  -3  -5    0.38    0.15
 -11  -3   5    0.39    0.15
  11   3  -5    0.38    0.13
  11   3  -5    0.27    0.12
  -9  -3   5    1.40    0.15
  -9  -3   5    1.43    0.19
   9  -3  -5    1.30    0.16
   9   3  -5    1.46    0.18
   9   3  -5    1.52    0.17
  -7  -3   5    4.54    0.21
  -7  -3   5    4.58    0.23
   7  -3  -5    4.59    0.25
   7   3  -5    4.31    0.20
   7   3  -5    4.82    0.21
  -5  -3   5    0.00    0.10
   5  -3  -5    0.16    0.10
  -5  -3   5    0.02    0.08
   5   3  -5    0.06    0.08
   5   3  -5    0.04    0.08
  -3  -3   5    0.33    0.08
  -3  -3   5    0.25    0.09
   3   3  -5    0.43    0.09
   3   3  -5    0.40    0.08
  -1  -3   5    0.55    0.08
  -1  -3   5    0.63    0.09
   1   3  -5    0.49    0.08
   1   3  -5    0.60    0.09
  -1   3   5    0.52    0.08
   1  -3   5    0.13    0.08
   1  -3   5    0.19    0.08
  -1   3  -5    0.28    0.08
   1   3   5    0.38    0.09
   1   3   5    0.22    0.06
   3  -3   5    1.67    0.13
   3   3   5    1.94    0.09
   3   3   5    2.04    0.14
   3   3   5    2.31    0.12
   3   3   5    1.76    0.13
  -3   3  -5    2.10    0.16
  -3   3  -5    1.84    0.14
   5  -3   5   -0.01    0.09
   5  -3   5   -0.01    0.09
  -5  -3  -5    0.03    0.08
   5  -3   5    0.02    0.08
   5   3   5    0.08    0.11
  -5   3  -5    0.09    0.09
  -5   3  -5    0.14    0.10
   5   3   5    0.02    0.08
   7  -3   5    0.87    0.11
   7  -3   5    1.01    0.12
   7  -3   5    1.04    0.13
  -7  -3  -5    0.44    0.15
  -7  -3  -5    0.95    0.11
  -7   3  -5    0.80    0.12
   7   3   5    0.80    0.10
  -7   3  -5    1.27    0.18
   7   3   5    0.85    0.16
  -9  -3  -5    0.06    0.12
  -9  -3  -5   -0.12    0.15
   9  -3   5    0.00    0.12
   9  -3   5    0.13    0.11
   9  -3   5    0.08    0.09
   9   3   5    0.05    0.17
  -9   3  -5    0.04    0.13
  -9   3  -5    0.22    0.12
   9   3   5    0.02    0.10
  11  -3   5    2.55    0.18
  11  -3   5    2.57    0.26
 -11  -3  -5    2.16    0.26
  11  -3   5    2.12    0.21
 -11  -3  -5    2.44    0.22
  11   3   5    2.23    0.21
 -11   3  -5    2.95    0.25
  11   3   5    2.74    0.34
  13  -3   5    0.70    0.13
 -13  -3  -5    0.65    0.20
  13  -3   5    0.71    0.15
  13  -3   5    0.43    0.19
  13   3   5    0.90    0.24
  13   3   5    0.71    0.15
 -13   3  -5    0.73    0.17
  15  -3   5    0.06    0.16
 -15  -3  -5    0.26    0.21
  15  -3   5    0.10    0.14
  15  -3   5    0.04    0.22
 -15   3  -5    0.25    0.19
  15   3   5    0.13    0.16
 -17  -3  -5    0.21    0.22
  17  -3   5   -0.16    0.18
  17  -3   5   -0.12    0.28
  17  -3   5   -0.22    0.17
 -17   3  -5    0.06    0.23
  17   3   5   -0.13    0.18
  19  -3   5    0.23    0.22
  19  -3   5   -0.04    0.21
 -19  -3  -5    0.53    0.25
 -19   3  -5    0.22    0.27
  19   3   5    0.26    0.21
 -21  -3  -5    2.79    0.33
  21  -3   5    1.88    0.27
  21   3   5    2.04    0.27
 -21   3  -5    1.64    0.34
  22  -4  -5   10.17    0.41
 -22  -4   5    9.16    0.53
  22   4  -5    9.07    0.51
  20  -4  -5    7.30    0.43
  20  -4  -5    7.89    0.36
 -20  -4   5    6.77    0.48
  20   4  -5    7.51    0.44
 -18  -4   5   13.95    0.58
  18  -4  -5   13.02    0.58
  18  -4  -5   14.75    0.47
  18  -4  -5   14.65    0.54
  18   4  -5   14.75    0.54
 -16  -4   5    1.01    0.22
  16  -4  -5    1.03    0.21
  16  -4  -5    0.69    0.19
  16  -4  -5    0.88    0.14
  16   4  -5    0.64    0.19
  14  -4  -5   22.04    0.62
  14  -4  -5   22.50    0.68
  14  -4  -5   23.79    0.63
 -14  -4   5   23.26    0.69
  14   4  -5   22.87    0.68
  12  -4  -5   18.39    0.58
 -12  -4   5   18.40    0.56
 -12  -4   5   18.10    0.57
  12   4  -5   18.29    0.55
 -10  -4   5   23.90    0.65
 -10  -4   5   23.14    0.67
  10  -4  -5   23.00    0.67
  10   4  -5   23.08    0.66
  -8  -4   5   40.69    1.01
  -8  -4   5   38.55    1.04
   8  -4  -5   38.45    1.02
   8   4  -5   39.38    1.04
  -6  -4   5   10.26    0.34
  -6  -4   5    9.69    0.33
   6  -4  -5   10.29    0.36
   6   4  -5   10.26    0.33
  -4  -4   5   40.36    1.01
  -4  -4   5   40.54    1.06
   4  -4  -5   40.45    1.02
   4   4  -5   40.99    1.06
  -2  -4   5    1.65    0.16
  -2  -4   5    1.38    0.15
   2   4  -5    1.30    0.15
   2   4  -5    1.17    0.16
   0  -4   5   66.32    1.59
   0  -4   5   65.56    1.69
   0   4  -5   65.76    1.69
   0   4  -5   65.90    1.69
   2  -4   5   28.50    0.73
   2  -4   5   28.71    0.77
  -2   4  -5   28.83    0.77
   2   4   5   27.97    0.71
   2   4   5   29.63    0.71
   2   4   5   29.41    0.68
   4  -4   5   49.39    1.12
   4  -4   5   48.84    1.19
  -4  -4  -5   49.31    1.25
  -4  -4  -5   49.85    1.25
  -4   4  -5   49.44    1.28
   4   4   5   50.11    1.12
  -4   4  -5   47.31    1.27
   4   4   5   46.69    1.16
   4   4   5   49.38    1.16
   4   4   5   47.64    1.25
  -6  -4  -5   60.06    1.58
   6  -4   5   61.46    1.59
   6  -4   5   62.04    1.40
  -6  -4  -5   61.83    1.59
   6  -4   5   61.22    1.49
   6   4   5   61.77    1.40
  -6   4  -5   59.51    1.59
  -6   4  -5   61.62    1.59
   6   4   5   62.71    1.58
  -8  -4  -5   10.30    0.40
   8  -4   5   11.32    0.34
   8  -4   5   11.02    0.38
  -8  -4  -5   10.96    0.38
   8  -4   5   11.56    0.34
   8   4   5   11.45    0.33
   8   4   5   11.39    0.42
  -8   4  -5   10.85    0.39
  -8   4  -5   11.75    0.38
 -10  -4  -5   67.10    1.82
 -10  -4  -5   67.34    1.84
  10  -4   5   67.14    1.82
  10  -4   5   73.05    1.70
  10  -4   5   70.55    1.61
 -10   4  -5   72.14    1.83
  10   4   5   70.92    1.60
  10   4   5   71.60    1.85
  12  -4   5    0.17    0.12
  12  -4   5   -0.02    0.17
  12  -4   5    0.04    0.13
 -12  -4  -5   -0.18    0.19
 -12   4  -5    0.23    0.16
  12   4   5    0.10    0.13
 -14  -4  -5   32.22    0.95
  14  -4   5   32.07    0.83
  14  -4   5   32.11    0.81
  14  -4   5   30.19    0.93
  14   4   5   31.53    0.81
 -14   4  -5   32.04    0.92
 -16  -4  -5    6.76    0.45
  16  -4   5    6.49    0.49
  16  -4   5    6.54    0.33
  16  -4   5    6.30    0.35
 -16   4  -5    6.71    0.42
  16   4   5    5.73    0.34
  18  -4   5    1.41    0.35
  18  -4   5    1.30    0.22
 -18  -4  -5    1.78    0.28
  18  -4   5    1.25    0.22
  18   4   5    1.61    0.23
 -18   4  -5    1.65    0.29
 -20  -4  -5   12.95    0.60
  20  -4   5   11.98    0.52
  20  -4   5   11.57    0.53
 -20   4  -5   10.89    0.65
  20   4   5   12.04    0.52
  21  -5  -5    2.96    0.39
 -21  -5   5    2.78    0.33
  21   5  -5    2.93    0.31
  19  -5  -5    4.02    0.28
  19  -5  -5    4.56    0.39
 -19  -5   5    2.66    0.32
  19   5  -5    2.75    0.39
  17  -5  -5    7.34    0.31
  17  -5  -5    7.82    0.42
 -17  -5   5    7.10    0.45
  17  -5  -5    7.76    0.38
  17   5  -5    7.57    0.41
 -15  -5   5   25.23    0.77
  15  -5  -5   26.26    0.77
  15   5  -5   26.26    0.77
 -13  -5   5    3.32    0.32
  13  -5  -5    4.03    0.32
  13   5  -5    3.51    0.29
 -11  -5   5   49.00    1.24
  11  -5  -5   47.92    1.26
 -11  -5   5   48.02    1.30
  11   5  -5   49.07    1.29
   9  -5  -5    2.17    0.27
  -9  -5   5    2.23    0.24
  -9  -5   5    1.89    0.24
   9   5  -5    1.81    0.24
   9   5  -5    1.77    0.21
   7  -5  -5   58.72    1.51
  -7  -5   5   60.98    1.49
  -7  -5   5   59.64    1.56
   7   5  -5   60.68    1.56
   7   5  -5   60.98    1.56
  -5  -5   5   13.93    0.41
  -5  -5   5   13.44    0.42
   5  -5  -5   13.32    0.43
   5   5  -5   13.73    0.42
   5   5  -5   13.55    0.42
  -3  -5   5   80.17    1.96
   3  -5  -5   80.90    1.96
  -3  -5   5   80.88    2.07
   3   5  -5   81.04    2.07
   3   5  -5   81.39    2.07
  -1  -5   5   45.74    1.15
   1  -5  -5   48.07    1.15
  -1  -5   5   46.82    1.22
   1   5  -5   47.16    1.23
   1   5  -5   46.23    1.22
  -1  -5  -5   12.15    0.33
   1  -5   5   11.75    0.35
   1  -5   5   11.56    0.37
   1   5   5   11.17    0.32
  -1   5  -5   11.45    0.37
   1   5   5   11.13    0.31
  -1   5  -5   11.98    0.38
  -3  -5  -5   78.48    1.95
  -3  -5  -5   79.39    1.95
   3  -5   5   76.74    1.86
   3  -5   5   76.80    1.74
   3  -5   5   75.49    1.98
  -3   5  -5   73.83    1.98
   3   5   5   79.63    1.83
  -3   5  -5   76.86    1.98
   3   5   5   74.38    1.83
   3   5   5   79.37    1.74
   5  -5   5    5.07    0.22
   5  -5   5    4.96    0.21
  -5  -5  -5    5.05    0.21
  -5  -5  -5    5.24    0.23
   5   5   5    5.02    0.22
   5   5   5    5.03    0.20
  -5   5  -5    5.36    0.25
  -5   5  -5    4.55    0.26
   7  -5   5   52.95    1.22
  -7  -5  -5   54.83    1.38
  -7  -5  -5   50.84    1.38
   7  -5   5   52.24    1.29
   7  -5   5   52.26    1.39
   7   5   5   52.50    1.37
  -7   5  -5   53.65    1.39
   7   5   5   53.32    1.21
  -7   5  -5   51.04    1.39
  -9  -5  -5    9.28    0.37
   9  -5   5    9.46    0.38
  -9  -5  -5    8.95    0.38
   9  -5   5   10.03    0.33
   9  -5   5    9.53    0.32
  -9   5  -5   10.13    0.38
   9   5   5    9.91    0.31
   9   5   5    9.29    0.40
 -11  -5  -5   24.89    0.76
  11  -5   5   25.91    0.68
 -11  -5  -5   23.92    0.75
  11  -5   5   24.92    0.75
  11  -5   5   25.11    0.64
 -11   5  -5   25.83    0.75
  11   5   5   25.25    0.64
 -13  -5  -5   24.75    0.82
  13  -5   5   26.89    0.70
  13  -5   5   25.59    0.68
  13  -5   5   25.70    0.81
  13   5   5   26.31    0.68
 -13   5  -5   26.66    0.79
  15  -5   5    1.56    0.27
 -15  -5  -5    1.30    0.26
  15  -5   5    1.49    0.19
  15  -5   5    1.55    0.19
 -15   5  -5    1.56    0.24
  15   5   5    1.48    0.20
 -17  -5  -5   39.32    1.16
  17  -5   5   38.70    1.02
  17  -5   5   37.47    1.17
  17  -5   5   38.41    0.98
 -17   5  -5   38.02    1.14
  17   5   5   38.18    0.99
  19  -5   5    1.80    0.25
 -19  -5  -5    2.16    0.31
  19  -5   5    1.43    0.26
 -19   5  -5    2.11    0.34
  19   5   5    2.03    0.26
 -21  -5  -5   14.40    0.67
  21  -5   5   13.14    0.56
  21  -5   5   13.04    0.61
  21   5   5   12.60    0.55
  20  -6  -5    0.31    0.24
 -20  -6   5   -0.10    0.30
  20  -6  -5    0.55    0.16
  20   6  -5    0.12    0.27
 -18  -6   5    0.11    0.27
  18  -6  -5    0.63    0.24
  18  -6  -5    0.68    0.22
  18  -6  -5    0.99    0.15
  18   6  -5    0.63    0.24
  16  -6  -5    0.13    0.21
 -16  -6   5    0.10    0.23
  16   6  -5   -0.21    0.20
 -14  -6   5    0.09    0.20
  14  -6  -5    0.30    0.20
  14   6  -5    0.04    0.19
 -12  -6   5    0.72    0.19
  12  -6  -5    0.78    0.20
  12   6  -5    0.59    0.17
 -10  -6   5    0.31    0.16
  10  -6  -5    0.33    0.18
 -10  -6   5    0.28    0.18
  10   6  -5    0.33    0.15
  -8  -6   5    0.11    0.15
  -8  -6   5   -0.06    0.14
   8  -6  -5    0.04    0.17
   8   6  -5    0.07    0.14
  -6  -6   5    0.41    0.14
  -6  -6   5    0.13    0.13
   6  -6  -5    0.24    0.16
   6   6  -5    0.51    0.15
   6   6  -5    0.17    0.13
   4  -6  -5    2.20    0.24
  -4  -6   5    2.10    0.21
  -4  -6   5    2.22    0.23
   4   6  -5    2.32    0.21
   4   6  -5    2.31    0.23
   2  -6  -5    2.24    0.22
  -2  -6   5    1.79    0.19
  -2  -6   5    2.01    0.21
   2   6  -5    1.95    0.21
   2   6  -5    1.77    0.21
   0  -6   5    1.15    0.13
   0  -6  -5    1.25    0.12
   0  -6   5    1.10    0.13
   0   6  -5    1.04    0.13
   0   6   5    1.08    0.12
   0   6  -5    1.12    0.14
  -2  -6  -5    0.09    0.06
   2  -6   5    0.20    0.09
   2  -6   5    0.14    0.12
  -2  -6  -5    0.12    0.08
   2  -6   5    0.06    0.11
   2   6   5    0.07    0.08
  -2   6  -5   -0.04    0.11
  -2   6  -5    0.21    0.13
   2   6   5    0.12    0.08
  -4  -6  -5    1.22    0.13
   4  -6   5    1.26    0.12
   4  -6   5    1.13    0.13
  -4  -6  -5    1.15    0.13
   4  -6   5    1.21    0.15
  -4   6  -5    1.20    0.17
   4   6   5    1.32    0.14
  -4   6  -5    1.12    0.14
   4   6   5    1.00    0.10
   6  -6   5    0.24    0.11
   6  -6   5    0.35    0.12
  -6  -6  -5    0.20    0.10
  -6  -6  -5    0.25    0.13
  -6   6  -5    0.33    0.14
   6   6   5    0.31    0.10
   6   6   5    0.49    0.12
   8  -6   5    0.14    0.12
  -8  -6  -5   -0.07    0.14
  -8  -6  -5    0.19    0.13
   8  -6   5    0.05    0.16
   8  -6   5    0.19    0.11
  -8   6  -5    0.26    0.15
   8   6   5    0.22    0.11
 -10  -6  -5    0.40    0.18
  10  -6   5    0.53    0.14
 -10  -6  -5    0.49    0.17
  10  -6   5    0.81    0.19
  10  -6   5    0.69    0.14
  10   6   5    0.76    0.14
 -10   6  -5    0.84    0.18
 -12  -6  -5   -0.17    0.19
  12  -6   5   -0.03    0.14
  12  -6   5   -0.12    0.21
  12  -6   5    0.09    0.14
  12   6   5   -0.03    0.15
 -12   6  -5   -0.10    0.19
 -14  -6  -5   -0.05    0.22
  14  -6   5    0.32    0.17
  14  -6   5    0.19    0.16
  14  -6   5    0.24    0.26
 -14   6  -5    0.59    0.23
  14   6   5    0.33    0.18
  16  -6   5    0.50    0.20
 -16  -6  -5    0.19    0.27
  16  -6   5    0.51    0.30
  16  -6   5    0.32    0.19
 -16   6  -5    0.18    0.26
  16   6   5    0.46    0.21
 -18  -6  -5    0.74    0.29
  18  -6   5    1.32    0.25
  18  -6   5    0.91    0.24
  18  -6   5    1.34    0.37
  18   6   5    1.11    0.25
 -18   6  -5    0.88    0.32
  20  -6   5    0.66    0.27
  20  -6   5    0.18    0.28
 -20  -6  -5    0.34    0.30
  20   6   5    0.21    0.26
  19  -7  -5    1.13    0.26
 -19  -7   5    0.29    0.31
  19   7  -5    0.73    0.28
 -17  -7   5    4.72    0.48
  17  -7  -5    6.32    0.42
  17   7  -5    5.16    0.45
 -15  -7   5    9.65    0.49
  15  -7  -5   10.40    0.48
  15   7  -5    9.98    0.48
  13  -7  -5    3.36    0.37
 -13  -7   5    3.52    0.35
  13   7  -5    3.48    0.35
  11  -7  -5   22.76    0.71
 -11  -7   5   22.87    0.69
  11   7  -5   22.83    0.70
  -9  -7   5    0.30    0.19
  -9  -7   5    0.55    0.17
   9  -7  -5    0.34    0.19
   9   7  -5    0.28    0.16
   7  -7  -5   35.43    0.97
  -7  -7   5   35.64    0.99
  -7  -7   5   35.21    0.94
   7   7  -5   36.42    0.98
   5  -7  -5    6.20    0.35
  -5  -7   5    6.70    0.33
  -5  -7   5    6.95    0.30
   5   7  -5    6.99    0.32
  -3  -7   5   45.06    1.14
  -3  -7   5   45.59    1.20
   3  -7  -5   44.06    1.16
   3   7  -5   45.37    1.20
  -1  -7   5   29.74    0.79
  -1  -7   5   29.94    0.84
   1  -7  -5   30.37    0.80
   1   7  -5   31.01    0.84
  -1   7   5   29.24    0.70
  -1  -7  -5    2.92    0.21
   1  -7   5    2.98    0.22
   1  -7   5    2.74    0.25
   1   7   5    2.54    0.15
  -1   7  -5    2.90    0.25
   3  -7   5   52.08    1.18
  -3  -7  -5   52.11    1.24
  -3  -7  -5   48.78    1.34
  -3  -7  -5   52.51    1.31
   3  -7   5   50.94    1.36
   3  -7   5   51.00    1.27
  -3   7  -5   52.38    1.36
   3   7   5   50.22    1.17
  -5  -7  -5    7.19    0.25
   5  -7   5    6.89    0.34
   5  -7   5    7.05    0.26
  -5  -7  -5    6.65    0.31
   5  -7   5    7.12    0.30
   5   7   5    7.33    0.24
  -5   7  -5    7.66    0.33
  -7  -7  -5   38.18    1.08
  -7  -7  -5   40.37    1.05
   7  -7   5   39.77    0.94
   7  -7   5   39.13    1.01
  -7   7  -5   40.72    1.09
   7   7   5   39.47    0.93
   9  -7   5    5.07    0.25
   9  -7   5    5.03    0.36
  -9  -7  -5    5.02    0.28
   9  -7   5    5.30    0.29
  -9  -7  -5    4.37    0.34
   9   7   5    5.25    0.27
  -9   7  -5    5.03    0.34
  11  -7   5   19.35    0.67
  11  -7   5   19.76    0.59
 -11  -7  -5   20.07    0.63
  11  -7   5   19.57    0.55
  11   7   5   19.53    0.55
 -11   7  -5   20.29    0.66
  13  -7   5   10.88    0.42
 -13  -7  -5   10.37    0.48
  13  -7   5   10.61    0.53
  13  -7   5   10.68    0.41
 -13   7  -5   10.53    0.51
  13   7   5   11.23    0.43
 -15  -7  -5    1.09    0.27
  15  -7   5    1.23    0.31
  15  -7   5    1.07    0.21
  15  -7   5    1.21    0.21
 -15   7  -5    1.13    0.29
  15   7   5    1.54    0.24
 -17  -7  -5   18.98    0.78
  17  -7   5   19.49    0.65
  17  -7   5   20.68    0.82
  17  -7   5   21.61    0.67
 -17   7  -5   20.17    0.79
  17   7   5   21.03    0.66
  19  -7   5    2.40    0.30
  19  -7   5    2.05    0.30
 -19  -7  -5    1.32    0.36
  19   7   5    1.82    0.29
 -18  -8   5   12.63    0.66
  18  -8  -5   15.05    0.59
  18   8  -5   13.88    0.66
  16  -8  -5   -0.09    0.24
 -16  -8   5    0.19    0.26
  16   8  -5    0.08    0.26
 -14  -8   5   15.41    0.60
  14  -8  -5   16.11    0.62
  14   8  -5   16.37    0.62
  12  -8  -5    9.77    0.48
 -12  -8   5    9.92    0.45
  12   8  -5   10.24    0.47
 -10  -8   5   21.36    0.66
  10  -8  -5   20.73    0.68
  10   8  -5   20.86    0.67
  -8  -8   5   31.72    0.86
  -8  -8   5   30.62    0.91
   8  -8  -5   31.06    0.90
   8   8  -5   32.04    0.90
   6  -8  -5    4.16    0.36
  -6  -8   5    4.40    0.29
  -6  -8   5    4.20    0.34
   6   8  -5    4.87    0.31
  -4  -8   5   37.15    0.97
  -4  -8   5   36.62    1.03
   4  -8  -5   36.31    1.01
   4   8  -5   38.29    1.02
   2  -8  -5    2.57    0.30
  -2  -8   5    2.19    0.28
  -2  -8   5    2.03    0.24
  -2   8   5    1.87    0.14
   2   8  -5    2.00    0.27
   0  -8   5   41.55    1.07
   0  -8  -5   42.30    1.08
   0  -8   5   42.40    1.14
   0   8  -5   43.26    1.14
   0   8   5   41.27    0.96
  -2  -8  -5    7.52    0.33
   2  -8   5    8.61    0.33
   2  -8   5    7.71    0.28
  -2  -8  -5    8.52    0.26
  -2  -8  -5    8.36    0.32
   2  -8   5    8.20    0.37
  -2   8  -5    8.13    0.36
   2   8   5    7.84    0.25
   4  -8   5   41.85    1.08
   4  -8   5   42.64    0.99
  -4  -8  -5   42.98    1.10
  -4  -8  -5   40.58    1.14
  -4  -8  -5   41.90    1.04
   4  -8   5   42.47    1.16
  -4   8  -5   42.92    1.15
   4   8   5   42.95    0.98
   6  -8   5   31.17    0.84
  -6  -8  -5   31.79    0.85
   6  -8   5   31.18    0.77
  -6  -8  -5   30.16    0.89
  -6   8  -5   32.46    0.90
   6   8   5   32.60    0.76
   8  -8   5    6.31    0.31
   8  -8   5    6.64    0.29
  -8  -8  -5    6.54    0.29
  -8  -8  -5    5.94    0.38
   8   8   5    6.26    0.29
  -8   8  -5    6.50    0.38
  10  -8   5   53.10    1.34
  10  -8   5   52.19    1.25
 -10  -8  -5   53.46    1.41
  10  -8   5   52.75    1.45
  10   8   5   52.84    1.26
 -10   8  -5   53.34    1.45
  12  -8   5    2.54    0.30
 -12  -8  -5    2.15    0.23
  12  -8   5    2.48    0.30
  12  -8   5    2.04    0.29
  12   8   5    2.08    0.23
 -12   8  -5    1.95    0.27
 -14  -8  -5   21.47    0.73
  14  -8   5   21.26    0.80
  14  -8   5   21.81    0.65
  14  -8   5   22.55    0.67
  14   8   5   22.47    0.66
 -14   8  -5   21.85    0.79
  16  -8   5    4.68    0.40
  16  -8   5    4.98    0.42
  16  -8   5    4.40    0.42
 -16  -8  -5    3.55    0.34
  16   8   5    4.24    0.42
 -17  -9   5    0.12    0.32
  17  -9  -5    0.20    0.26
  17   9  -5    0.04    0.32
 -15  -9   5    0.04    0.28
  15  -9  -5    0.49    0.26
  15   9  -5    0.26    0.28
 -13  -9   5    0.18    0.24
  13  -9  -5   -0.13    0.24
  13   9  -5    0.07    0.26
  11  -9  -5   -0.01    0.23
 -11  -9   5    0.00    0.22
  11   9  -5    0.05    0.22
  -9  -9   5    0.53    0.20
   9  -9  -5    0.16    0.23
   9   9  -5    0.30    0.21
  -7  -9   5    2.26    0.22
  -7  -9   5    1.98    0.25
   7  -9  -5    2.35    0.27
   7   9  -5    2.22    0.23
   5  -9  -5    2.02    0.26
  -5  -9   5    1.91    0.24
  -5  -9   5    1.72    0.20
   5   9  -5    1.86    0.21
  -3  -9   5    0.95    0.21
   3  -9  -5    1.16    0.23
  -3  -9   5    1.16    0.18
   3   9  -5    1.16    0.20
   1  -9  -5    2.77    0.33
  -1  -9   5    2.69    0.27
  -1  -9   5    2.58    0.34
   1   9  -5    3.06    0.31
  -1   9   5    2.81    0.16
   1  -9   5    0.37    0.12
  -1  -9  -5    0.47    0.09
  -1  -9  -5    0.49    0.19
  -1  -9  -5    0.31    0.16
   1  -9   5    0.50    0.15
   1  -9   5    0.34    0.20
   1   9   5    0.55    0.10
  -1   9  -5    0.29    0.18
  -3  -9  -5    0.41    0.16
   3  -9   5    0.30    0.19
   3  -9   5    0.42    0.13
  -3  -9  -5    0.26    0.18
  -3  -9  -5    0.30    0.10
   3  -9   5    0.46    0.16
  -3   9  -5    0.32    0.19
   3   9   5    0.52    0.12
   5  -9   5    0.26    0.20
   5  -9   5    0.32    0.16
   5  -9   5    0.28    0.13
  -5  -9  -5    0.19    0.11
  -5  -9  -5   -0.11    0.21
   5   9   5    0.42    0.14
  -5   9  -5    0.37    0.20
  -7  -9  -5   -0.09    0.12
   7  -9   5    0.18    0.17
   7  -9   5    0.15    0.14
   7   9   5    0.14    0.17
  -7   9  -5   -0.14    0.21
  -9  -9  -5    0.43    0.15
   9  -9   5    0.35    0.25
   9  -9   5    0.56    0.17
   9  -9   5    0.56    0.19
   9   9   5    0.55    0.20
  -9   9  -5    0.28    0.24
  11  -9   5    0.29    0.19
  11  -9   5    0.35    0.20
  11  -9   5   -0.07    0.26
 -11  -9  -5   -0.14    0.17
  11   9   5    0.09    0.21
 -11   9  -5   -0.04    0.26
 -13  -9  -5    0.46    0.21
  13  -9   5    0.25    0.21
  13  -9   5    0.32    0.22
  13  -9   5    0.38    0.31
 -13   9  -5    0.18    0.31
  13   9   5    0.59    0.24
  15  -9   5    1.28    0.28
 -15  -9  -5    0.76    0.25
  15  -9   5    0.49    0.36
  15  -9   5    0.70    0.25
  15   9   5    0.92    0.27
 -14 -10   5    2.63    0.33
  14 -10  -5    2.76    0.33
  14  10  -5    2.29    0.35
  12 -10  -5    3.92    0.45
 -12 -10   5    4.23    0.44
  12  10  -5    4.11    0.48
 -10 -10   5   15.43    0.59
  10 -10  -5   16.07    0.64
  10  10  -5   15.87    0.63
   8 -10  -5   17.79    0.67
  -8 -10   5   17.43    0.60
   8  10  -5   17.20    0.64
  -6 -10   5   11.65    0.47
   6 -10  -5   11.17    0.55
  -6 -10   5   11.39    0.55
   6  10  -5   10.99    0.50
  -4 -10   5   24.66    0.80
   4 -10  -5   24.77    0.81
  -4 -10   5   25.61    0.73
   4  10  -5   25.64    0.79
  -2 -10   5    0.06    0.13
  -2 -10   5    0.12    0.23
   2 -10  -5    0.37    0.25
  -2 -10   5    0.26    0.17
   2  10  -5    0.26    0.21
   0 -10  -5   19.89    0.53
   0 -10   5   19.78    0.67
   0 -10   5   19.04    0.52
   0 -10   5   19.81    0.60
   0 -10  -5   18.66    0.64
   0  10  -5   19.75    0.66
   2 -10   5    4.93    0.27
   2 -10   5    5.23    0.32
   2 -10   5    5.21    0.42
  -2 -10  -5    5.50    0.37
  -2 -10  -5    5.19    0.36
  -2 -10  -5    5.30    0.23
  -2  10  -5    5.00    0.37
   4 -10   5   13.07    0.47
   4 -10   5   13.08    0.54
  -4 -10  -5   12.24    0.53
   4 -10   5   12.71    0.40
  -4 -10  -5   13.32    0.40
  -4  10  -5   12.77    0.53
  -6 -10  -5   14.18    0.44
   6 -10   5   14.05    0.44
   6 -10   5   14.23    0.49
  -6  10  -5   13.74    0.57
  -8 -10  -5    0.89    0.15
   8 -10   5    0.80    0.19
   8 -10   5    0.49    0.20
  -8  10  -5    0.42    0.26
 -10 -10  -5   19.85    0.61
  10 -10   5   19.47    0.60
  10 -10   5   19.50    0.74
  10 -10   5   19.95    0.64
 -10  10  -5   18.98    0.74
 -12 -10  -5    1.32    0.22
  12 -10   5    1.35    0.26
  12 -10   5    0.43    0.33
  12 -10   5    1.35    0.24
 -14 -10  -5    8.08    0.46
  14 -10   5    8.42    0.68
  14 -10   5    9.14    0.47
  14 -10   5    9.84    0.54
  11 -11  -5   10.81    0.61
 -11 -11   5   11.51    0.54
  11  11  -5   10.02    0.63
   9 -11  -5   -0.06    0.29
  -9 -11   5    0.10    0.24
   9  11  -5   -0.03    0.28
   7 -11  -5   18.14    0.72
  -7 -11   5   17.49    0.62
   7  11  -5   17.68    0.68
   5 -11  -5   12.23    0.61
  -5 -11   5   11.95    0.49
   5  11  -5   11.88    0.56
   3 -11  -5   13.17    0.63
  -3 -11   5   13.52    0.50
  -3 -11   5   12.57    0.61
   3  11  -5   12.97    0.58
  -1 -11   5   20.96    0.65
   1 -11  -5   20.18    0.73
  -1 -11   5   20.70    0.74
   1  11  -5   20.39    0.71
  -1 -11  -5    3.54    0.43
  -1 -11  -5    3.51    0.21
  -1 -11  -5    3.61    0.37
   1 -11   5    3.32    0.45
   1 -11   5    3.71    0.33
  -1  11  -5    3.50    0.43
  -3 -11  -5   31.53    0.83
   3 -11   5   30.70    0.96
   3 -11   5   30.88    0.87
  -3  11  -5   30.23    0.95
  -5 -11  -5    0.04    0.13
   5 -11   5    0.43    0.28
   5 -11   5    0.15    0.20
  -5  11  -5    0.15    0.28
  -7 -11  -5   37.17    1.00
   7 -11   5   36.33    1.01
   9 -11   5    5.22    0.54
   9 -11   5    6.00    0.41
  -9 -11  -5    6.38    0.33
  11 -11   5   10.32    0.66
 -11 -11  -5   12.29    0.47
  11 -11   5   12.25    0.51
   8 -12  -5    0.45    0.34
  -8 -12   5    0.77    0.26
   8  12  -5    0.04    0.34
   6 -12  -5   -0.01    0.34
  -6 -12   5    0.48    0.24
   6  12  -5   -0.10    0.31
   4 -12  -5    0.48    0.34
  -4 -12   5    0.87    0.24
   4  12  -5    0.95    0.32
  -2 -12   5    0.27    0.22
   2 -12  -5    0.12    0.34
   2  12  -5    0.41    0.30
   0 -12   5    3.18    0.35
   0 -12   5    3.36    0.38
   0 -12  -5    2.98    0.39
   0  12  -5    3.82    0.50
   2 -12   5    0.15    0.29
  -2 -12  -5   -0.03    0.12
   2 -12   5   -0.08    0.21
   4 -12   5    0.42    0.31
  -4 -12  -5    0.43    0.14
   4 -12   5    0.60    0.22
  -6 -12  -5    0.09    0.15
   6 -12   5    0.17    0.22
 -22   0   6    1.19    0.28
  22   0  -6    1.29    0.22
  20   0  -6   22.75    0.71
 -20   0   6   24.04    0.76
  18   0  -6    0.77    0.17
 -18   0   6    0.72    0.24
  16   0  -6   40.74    1.14
  16   0  -6   42.91    1.12
 -16   0   6   41.67    1.14
  14   0  -6    4.66    0.30
  14   0  -6    4.64    0.23
 -14   0   6    5.02    0.34
 -12   0   6   55.40    1.44
  12   0  -6   55.96    1.48
  12   0  -6   58.64    1.46
  10   0  -6   37.05    0.93
  10   0  -6   34.86    0.94
 -10   0   6   34.93    0.94
  -8   0   6   36.28    0.93
   8   0  -6   36.64    0.93
   8   0  -6   34.97    0.93
   6   0  -6   52.09    1.36
   6   0  -6   54.20    1.36
  -6   0   6   53.65    1.32
   4   0  -6    7.38    0.23
   4   0  -6    7.48    0.23
  -4   0   6    7.32    0.23
  -4   0   6    7.50    0.27
   2   0  -6  136.10    3.49
   2   0  -6  140.00    3.50
  -2   0   6  141.28    3.31
   0   0  -6    6.65    0.21
   0   0   6    6.69    0.22
   0   0   6    6.21    0.23
   0   0  -6    7.27    0.23
   2   0   6  103.13    2.61
  -2   0  -6  105.47    2.62
  -2   0  -6  102.27    2.60
   2   0   6  101.72    2.45
   4   0   6   23.48    0.58
  -4   0  -6   24.37    0.65
   4   0   6   22.78    0.65
  -4   0  -6   22.87    0.62
   4   0   6   23.22    0.58
   6   0   6    5.77    0.23
  -6   0  -6    5.44    0.22
  -6   0  -6    5.96    0.26
  -6   0  -6    4.98    0.26
   6   0   6    5.66    0.18
   6   0   6    5.43    0.28
   8   0   6   18.70    0.48
   8   0   6   17.62    0.57
  -8   0  -6   18.95    0.56
  -8   0  -6   17.00    0.52
  -8   0  -6   18.11    0.53
   8   0   6   18.53    0.46
  10   0   6    0.55    0.20
  10   0   6    0.07    0.12
 -10   0  -6    0.37    0.15
  12   0   6   48.47    1.36
  12   0   6   44.74    1.15
  12   0   6   49.06    1.14
 -12   0  -6   49.60    1.32
 -14   0  -6    0.12    0.19
  14   0   6    0.03    0.16
  16   0   6   45.11    1.12
 -16   0  -6   45.97    1.29
 -18   0  -6    4.18    0.43
  18   0   6    3.48    0.36
 -20   0  -6    8.50    0.52
  20   0   6    8.26    0.46
 -21  -1   6   -0.28    0.26
  21  -1  -6    0.22    0.18
 -21   1   6    0.30    0.25
  21   1  -6    0.00    0.20
  19  -1  -6    8.53    0.36
 -19  -1   6    8.41    0.48
  19   1  -6    8.10    0.38
 -19   1   6    8.46    0.46
  17  -1  -6    4.70    0.27
 -17  -1   6    4.08    0.39
  17  -1  -6    4.46    0.36
  17   1  -6    4.70    0.29
 -17   1   6    4.24    0.39
 -15  -1   6    9.00    0.44
  15  -1  -6    9.25    0.33
  15  -1  -6    9.51    0.39
 -15   1   6    8.97    0.44
  15   1  -6   10.00    0.35
  15   1  -6    8.96    0.41
 -13  -1   6   11.38    0.45
  13  -1  -6   11.32    0.34
  13  -1  -6   11.49    0.39
  13   1  -6   10.57    0.40
  13   1  -6   11.19    0.37
 -13   1   6   10.77    0.45
  11  -1  -6    0.66    0.13
 -11  -1   6    0.56    0.16
  11  -1  -6    0.65    0.09
 -11   1   6    0.50    0.17
  11   1  -6    0.55    0.11
  11   1  -6    0.59    0.12
  -9  -1   6   11.35    0.39
  -9  -1   6   10.84    0.36
   9   1  -6   11.69    0.34
  -9   1   6   10.91    0.39
   9   1  -6   10.74    0.35
  -7  -1   6    6.87    0.25
  -7  -1   6    6.98    0.29
   7   1  -6    7.47    0.24
   7   1  -6    7.33    0.25
  -7   1   6    7.09    0.30
  -5  -1   6   11.15    0.35
  -5  -1   6    9.94    0.32
   5   1  -6   10.99    0.32
   5   1  -6   10.59    0.31
  -5   1   6   10.75    0.35
  -3  -1   6   15.22    0.43
  -3  -1   6   15.48    0.44
   3   1  -6   15.04    0.43
  -3   1   6   15.91    0.44
   3   1  -6   16.05    0.43
   1  -1  -6    6.04    0.18
  -1  -1   6    5.42    0.22
   1  -1  -6    6.61    0.21
   1   1  -6    5.79    0.20
  -1   1   6    6.14    0.22
   1   1  -6    6.25    0.22
  -1  -1  -6   17.24    0.47
   1  -1   6   17.43    0.49
   1  -1   6   17.59    0.46
  -1  -1  -6   18.01    0.49
   1   1   6   17.36    0.45
   1   1   6   17.19    0.50
  -1   1  -6   18.05    0.49
  -1   1  -6   17.46    0.48
   3  -1   6    2.99    0.15
  -3  -1  -6    2.92    0.14
  -3  -1  -6    3.38    0.20
   3  -1   6    2.81    0.19
   3   1   6    2.83    0.21
   3   1   6    3.02    0.17
   3   1   6    2.85    0.13
  -3   1  -6    2.89    0.16
  -3   1  -6    3.32    0.18
  -5  -1  -6   27.20    0.74
  -5  -1  -6   27.33    0.78
   5  -1   6   28.26    0.68
   5  -1   6   28.13    0.69
   5  -1   6   26.84    0.76
  -5   1  -6   28.19    0.76
   5   1   6   28.71    0.68
   5   1   6   28.92    0.79
  -5   1  -6   27.40    0.75
   5   1   6   28.13    0.68
   7  -1   6   -0.05    0.12
  -7  -1  -6    0.01    0.10
  -7  -1  -6    0.08    0.14
   7  -1   6    0.03    0.11
   7  -1   6    0.04    0.07
   7   1   6   -0.09    0.10
   7   1   6    0.20    0.17
   7   1   6   -0.18    0.14
   7   1   6    0.00    0.05
  -7   1  -6    0.37    0.12
  -7   1  -6    0.07    0.11
   9  -1   6   20.36    0.64
  -9  -1  -6   20.81    0.61
   9  -1   6   20.48    0.53
   9  -1   6   21.00    0.55
  -9  -1  -6   21.80    0.65
   9   1   6   20.96    0.55
   9   1   6   21.46    0.67
  -9   1  -6   21.23    0.63
  11  -1   6    3.07    0.34
 -11  -1  -6    2.59    0.28
 -11  -1  -6    3.13    0.30
  11  -1   6    2.55    0.16
  11  -1   6    2.52    0.23
  11   1   6    2.62    0.23
  11   1   6    3.33    0.38
 -11   1  -6    3.28    0.28
 -13  -1  -6    3.90    0.34
  13  -1   6    3.13    0.27
  13  -1   6    3.33    0.19
  13   1   6    3.29    0.26
 -13   1  -6    3.65    0.32
  15  -1   6    4.40    0.25
 -15  -1  -6    4.42    0.38
  15  -1   6    3.93    0.30
 -15   1  -6    4.59    0.38
  15   1   6    4.29    0.31
 -17  -1  -6    0.29    0.22
  17  -1   6    0.44    0.19
 -17   1  -6    0.41    0.23
  17   1   6    0.48    0.20
  19  -1   6    1.61    0.24
 -19  -1  -6    1.56    0.28
  19   1   6    1.45    0.24
 -19   1  -6    1.89    0.29
 -21  -1  -6    0.24    0.29
  21  -1   6    0.35    0.25
 -21   1  -6    0.15    0.30
  21   1   6    0.12    0.25
  22  -2  -6    0.64    0.19
 -22  -2   6    0.22    0.27
  22   2  -6    0.57    0.23
 -22   2   6    0.35    0.27
  20  -2  -6    3.59    0.29
 -20  -2   6    3.31    0.31
  20   2  -6    2.81    0.34
 -20   2   6    3.58    0.42
 -18  -2   6    2.25    0.28
  18  -2  -6    2.47    0.27
  18  -2  -6    2.92    0.24
 -18   2   6    3.67    0.38
  18   2  -6    2.58    0.30
 -16  -2   6   11.43    0.51
  16  -2  -6   11.97    0.47
  16  -2  -6   12.78    0.39
  16   2  -6   12.76    0.44
 -16   2   6   12.83    0.51
  14  -2  -6    0.27    0.10
 -14  -2   6    0.23    0.19
 -14   2   6    0.02    0.19
  14   2  -6    0.02    0.17
  14   2  -6    0.00    0.14
 -12  -2   6   11.87    0.44
  12   2  -6   12.13    0.38
  12   2  -6   10.99    0.40
 -12   2   6   11.55    0.45
 -10  -2   6    8.83    0.35
 -10  -2   6    8.45    0.33
 -10   2   6    8.26    0.37
  10   2  -6    8.63    0.30
  10   2  -6    8.40    0.31
  -8  -2   6    0.75    0.15
  -8  -2   6    1.05    0.13
   8   2  -6    0.90    0.11
  -8   2   6    0.76    0.15
   8   2  -6    0.93    0.12
  -6  -2   6    6.47    0.27
  -6  -2   6    5.81    0.24
   6   2  -6    6.07    0.23
  -6   2   6    5.76    0.27
   6   2  -6    5.97    0.23
  -4  -2   6    0.05    0.10
   4   2  -6    0.05    0.08
   4   2  -6    0.00    0.08
  -4   2   6    0.09    0.10
  -2  -2   6   25.11    0.68
  -2  -2   6   25.26    0.65
   2   2  -6   25.26    0.67
   2   2  -6   25.08    0.68
  -2   2   6   25.89    0.65
   0  -2   6    2.41    0.16
   0  -2   6    2.26    0.17
   0   2   6    2.69    0.14
   0   2  -6    2.41    0.16
   0   2  -6    2.70    0.16
  -2  -2  -6   27.04    0.81
   2  -2   6   30.72    0.75
  -2  -2  -6   31.04    0.78
   2   2   6   30.85    0.82
  -2   2  -6   31.04    0.81
  -2   2  -6   29.74    0.80
   2   2   6   30.15    0.74
   4  -2   6    5.55    0.22
   4  -2   6    5.35    0.20
  -4  -2  -6    5.45    0.20
   4  -2   6    5.09    0.24
  -4   2  -6    5.89    0.24
   4   2   6    5.42    0.17
   4   2   6    5.58    0.25
  -4   2  -6    5.25    0.23
   4   2   6    5.06    0.29
   4   2   6    5.36    0.22
  -6  -2  -6    4.25    0.28
  -6  -2  -6    4.62    0.20
   6  -2   6    4.86    0.19
   6  -2   6    4.48    0.25
   6  -2   6    4.90    0.22
   6   2   6    4.61    0.22
   6   2   6    4.81    0.15
   6   2   6    4.89    0.20
  -6   2  -6    5.10    0.25
   6   2   6    4.96    0.31
  -8  -2  -6    4.38    0.30
   8  -2   6    4.20    0.28
   8  -2   6    4.45    0.19
   8  -2   6    4.19    0.23
  -8   2  -6    4.92    0.26
   8   2   6    4.66    0.22
  -8   2  -6    4.47    0.26
   8   2   6    5.01    0.35
 -10  -2  -6    0.97    0.18
  10  -2   6    1.02    0.11
  10  -2   6    0.94    0.14
  10  -2   6    0.69    0.18
  10   2   6    0.81    0.13
 -10   2  -6    1.06    0.16
 -12  -2  -6   12.69    0.48
  12  -2   6   12.47    0.40
  12  -2   6   12.52    0.37
  12  -2   6   11.41    0.51
 -12   2  -6   13.23    0.47
  12   2   6   12.42    0.40
  14  -2   6   -0.01    0.13
 -14  -2  -6    0.06    0.20
  14  -2   6    0.03    0.16
  14   2   6   -0.20    0.15
 -14   2  -6    0.12    0.19
  16  -2   6    6.73    0.36
 -16  -2  -6    7.63    0.44
  16  -2   6    6.04    0.32
  16   2   6    6.43    0.35
 -16   2  -6    6.47    0.45
 -18  -2  -6    1.21    0.26
  18  -2   6    0.65    0.22
  18   2   6    0.86    0.22
 -18   2  -6    1.01    0.27
 -20  -2  -6    0.67    0.28
  20  -2   6    0.07    0.23
 -20   2  -6    0.10    0.29
  20   2   6    0.14    0.23
 -21  -3   6    2.03    0.30
  21  -3  -6    2.06    0.27
 -21   3   6    2.28    0.29
  21   3  -6    1.88    0.26
  19  -3  -6   17.12    0.54
 -19  -3   6   16.97    0.66
 -19   3   6   19.24    0.64
  19   3  -6   17.74    0.61
  17  -3  -6   26.96    0.72
  17  -3  -6   24.33    0.80
 -17  -3   6   25.61    0.82
  17   3  -6   26.90    0.78
 -17   3   6   28.31    0.80
 -15  -3   6   21.74    0.69
  15   3  -6   21.63    0.65
 -13  -3   6   41.56    1.11
  13   3  -6   42.47    1.13
 -11  -3   6    5.27    0.32
  11   3  -6    4.97    0.25
  11   3  -6    4.84    0.27
  -9  -3   6   52.47    1.40
  -9  -3   6   53.65    1.35
   9   3  -6   54.70    1.40
   9   3  -6   53.67    1.40
  -7  -3   6   12.12    0.38
  -7  -3   6   11.06    0.37
  -7   3   6   10.59    0.38
   7   3  -6   11.15    0.35
   7   3  -6   11.04    0.36
  -5  -3   6   71.37    1.74
  -5  -3   6   70.18    1.83
   5   3  -6   70.91    1.83
   5   3  -6   72.84    1.83
  -5   3   6   72.11    1.75
  -3  -3   6   39.42    1.08
  -3  -3   6   41.82    1.04
  -3   3   6   43.00    1.04
   3   3  -6   41.78    1.08
   3   3  -6   41.60    1.09
  -1  -3   6   39.17    1.03
  -1  -3   6   38.88    0.98
   1   3  -6   38.83    1.03
   1   3  -6   39.31    1.03
  -1   3   6   40.19    0.97
   1  -3   6   49.46    1.21
   1  -3   6   48.48    1.28
  -1   3  -6   48.25    1.27
  -1   3  -6   49.41    1.28
   1   3   6   50.44    1.19
  -3  -3  -6    5.21    0.18
  -3  -3  -6    4.87    0.21
   3  -3   6    5.09    0.21
   3   3   6    5.18    0.17
   3   3   6    5.30    0.21
  -3   3  -6    5.37    0.24
   3   3   6    5.53    0.22
  -5  -3  -6   57.13    1.56
   5  -3   6   61.65    1.39
  -5  -3  -6   61.76    1.54
   5  -3   6   58.22    1.56
   5  -3   6   60.73    1.46
   5   3   6   61.78    1.38
   5   3   6   59.70    1.57
   5   3   6   60.42    1.43
  -5   3  -6   60.57    1.57
   7  -3   6    1.33    0.13
   7  -3   6    1.17    0.16
   7  -3   6    1.57    0.16
  -7  -3  -6    0.96    0.18
   7   3   6    1.50    0.18
  -7   3  -6    1.70    0.22
   7   3   6    1.36    0.22
  -7   3  -6    1.89    0.22
   9  -3   6   38.50    1.08
   9  -3   6   40.81    0.95
   9  -3   6   40.50    0.98
  -9  -3  -6   35.78    1.10
  -9   3  -6   41.06    1.08
   9   3   6   40.12    0.94
  11  -3   6   11.64    0.49
 -11  -3  -6   12.63    0.51
  11  -3   6   13.64    0.39
  11  -3   6   13.33    0.41
 -11   3  -6   13.64    0.48
  11   3   6   13.35    0.41
  13  -3   6   10.85    0.37
  13  -3   6   11.12    0.39
 -13  -3  -6   11.35    0.49
  13  -3   6   10.24    0.51
  13   3   6   11.11    0.39
 -13   3  -6   11.07    0.46
  15  -3   6   22.92    0.64
  15  -3   6   22.78    0.65
 -15  -3  -6   24.35    0.77
  15   3   6   23.07    0.65
 -15   3  -6   23.03    0.76
  17  -3   6    4.25    0.35
 -17  -3  -6    5.20    0.44
  17  -3   6    4.06    0.35
 -17   3  -6    4.90    0.45
  17   3   6    4.41    0.36
 -19  -3  -6   17.84    0.68
  19  -3   6   16.36    0.58
  19   3   6   16.44    0.59
 -19   3  -6   16.23    0.71
  20  -4  -6    9.98    0.37
 -20  -4   6    9.66    0.55
  20   4  -6   10.78    0.49
 -18  -4   6   -0.34    0.24
  18   4  -6   -0.11    0.20
 -16  -4   6    6.37    0.42
  16   4  -6    6.11    0.36
 -14  -4   6    1.34    0.22
  14  -4  -6    1.41    0.22
  14   4  -6    1.23    0.18
  12  -4  -6    8.67    0.40
 -12  -4   6    8.98    0.39
  12   4  -6    8.80    0.36
  10  -4  -6    5.01    0.32
 -10  -4   6    4.61    0.30
  10   4  -6    4.84    0.27
  10   4  -6    4.71    0.29
  -8  -4   6   18.36    0.53
   8  -4  -6   17.49    0.55
  -8  -4   6   17.49    0.55
   8   4  -6   18.24    0.53
   8   4  -6   17.44    0.53
  -6  -4   6   23.85    0.64
  -6  -4   6   22.15    0.66
   6   4  -6   23.65    0.65
   6   4  -6   23.74    0.66
  -4  -4   6    0.33    0.12
  -4  -4   6    0.24    0.12
   4   4  -6    0.22    0.11
   4   4  -6    0.21    0.11
  -2  -4   6   25.15    0.64
  -2  -4   6   23.46    0.67
  -2   4   6   25.99    0.64
   2   4  -6   25.00    0.67
   2   4  -6   21.00    0.66
   0  -4   6    3.39    0.20
   0  -4   6    3.36    0.22
   0   4  -6    3.70    0.21
   0   4   6    4.02    0.17
   2  -4   6   16.08    0.49
   2  -4   6   16.08    0.45
  -2   4  -6   16.01    0.49
  -2   4  -6   16.52    0.49
   2   4   6   16.97    0.42
   2   4   6   16.86    0.42
   2   4   6   15.63    0.44
   4  -4   6    3.77    0.20
  -4  -4  -6    3.48    0.18
   4  -4   6    3.69    0.20
  -4   4  -6    3.55    0.23
   4   4   6    3.70    0.13
   4   4   6    3.46    0.15
   4   4   6    3.78    0.19
  -4   4  -6    3.87    0.23
  -6  -4  -6    8.88    0.33
   6  -4   6    8.63    0.35
   6  -4   6    9.01    0.30
   6  -4   6    9.20    0.30
  -6   4  -6    8.83    0.35
   6   4   6    9.15    0.35
  -6   4  -6    9.39    0.35
   6   4   6    8.91    0.29
   8  -4   6   10.85    0.43
  -8  -4  -6   10.86    0.42
  -8  -4  -6   11.06    0.38
   8  -4   6   11.61    0.36
   8  -4   6   11.64    0.36
  -8   4  -6   12.07    0.41
   8   4   6   11.27    0.35
  10  -4   6    0.27    0.12
  10  -4   6    0.20    0.18
 -10  -4  -6    0.27    0.16
 -10  -4  -6   -0.17    0.18
  10  -4   6    0.08    0.13
 -10   4  -6    0.44    0.16
  10   4   6    0.13    0.12
  12  -4   6    9.71    0.36
  12  -4   6    9.99    0.35
  12  -4   6    9.50    0.46
 -12  -4  -6    8.38    0.47
 -12   4  -6   10.15    0.43
  12   4   6    9.60    0.35
 -14  -4  -6    0.04    0.23
  14  -4   6    0.08    0.16
  14  -4   6    0.17    0.16
  14   4   6   -0.03    0.16
 -14   4  -6   -0.26    0.19
 -16  -4  -6    6.25    0.46
  16  -4   6    5.15    0.34
  16  -4   6    5.12    0.35
  16   4   6    4.51    0.35
 -16   4  -6    5.48    0.44
  18  -4   6   -0.12    0.23
  18  -4   6   -0.30    0.21
 -18  -4  -6    0.48    0.27
  18   4   6    0.18    0.22
 -18   4  -6    0.42    0.29
  20  -4   6    4.93    0.44
 -20  -4  -6    6.44    0.52
  20   4   6    5.78    0.46
 -20   4  -6    4.89    0.59
  19  -5  -6    1.80    0.27
 -19  -5   6    1.30    0.31
  19   5  -6    1.22    0.25
 -17  -5   6    5.96    0.47
  17  -5  -6    7.03    0.42
  17   5  -6    6.02    0.41
 -15  -5   6    2.08    0.26
  15  -5  -6    2.18    0.25
  15   5  -6    1.94    0.22
  13  -5  -6    3.49    0.34
 -13  -5   6    3.38    0.34
  13   5  -6    3.17    0.30
 -11  -5   6    4.19    0.32
  11  -5  -6    3.65    0.34
  11   5  -6    3.62    0.28
  -9  -5   6    6.39    0.33
   9  -5  -6    6.57    0.35
   9   5  -6    6.45    0.31
  -7  -5   6    0.48    0.15
   7  -5  -6    0.46    0.16
  -7  -5   6    0.49    0.16
   7   5  -6    0.43    0.13
  -5  -5   6   16.45    0.52
  -5  -5   6   16.55    0.50
   5  -5  -6   16.59    0.50
   5   5  -6   17.31    0.51
  -3  -5   6   11.00    0.36
  -3  -5   6   10.85    0.38
   3  -5  -6   10.87    0.36
   3   5  -6   10.84    0.37
   3   5  -6   10.81    0.37
  -1  -5   6    7.29    0.30
  -1  -5   6    7.19    0.28
   1   5  -6    7.61    0.30
   1   5  -6    6.83    0.30
   1  -5   6    7.81    0.32
   1  -5   6    8.01    0.29
  -1   5  -6    7.79    0.32
  -1   5  -6    7.87    0.31
   1   5   6    8.35    0.25
   1   5   6    8.22    0.25
   3  -5   6    0.36    0.11
   3  -5   6    0.37    0.11
   3  -5   6    0.18    0.14
   3   5   6    0.26    0.10
   3   5   6    0.29    0.07
  -3   5  -6    0.29    0.15
  -3   5  -6    0.38    0.13
  -5  -5  -6    4.91    0.21
   5  -5   6    4.69    0.23
   5  -5   6    4.99    0.24
  -5  -5  -6    4.85    0.21
   5   5   6    4.62    0.21
  -5   5  -6    5.08    0.27
   7  -5   6    0.95    0.13
   7  -5   6    0.78    0.17
  -7  -5  -6    0.94    0.14
  -7  -5  -6    1.12    0.14
   7  -5   6    0.91    0.13
  -7   5  -6    1.03    0.16
   7   5   6    0.76    0.12
   9  -5   6    2.22    0.22
  -9  -5  -6    2.10    0.26
   9  -5   6    2.38    0.23
   9  -5   6    2.68    0.22
  -9  -5  -6    2.69    0.26
  -9   5  -6    2.87    0.28
   9   5   6    2.45    0.21
  11  -5   6    2.46    0.26
  11  -5   6    2.82    0.25
 -11  -5  -6    2.27    0.23
  11  -5   6    2.39    0.25
  11   5   6    2.49    0.24
 -11   5  -6    2.83    0.32
  13  -5   6    1.31    0.18
  13  -5   6    1.10    0.27
  13  -5   6    1.08    0.18
 -13  -5  -6    0.80    0.25
  13   5   6    1.05    0.18
 -13   5  -6    1.24    0.22
  15  -5   6    3.89    0.33
 -15  -5  -6    3.10    0.33
  15  -5   6    4.19    0.34
 -15   5  -6    3.68    0.41
  15   5   6    3.54    0.34
  17  -5   6    3.30    0.37
 -17  -5  -6    2.69    0.33
  17  -5   6    3.00    0.36
  17   5   6    2.39    0.26
 -17   5  -6    2.71    0.32
  19  -5   6    3.58    0.48
 -19  -5  -6    5.32    0.52
  19  -5   6    4.59    0.42
  19   5   6    5.06    0.45
 -19   5  -6    5.37    0.59
  18  -6  -6    2.66    0.29
 -18  -6   6    2.02    0.32
  18   6  -6    2.28    0.28
  16  -6  -6   30.17    0.89
 -16  -6   6   28.87    0.89
  16   6  -6   29.37    0.89
  14  -6  -6    1.87    0.25
 -14  -6   6    1.62    0.25
  14   6  -6    1.81    0.23
 -12  -6   6   28.46    0.83
  12  -6  -6   29.22    0.85
  12   6  -6   29.41    0.85
 -10  -6   6   19.89    0.61
  10  -6  -6   19.10    0.63
  10   6  -6   19.50    0.61
  -8  -6   6   17.74    0.55
   8  -6  -6   16.99    0.58
   8   6  -6   17.89    0.55
  -6  -6   6   45.37    1.15
  -6  -6   6   44.43    1.22
   6  -6  -6   44.19    1.17
   6   6  -6   46.48    1.21
  -4  -6   6    0.69    0.14
   4  -6  -6    0.83    0.15
  -4  -6   6    0.69    0.17
   4   6  -6    0.49    0.15
  -2  -6   6   52.76    1.31
   2  -6  -6   52.66    1.30
  -2  -6   6   51.07    1.38
   2   6  -6   53.33    1.38
   0  -6   6    4.90    0.30
   0  -6   6    5.04    0.26
   0   6  -6    5.00    0.28
   0   6   6    5.10    0.21
   2  -6   6   58.26    1.56
   2  -6   6   59.06    1.37
   2  -6   6   59.25    1.46
   2   6   6   60.53    1.43
   2   6   6   59.58    1.35
   4  -6   6    5.76    0.26
  -4  -6  -6    5.75    0.21
   4  -6   6    5.67    0.27
  -4  -6  -6    6.07    0.23
  -4   6  -6    6.61    0.31
   4   6   6    5.99    0.23
  -6  -6  -6   33.48    0.92
   6  -6   6   34.47    0.83
  -6  -6  -6   34.11    0.90
   6  -6   6   34.33    0.88
  -6   6  -6   34.89    0.95
   6   6   6   34.00    0.82
  -8  -6  -6   33.21    0.88
   8  -6   6   32.35    0.84
   8  -6   6   31.25    0.92
  -8  -6  -6   31.00    0.89
   8  -6   6   32.59    0.79
  -8   6  -6   32.93    0.92
   8   6   6   32.29    0.79
  10  -6   6    1.09    0.16
 -10  -6  -6    1.05    0.18
  10  -6   6    1.09    0.23
  10  -6   6    0.95    0.16
 -10   6  -6    1.01    0.20
  10   6   6    1.09    0.16
  12  -6   6   36.43    0.91
 -12  -6  -6   35.95    1.04
  12  -6   6   37.28    0.95
  12  -6   6   34.73    1.08
  12   6   6   36.26    0.90
 -12   6  -6   36.99    1.05
  14  -6   6    0.53    0.20
 -14  -6  -6    0.21    0.24
  14  -6   6    0.27    0.18
  14   6   6    0.44    0.19
 -14   6  -6    0.24    0.24
 -16  -6  -6    9.39    0.58
  16  -6   6   10.49    0.46
  16  -6   6   10.63    0.46
  16   6   6   10.33    0.47
 -16   6  -6   10.05    0.56
 -18  -6  -6    0.46    0.31
  18  -6   6    0.59    0.27
  18  -6   6    0.53    0.24
  18   6   6    0.64    0.27
 -18   6  -6    0.86    0.34
  17  -7  -6    4.85    0.43
 -17  -7   6    3.80    0.50
  17   7  -6    5.29    0.45
 -15  -7   6    2.74    0.30
  15  -7  -6    2.79    0.29
  15   7  -6    2.70    0.38
 -13  -7   6   14.68    0.56
  13  -7  -6   14.52    0.58
  13   7  -6   14.58    0.56
 -11  -7   6    0.58    0.20
  11  -7  -6    0.33    0.22
  11   7  -6    0.15    0.19
   9  -7  -6   17.60    0.61
  -9  -7   6   18.12    0.58
   9   7  -6   17.85    0.58
  -7  -7   6    0.47    0.17
   7  -7  -6    0.69    0.20
   7   7  -6    0.55    0.17
   5  -7  -6   21.60    0.65
  -5  -7   6   21.70    0.63
  -5  -7   6   22.12    0.68
   5   7  -6   22.52    0.67
   3  -7  -6    3.49    0.28
  -3  -7   6    3.35    0.32
  -3  -7   6    3.14    0.25
   3   7  -6    3.32    0.28
  -1  -7   6   11.16    0.44
  -1  -7   6   11.51    0.40
   1  -7  -6   12.37    0.39
   1   7  -6   12.08    0.43
  -1   7   6   11.70    0.33
   1  -7   6   12.76    0.42
   1  -7   6   13.06    0.47
   1   7   6   12.44    0.36
  -1   7  -6   13.40    0.45
   3  -7   6    0.17    0.17
   3  -7   6   -0.12    0.12
   3  -7   6   -0.04    0.13
  -3   7  -6    0.06    0.15
   3   7   6    0.10    0.09
   3   7   6    0.01    0.10
   5  -7   6   11.27    0.36
  -5  -7  -6   11.01    0.34
   5  -7   6   11.19    0.39
  -5  -7  -6   11.05    0.38
  -5   7  -6   11.77    0.44
   5   7   6   11.51    0.34
  -7  -7  -6    1.06    0.13
   7  -7   6    1.20    0.17
  -7  -7  -6    1.13    0.18
   7  -7   6    1.28    0.16
   7   7   6    1.22    0.14
  -7   7  -6    1.23    0.20
   9  -7   6    6.46    0.32
   9  -7   6    5.97    0.30
   9  -7   6    5.28    0.42
  -9  -7  -6    5.85    0.29
  -9   7  -6    5.82    0.37
   9   7   6    5.73    0.29
  11  -7   6    0.51    0.18
  11  -7   6    0.70    0.18
 -11  -7  -6    0.57    0.18
  11  -7   6    0.41    0.28
  11   7   6    0.85    0.18
 -11   7  -6    0.65    0.23
  13  -7   6    4.99    0.34
 -13  -7  -6    4.01    0.38
  13  -7   6    4.90    0.35
  13   7   6    4.71    0.36
 -13   7  -6    4.25    0.45
  15  -7   6    6.31    0.39
  15  -7   6    5.97    0.40
 -15  -7  -6    4.75    0.46
 -15   7  -6    5.29    0.52
  15   7   6    6.32    0.43
 -17  -7  -6    0.89    0.32
  17  -7   6    1.41    0.27
  17  -7   6    1.24    0.26
 -17   7  -6    1.00    0.35
  17   7   6    1.43    0.30
  16  -8  -6    3.95    0.44
 -16  -8   6    2.54    0.33
  16   8  -6    3.49    0.45
 -14  -8   6    0.37    0.25
  14  -8  -6    0.25    0.25
  14   8  -6    0.18    0.25
  12  -8  -6    4.20    0.42
 -12  -8   6    4.33    0.41
  12   8  -6    4.20    0.39
  10  -8  -6    0.61    0.24
 -10  -8   6    0.89    0.22
  10   8  -6    0.62    0.21
   8  -8  -6    5.75    0.42
  -8  -8   6    5.55    0.36
   8   8  -6    5.83    0.37
  -6  -8   6    6.50    0.35
   6  -8  -6    5.37    0.39
   6   8  -6    5.98    0.36
   4  -8  -6    0.23    0.19
  -4  -8   6    0.12    0.16
   4   8  -6    0.05    0.17
   2  -8  -6    7.31    0.35
  -2  -8   6    6.96    0.40
  -2  -8   6    7.09    0.34
   2   8  -6    7.68    0.37
  -2   8   6    7.08    0.25
   0  -8   6    0.24    0.15
   0  -8   6    0.12    0.19
   0  -8  -6    0.58    0.16
   0   8   6    0.21    0.11
   0   8  -6    0.44    0.17
   2  -8   6    4.12    0.28
   2  -8   6    4.06    0.24
   2  -8   6    3.81    0.36
  -2  -8  -6    3.96    0.24
   2   8   6    4.24    0.21
  -2   8  -6    4.03    0.32
  -4  -8  -6    0.13    0.09
   4  -8   6    0.11    0.15
  -4  -8  -6   -0.03    0.13
   4  -8   6   -0.06    0.13
   4  -8   6    0.13    0.20
  -4   8  -6    0.21    0.18
   4   8   6    0.22    0.12
   6  -8   6    0.74    0.15
   6  -8   6    0.47    0.16
  -6  -8  -6    0.64    0.19
  -6  -8  -6    0.57    0.11
   6   8   6    0.65    0.14
  -6   8  -6    0.57    0.20
  -8  -8  -6    2.29    0.22
   8  -8   6    2.70    0.27
   8  -8   6    2.93    0.29
   8  -8   6    2.25    0.29
   8   8   6    2.83    0.27
  -8   8  -6    2.62    0.36
  10  -8   6    1.35    0.20
 -10  -8  -6    1.54    0.18
  10  -8   6    1.24    0.31
  10  -8   6    1.42    0.19
  10   8   6    1.65    0.20
 -10   8  -6    1.66    0.26
  12  -8   6    5.43    0.36
  12  -8   6    5.21    0.36
 -12  -8  -6    4.84    0.35
 -12   8  -6    4.86    0.48
  12   8   6    5.29    0.39
  14  -8   6    0.70    0.23
 -14  -8  -6    0.55    0.23
  14  -8   6    0.70    0.23
  14   8   6    0.91    0.27
 -14   8  -6    0.24    0.31
 -15  -9   6   11.82    0.61
  15  -9  -6   13.37    0.61
  15   9  -6   12.36    0.62
 -13  -9   6   18.41    0.69
  13  -9  -6   18.40    0.70
  13   9  -6   19.10    0.70
 -11  -9   6    0.92    0.25
  11  -9  -6    1.33    0.28
  11   9  -6    1.16    0.26
   9  -9  -6   17.73    0.68
  -9  -9   6   19.78    0.64
   9   9  -6   18.42    0.65
  -7  -9   6    5.03    0.37
   7  -9  -6    5.16    0.45
   7   9  -6    5.33    0.39
  -5  -9   6   25.25    0.73
   5  -9  -6   24.15    0.77
   5   9  -6   25.17    0.77
  -3  -9   6   16.83    0.55
   3  -9  -6   16.83    0.58
   3   9  -6   17.15    0.59
  -1  -9   6   19.73    0.59
   1  -9  -6   19.68    0.60
  -1   9   6   18.04    0.50
   1   9  -6   19.82    0.64
   1  -9   6   31.83    0.80
  -1  -9  -6   33.06    0.87
   1  -9   6   32.91    0.98
   1  -9   6   32.69    0.88
   1   9   6   32.03    0.78
  -1   9  -6   33.52    0.94
   3  -9   6    0.77    0.25
   3  -9   6    0.67    0.18
   3  -9   6    0.14    0.15
   3   9   6    0.66    0.15
  -3   9  -6    0.43    0.21
  -5  -9  -6   28.73    0.85
   5  -9   6   30.30    0.76
   5  -9   6   30.05    0.83
  -5  -9  -6   30.77    0.80
  -5   9  -6   30.78    0.91
   5   9   6   30.47    0.75
   7  -9   6    0.67    0.18
  -7  -9  -6    0.75    0.13
   7  -9   6    0.84    0.19
   7   9   6    1.01    0.19
  -7   9  -6    0.51    0.23
   9  -9   6   17.16    0.53
   9  -9   6   16.80    0.57
  -9  -9  -6   17.52    0.54
   9   9   6   17.98    0.56
  -9   9  -6   16.65    0.66
  11  -9   6    1.42    0.22
  11  -9   6    1.33    0.23
 -11  -9  -6    1.05    0.19
  11   9   6    1.78    0.28
 -11   9  -6    1.15    0.30
 -13  -9  -6    7.90    0.41
  13  -9   6    7.84    0.46
  13  -9   6    8.14    0.44
 -13   9  -6    7.57    0.61
  12 -10  -6    8.39    0.56
 -12 -10   6    9.21    0.54
  12  10  -6    8.28    0.56
 -10 -10   6   11.89    0.53
  10 -10  -6   11.25    0.59
  10  10  -6   10.56    0.56
   8 -10  -6    3.69    0.47
  -8 -10   6    3.50    0.39
   8  10  -6    2.90    0.30
   6 -10  -6    5.71    0.51
  -6 -10   6    6.83    0.41
   6  10  -6    6.53    0.45
   4 -10  -6    1.46    0.28
  -4 -10   6    1.28    0.22
   4  10  -6    1.22    0.25
  -2 -10   6    6.86    0.33
   2 -10  -6    7.62    0.45
  -2 -10   6    7.24    0.39
   2  10  -6    7.72    0.44
   0 -10   6   -0.20    0.16
   0 -10  -6    0.32    0.22
   0 -10   6    0.49    0.19
   0  10  -6    0.22    0.22
   2 -10   6    9.61    0.37
   2 -10   6   10.54    0.42
  -2  10  -6    9.35    0.50
   4 -10   6    3.44    0.33
   4 -10   6    3.63    0.30
  -4  10  -6    3.11    0.42
   6 -10   6    4.45    0.34
   6 -10   6    4.41    0.33
  -6 -10  -6    4.37    0.24
  -6  10  -6    3.60    0.44
  -8 -10  -6    5.63    0.29
   8 -10   6    5.54    0.39
   8 -10   6    5.92    0.37
  -8  10  -6    5.15    0.50
  10 -10   6    1.52    0.24
  10 -10   6    1.18    0.24
 -10 -10  -6    1.08    0.18
 -10  10  -6    0.79    0.32
  -9 -11   6    0.96    0.27
   9 -11  -6    0.35    0.34
   9  11  -6    0.64    0.32
   7 -11  -6    1.42    0.36
  -7 -11   6    1.99    0.27
   7  11  -6    1.64    0.31
   5 -11  -6    0.30    0.32
  -5 -11   6    0.53    0.23
   5  11  -6    0.39    0.29
  -3 -11   6    0.66    0.22
   3 -11  -6    0.83    0.31
   3  11  -6    0.96    0.27
  -1 -11   6    2.78    0.26
   1  11  -6    3.23    0.46
   1 -11   6    1.62    0.23
  -1  11  -6    1.29    0.29
   3 -11   6    0.48    0.22
  -3  11  -6   -0.06    0.28
  -5 -11  -6    1.56    0.20
   5 -11   6    1.77    0.24
  -5  11  -6    1.64    0.33
   7 -11   6    0.29    0.23
  -7 -11  -6    0.01    0.14
  -7  11  -6   -0.37    0.31
  20   0  -7   -0.16    0.17
 -20   0   7   -0.39    0.26
 -18   0   7   -0.12    0.24
  18   0  -7   -0.19    0.15
 -16   0   7   -0.29    0.23
  16   0  -7    0.00    0.14
  16   0  -7    0.02    0.20
  14   0  -7    0.03    0.12
  14   0  -7    0.04    0.18
 -14   0   7   -0.02    0.20
  12   0  -7   -0.06    0.10
 -12   0   7   -0.03    0.18
  12   0  -7    0.00    0.15
  10   0  -7   -0.01    0.09
  10   0  -7    0.07    0.12
 -10   0   7    0.08    0.17
   8   0  -7    0.08    0.08
   8   0  -7   -0.04    0.10
  -8   0   7    0.20    0.15
   6   0  -7    0.13    0.08
  -6   0   7   -0.02    0.13
  -4   0   7   -0.07    0.12
   4   0  -7    0.14    0.08
   4   0  -7    0.07    0.07
   2   0  -7    0.07    0.07
  -2   0   7   -0.07    0.10
   0   0  -7   -0.01    0.08
   0   0  -7    0.23    0.10
   0   0   7    0.00    0.09
   2   0   7   -0.33    0.15
   2   0   7   -0.07    0.08
  -2   0  -7    0.30    0.11
  -2   0  -7   -0.03    0.08
   4   0   7   -0.01    0.11
   4   0   7   -0.19    0.16
  -4   0  -7    0.01    0.10
  -4   0  -7    0.19    0.12
   4   0   7   -0.11    0.08
  -6   0  -7    0.13    0.11
   6   0   7    0.17    0.12
  -6   0  -7    0.15    0.13
   6   0   7    0.02    0.08
   8   0   7   -0.02    0.13
   8   0   7   -0.01    0.08
  -8   0  -7    0.12    0.15
  -8   0  -7   -0.02    0.13
  10   0   7   -0.04    0.14
 -10   0  -7   -0.01    0.18
  10   0   7    0.05    0.09
 -12   0  -7    0.16    0.19
  12   0   7    0.15    0.16
  14   0   7    0.19    0.17
 -14   0  -7    0.00    0.20
  16   0   7    0.10    0.19
 -16   0  -7    0.02    0.23
  18   0   7    0.03    0.22
 -18   0  -7   -0.04    0.26
 -19  -1   7   -0.02    0.26
  19  -1  -7   -0.14    0.15
  19   1  -7   -0.13    0.18
 -19   1   7    0.04    0.25
 -17  -1   7   13.42    0.58
  17  -1  -7   14.26    0.44
  17  -1  -7   13.72    0.52
  17   1  -7   14.67    0.47
 -17   1   7   13.44    0.57
  15  -1  -7    6.35    0.35
 -15  -1   7    6.06    0.42
  15  -1  -7    6.98    0.26
  15   1  -7    6.85    0.31
 -15   1   7    6.71    0.43
 -13  -1   7   15.07    0.54
 -13   1   7   15.11    0.55
  13   1  -7   14.62    0.50
  13   1  -7   15.36    0.46
 -11  -1   7   20.50    0.63
  11   1  -7   21.45    0.58
 -11   1   7   20.55    0.63
  11   1  -7   19.41    0.59
  -9  -1   7    7.61    0.35
   9   1  -7    7.76    0.27
   9   1  -7    6.91    0.28
  -9   1   7    7.71    0.35
  -7  -1   7   72.64    1.75
   7   1  -7   69.79    1.81
  -7   1   7   71.21    1.75
   7   1  -7   69.94    1.81
  -5  -1   7    1.86    0.21
   5   1  -7    1.68    0.15
  -5   1   7    1.96    0.22
   5   1  -7    1.51    0.16
  -3  -1   7   63.22    1.54
  -3   1   7   63.34    1.54
   3   1  -7   63.67    1.61
   3   1  -7   61.30    1.60
  -1  -1   7   11.11    0.35
  -1   1   7   11.49    0.35
   1   1  -7   11.81    0.36
   1   1  -7   11.38    0.34
   1  -1   7   21.01    0.62
   1  -1   7   22.48    0.58
  -1  -1  -7   21.94    0.62
  -1  -1  -7   21.67    0.58
  -1   1  -7   21.70    0.60
  -1   1  -7   22.80    0.61
   1   1   7   22.15    0.57
  -3  -1  -7   40.23    1.08
   3  -1   7   39.03    1.07
   3  -1   7   40.81    0.95
  -3  -1  -7   40.62    1.04
   3  -1   7   40.24    0.99
  -3   1  -7   39.66    1.05
  -3   1  -7   41.15    1.07
   3   1   7   39.82    0.98
   3   1   7   40.83    0.95
   3   1   7   39.20    1.11
   5  -1   7    8.85    0.32
   5  -1   7    9.14    0.40
  -5  -1  -7    9.28    0.30
  -5  -1  -7    9.44    0.38
   5  -1   7    9.34    0.29
   5   1   7    9.07    0.32
  -5   1  -7   10.04    0.35
   5   1   7    9.10    0.27
  -5   1  -7    9.12    0.33
   7  -1   7   98.43    2.16
  -7  -1  -7   91.01    2.41
   7  -1   7   94.86    2.26
  -7  -1  -7   95.71    2.46
  -7   1  -7   92.17    2.42
   7   1   7   97.11    2.16
   7   1   7   92.42    2.24
  -7   1  -7   95.60    2.44
  -9  -1  -7    0.37    0.17
   9  -1   7    0.12    0.10
   9  -1   7   -0.12    0.14
  -9  -1  -7    0.19    0.15
  -9   1  -7    0.50    0.16
   9   1   7    0.03    0.13
 -11  -1  -7   34.07    0.98
  11  -1   7   33.55    0.84
  11  -1   7   32.73    0.83
  11   1   7   33.68    0.84
 -11   1  -7   33.73    0.97
 -13  -1  -7    9.20    0.46
  13  -1   7    8.94    0.37
 -13   1  -7    8.43    0.45
  13   1   7    8.17    0.36
  15  -1   7    1.14    0.20
 -15  -1  -7    1.79    0.25
  15   1   7    1.40    0.21
 -15   1  -7    1.72    0.26
  17  -1   7   11.33    0.48
 -17  -1  -7   11.78    0.54
 -17   1  -7   11.85    0.56
  17   1   7   11.57    0.48
  19  -1   7    0.68    0.24
 -19  -1  -7    0.95    0.28
 -19   1  -7    0.81    0.29
  19   1   7    0.37    0.24
  20  -2  -7    5.26    0.28
 -20  -2   7    5.17    0.47
 -20   2   7    6.25    0.48
  20   2  -7    5.21    0.37
 -18  -2   7    7.21    0.50
  18   2  -7    7.28    0.37
 -18   2   7    7.55    0.48
 -16  -2   7    1.76    0.27
 -16   2   7    1.64    0.26
  16   2  -7    1.97    0.27
 -14  -2   7   20.79    0.68
  14   2  -7   21.95    0.62
 -14   2   7   20.51    0.69
 -12  -2   7    1.10    0.21
 -12   2   7    0.91    0.21
  12   2  -7    1.22    0.18
  12   2  -7    1.22    0.15
 -10  -2   7   60.21    1.49
  10   2  -7   57.22    1.52
 -10   2   7   57.28    1.49
  10   2  -7   59.79    1.52
  -8  -2   7    9.43    0.37
   8   2  -7    8.84    0.33
   8   2  -7    9.18    0.32
  -8   2   7    9.36    0.37
  -6  -2   7   59.02    1.45
  -6   2   7   59.66    1.45
   6   2  -7   57.40    1.50
   6   2  -7   56.26    1.49
  -4  -2   7   32.94    0.85
  -4  -2   7   31.77    0.89
   4   2  -7   32.32    0.87
   4   2  -7   32.68    0.87
  -4   2   7   34.61    0.85
  -2  -2   7    9.27    0.32
  -2  -2   7    8.84    0.34
   2   2  -7    9.20    0.31
   2   2  -7    8.92    0.31
  -2   2   7   10.42    0.31
   0  -2   7   74.94    1.82
   0   2  -7   75.65    1.93
   0   2   7   76.38    1.81
   0   2  -7   73.60    1.92
  -2  -2  -7    3.73    0.15
   2  -2   7    3.31    0.25
   2  -2   7    3.35    0.20
  -2   2  -7    3.68    0.22
  -2   2  -7    3.55    0.21
   2   2   7    3.68    0.17
   4  -2   7   49.16    1.15
  -4  -2  -7   50.21    1.25
   4  -2   7   47.43    1.29
  -4  -2  -7   44.34    1.31
   4  -2   7   49.23    1.20
   4   2   7   48.51    1.17
   4   2   7   51.11    1.14
  -4   2  -7   47.72    1.27
  -4   2  -7   51.22    1.29
   6  -2   7   19.27    0.51
   6  -2   7   19.70    0.51
  -6  -2  -7   18.53    0.53
  -6  -2  -7   17.40    0.60
   6   2   7   18.79    0.47
   6   2   7   19.57    0.51
  -6   2  -7   19.98    0.58
  -6   2  -7   18.21    0.56
   8  -2   7   13.79    0.42
   8  -2   7   13.99    0.40
  -8  -2  -7   13.62    0.51
  -8  -2  -7   13.75    0.44
   8   2   7   14.33    0.42
  -8   2  -7   14.50    0.48
  10  -2   7   30.04    0.76
  10  -2   7   29.75    0.76
 -10  -2  -7   29.39    0.88
 -10   2  -7   29.56    0.86
  10   2   7   29.84    0.75
 -12  -2  -7    3.53    0.35
  12  -2   7    3.91    0.29
  12  -2   7    4.08    0.24
  12   2   7    3.90    0.28
 -12   2  -7    4.26    0.34
 -14  -2  -7   29.92    0.91
  14  -2   7   29.39    0.78
 -14   2  -7   29.58    0.91
  14   2   7   29.13    0.78
  16  -2   7   -0.17    0.19
 -16  -2  -7    0.35    0.23
 -16   2  -7    0.01    0.24
  16   2   7    0.09    0.20
  18  -2   7   14.38    0.54
 -18  -2  -7   14.45    0.62
 -18   2  -7   13.91    0.64
  18   2   7   13.81    0.54
 -19  -3   7    0.61    0.29
  19   3  -7    0.66    0.21
 -19   3   7    0.72    0.26
 -17  -3   7    0.86    0.27
 -17   3   7    0.86    0.26
  17   3  -7    0.87    0.20
 -15  -3   7    0.13    0.22
 -15   3   7    0.09    0.22
  15   3  -7    0.08    0.17
 -13  -3   7    0.13    0.20
 -13   3   7    0.40    0.21
  13   3  -7    0.31    0.15
 -11  -3   7    0.82    0.19
 -11   3   7    0.75    0.20
  11   3  -7    0.73    0.15
  -9  -3   7    3.53    0.30
  -9   3   7    3.09    0.31
   9   3  -7    3.53    0.24
   9   3  -7    3.45    0.26
  -7  -3   7    0.98    0.16
  -7   3   7    0.96    0.17
   7   3  -7    1.09    0.14
   7   3  -7    1.16    0.14
  -5  -3   7    0.47    0.14
  -5   3   7    0.59    0.14
   5   3  -7    0.59    0.12
   5   3  -7    0.58    0.13
  -3  -3   7    0.06    0.12
  -3   3   7    0.15    0.12
   3   3  -7   -0.05    0.11
   3   3  -7    0.00    0.11
  -1  -3   7   -0.07    0.14
  -1  -3   7    0.10    0.11
  -1   3   7    0.01    0.10
   1   3  -7    0.06    0.11
   1   3  -7    0.10    0.11
   1  -3   7    2.66    0.20
  -1   3  -7    2.68    0.21
   1   3   7    2.74    0.17
  -1   3  -7    3.30    0.21
   3  -3   7    1.12    0.13
   3  -3   7    0.91    0.12
  -3  -3  -7    0.87    0.12
  -3  -3  -7    0.94    0.11
   3  -3   7    0.97    0.16
   3   3   7    1.02    0.12
  -3   3  -7    1.03    0.14
  -3   3  -7    1.16    0.15
   3   3   7    0.86    0.12
  -5  -3  -7    0.58    0.10
   5  -3   7    0.59    0.12
  -5  -3  -7    0.23    0.14
   5  -3   7    0.68    0.14
   5   3   7    0.55    0.07
   5   3   7    0.58    0.13
  -5   3  -7    0.81    0.14
  -7  -3  -7   -0.18    0.17
   7  -3   7    0.01    0.13
   7  -3   7    0.14    0.11
  -7  -3  -7   -0.08    0.11
  -7   3  -7    0.10    0.14
   7   3   7    0.03    0.12
   9  -3   7    0.45    0.13
  -9  -3  -7    0.55    0.15
  -9  -3  -7    0.05    0.21
   9  -3   7    0.36    0.15
   9   3   7    0.45    0.14
  -9   3  -7    0.58    0.17
  11  -3   7    0.37    0.14
 -11  -3  -7    0.36    0.21
  11  -3   7    0.20    0.16
 -11   3  -7    0.45    0.19
  11   3   7    0.41    0.15
 -13  -3  -7    0.17    0.22
  13  -3   7    0.16    0.16
  13  -3   7   -0.20    0.17
 -13   3  -7    0.14    0.20
  13   3   7   -0.15    0.17
 -15  -3  -7    0.18    0.24
  15  -3   7   -0.01    0.21
  15  -3   7    0.27    0.20
  15   3   7    0.37    0.20
 -15   3  -7   -0.19    0.23
 -17  -3  -7    0.40    0.26
  17  -3   7    0.17    0.22
  17   3   7    0.23    0.22
 -17   3  -7   -0.09    0.27
 -18  -4   7    2.84    0.33
 -18   4   7    4.05    0.43
  18   4  -7    2.92    0.36
 -16  -4   7    5.81    0.45
 -16   4   7    6.26    0.45
  16   4  -7    6.26    0.38
 -14  -4   7   17.04    0.61
  14   4  -7   17.17    0.57
 -14   4   7   17.46    0.63
 -12  -4   7    2.72    0.34
 -12   4   7    2.75    0.36
  12   4  -7    3.07    0.27
 -10  -4   7   35.20    0.94
  10   4  -7   35.19    0.95
 -10   4   7   33.09    0.95
  -8  -4   7   14.28    0.48
  -8   4   7   12.85    0.48
   8   4  -7   14.06    0.45
  -6  -4   7   23.23    0.66
   6   4  -7   23.92    0.67
  -6   4   7   23.58    0.67
   6   4  -7   23.05    0.68
  -4  -4   7   22.07    0.62
   4   4  -7   21.75    0.63
   4   4  -7   21.70    0.63
  -4   4   7   22.54    0.61
  -2  -4   7    4.04    0.25
   2   4  -7    4.25    0.25
   2   4  -7    3.99    0.23
  -2   4   7    4.68    0.23
   0  -4   7   58.80    1.43
   0  -4   7   53.88    1.53
   0   4   7   60.11    1.41
   0   4  -7   57.29    1.51
   0   4  -7   60.11    1.52
   2  -4   7    1.25    0.13
   2   4   7    1.35    0.14
  -2   4  -7    1.63    0.22
   2   4   7    1.30    0.13
   4  -4   7   65.13    1.49
   4  -4   7   64.29    1.58
  -4  -4  -7   65.18    1.64
  -4  -4  -7   64.19    1.64
   4   4   7   63.20    1.54
  -4   4  -7   65.82    1.69
   4   4   7   63.79    1.48
  -6  -4  -7   13.29    0.40
  -6  -4  -7   13.14    0.42
   6  -4   7   12.70    0.40
   6  -4   7   12.59    0.40
   6   4   7   12.84    0.39
  -6   4  -7   13.53    0.45
  -8  -4  -7   23.83    0.73
   8  -4   7   25.27    0.66
   8  -4   7   25.38    0.67
  -8  -4  -7   24.72    0.70
  -8   4  -7   25.74    0.75
   8   4   7   24.99    0.64
  10  -4   7   25.30    0.67
  10  -4   7   25.10    0.66
 -10  -4  -7   22.53    0.77
  10   4   7   25.09    0.65
 -10   4  -7   25.50    0.76
  12  -4   7    3.30    0.28
 -12  -4  -7    2.87    0.30
  12  -4   7    3.12    0.29
  12   4   7    3.35    0.28
 -12   4  -7    2.80    0.36
  14  -4   7   16.00    0.53
  14  -4   7   16.75    0.54
 -14  -4  -7   17.29    0.66
  14   4   7   17.14    0.54
 -14   4  -7   16.80    0.63
  16  -4   7    1.02    0.22
 -16  -4  -7    2.07    0.30
  16   4   7    1.63    0.24
 -16   4  -7    1.21    0.29
  18  -4   7    3.31    0.40
 -18  -4  -7    3.93    0.48
  18   4   7    2.64    0.28
 -18   4  -7    3.14    0.37
 -17  -5   7   13.97    0.62
  17   5  -7   14.31    0.56
 -15  -5   7    7.79    0.47
  15   5  -7    8.00    0.42
 -13  -5   7   21.84    0.70
  13   5  -7   21.55    0.68
 -11  -5   7   29.01    0.83
  11   5  -7   28.54    0.83
  -9  -5   7    5.38    0.34
   9   5  -7    4.69    0.30
  -7  -5   7   44.50    1.16
   7   5  -7   44.99    1.20
  -5  -5   7    0.37    0.15
   5   5  -7    0.35    0.15
  -5   5   7    0.30    0.15
  -3  -5   7   63.28    1.59
  -3   5   7   65.86    1.59
   3   5  -7   64.40    1.68
  -1  -5   7    7.83    0.32
   1   5  -7    7.65    0.32
  -1   5   7    8.53    0.29
   1  -5   7   25.90    0.70
   1   5   7   26.21    0.64
  -1   5  -7   25.86    0.74
   1   5   7   26.09    0.66
   3  -5   7   43.57    1.05
   3  -5   7   44.05    1.11
   3   5   7   43.90    1.03
  -3   5  -7   44.46    1.18
   3   5   7   44.08    1.06
  -5  -5  -7    0.21    0.10
   5  -5   7    0.21    0.14
   5  -5   7    0.27    0.14
  -5  -5  -7    0.28    0.10
  -5   5  -7    0.30    0.16
   5   5   7    0.24    0.12
  -7  -5  -7   44.78    1.16
   7  -5   7   42.88    1.10
   7  -5   7   43.41    1.05
  -7   5  -7   44.16    1.20
   7   5   7   43.37    1.04
  -9  -5  -7    0.45    0.17
   9  -5   7    0.36    0.15
   9  -5   7    0.37    0.16
  -9   5  -7    0.47    0.19
   9   5   7    0.45    0.14
 -11  -5  -7   24.12    0.79
  11  -5   7   26.28    0.71
  11  -5   7   26.26    0.70
 -11   5  -7   26.11    0.80
  11   5   7   25.91    0.69
 -13  -5  -7    5.19    0.45
  13  -5   7    6.85    0.36
  13  -5   7    5.86    0.36
 -13   5  -7    6.71    0.44
  13   5   7    6.46    0.36
 -15  -5  -7    7.99    0.55
  15  -5   7    9.73    0.45
  15  -5   7    9.31    0.44
 -15   5  -7    9.50    0.53
  15   5   7    9.29    0.44
  17  -5   7   21.54    0.68
 -17  -5  -7   21.30    0.80
 -17   5  -7   20.74    0.81
  17   5   7   21.34    0.68
 -16  -6   7   -0.06    0.27
  16   6  -7   -0.08    0.23
 -14  -6   7    0.11    0.24
  14   6  -7    0.10    0.21
  12  -6  -7    0.33    0.23
 -12  -6   7    0.49    0.23
  12   6  -7    0.13    0.19
 -10  -6   7   -0.10    0.19
  10  -6  -7    0.09    0.21
  10   6  -7    0.05    0.17
  -8  -6   7    0.42    0.19
   8   6  -7   -0.02    0.16
  -6  -6   7    0.11    0.16
   6   6  -7   -0.09    0.15
  -4  -6   7    2.87    0.28
   4   6  -7    2.85    0.27
  -2  -6   7    0.15    0.15
  -2   6   7    0.21    0.14
   2   6  -7    0.19    0.15
   0  -6   7    1.40    0.17
   0   6  -7    1.43    0.18
   0   6   7    1.47    0.14
   0   6   7    1.49    0.14
   2  -6   7    0.19    0.14
   2  -6   7    0.10    0.13
  -2   6  -7    0.27    0.16
   2   6   7    0.29    0.10
   2   6   7    0.22    0.12
   4  -6   7    0.73    0.15
   4  -6   7    0.65    0.15
  -4   6  -7    0.74    0.17
   4   6   7    0.69    0.13
   6  -6   7    0.19    0.14
  -6  -6  -7    0.05    0.10
   6  -6   7   -0.02    0.14
   6   6   7    0.05    0.13
  -6   6  -7   -0.01    0.17
   8  -6   7    0.42    0.16
  -8  -6  -7    0.42    0.14
   8  -6   7    0.46    0.16
   8   6   7    0.50    0.14
  -8   6  -7    0.32    0.19
  10  -6   7    0.25    0.17
 -10  -6  -7    0.24    0.17
  10  -6   7    0.35    0.17
  10   6   7    0.32    0.17
 -10   6  -7    0.07    0.21
  12  -6   7   -0.07    0.18
  12  -6   7   -0.04    0.19
 -12  -6  -7    0.00    0.20
 -12   6  -7   -0.29    0.22
  12   6   7    0.26    0.19
 -14  -6  -7   -0.32    0.24
  14  -6   7    0.30    0.22
  14  -6   7    0.31    0.20
 -14   6  -7    0.10    0.28
  14   6   7    0.28    0.21
  16  -6   7    0.26    0.26
 -16  -6  -7    0.14    0.30
  16  -6   7    0.58    0.24
 -16   6  -7    0.44    0.31
  16   6   7    0.54    0.26
 -15  -7   7    2.33    0.31
  15  -7  -7    1.93    0.29
  15   7  -7    2.11    0.28
  13  -7  -7   11.30    0.55
 -13  -7   7   12.30    0.54
  13   7  -7   12.17    0.52
 -11  -7   7   14.96    0.56
  11  -7  -7   12.94    0.56
  11   7  -7   13.31    0.53
  -9  -7   7    3.10    0.34
   9  -7  -7    2.79    0.27
   9   7  -7    2.60    0.33
  -7  -7   7   28.39    0.80
   7  -7  -7   26.97    0.81
   7   7  -7   28.42    0.83
  -5  -7   7    0.36    0.17
   5  -7  -7    0.32    0.18
   5   7  -7    0.03    0.18
  -3  -7   7   42.09    1.11
   3   7  -7   42.81    1.16
  -1  -7   7    7.13    0.34
  -1   7   7    6.50    0.27
   1   7  -7    6.78    0.36
  -1   7   7    7.74    0.32
   1  -7   7   13.76    0.42
   1  -7   7   13.84    0.46
   1   7   7   13.32    0.40
  -1   7  -7   13.82    0.50
   1   7   7   14.36    0.41
   3  -7   7   34.68    0.86
   3  -7   7   34.80    0.92
   3   7   7   34.65    0.84
  -3   7  -7   35.40    0.99
   5  -7   7    0.08    0.15
   5  -7   7    0.15    0.16
   5   7   7    0.06    0.13
  -5   7  -7   -0.02    0.18
   7  -7   7   30.52    0.83
  -7  -7  -7   31.21    0.83
   7  -7   7   31.45    0.79
  -7   7  -7   31.41    0.91
   7   7   7   30.06    0.77
   9  -7   7   -0.08    0.17
   9  -7   7    0.00    0.17
  -9  -7  -7   -0.04    0.14
   9   7   7    0.23    0.17
  -9   7  -7    0.03    0.21
  11  -7   7   14.53    0.52
 -11  -7  -7   15.27    0.52
  11  -7   7   14.63    0.50
 -11   7  -7   14.69    0.61
  11   7   7   14.69    0.50
  13  -7   7    1.83    0.24
 -13  -7  -7    1.47    0.24
  13  -7   7    1.74    0.23
  13   7   7    2.00    0.25
 -13   7  -7    1.36    0.30
  14  -8  -7   14.54    0.65
 -14  -8   7   14.71    0.63
  14   8  -7   14.90    0.61
  12  -8  -7    0.93    0.28
 -12  -8   7    0.85    0.26
  12   8  -7    0.45    0.24
 -10  -8   7   28.54    0.84
  10  -8  -7   26.61    0.86
  10   8  -7   27.64    0.85
   8  -8  -7    8.55    0.48
  -8  -8   7    9.23    0.44
   8   8  -7    8.80    0.45
   6  -8  -7   17.68    0.61
  -6  -8   7   17.11    0.58
   6   8  -7   17.49    0.61
  -4  -8   7   22.43    0.67
   4  -8  -7   21.90    0.68
   4   8  -7   22.94    0.71
  -2  -8   7    1.50    0.20
  -2   8   7    1.37    0.15
   2   8  -7    1.64    0.22
   0  -8   7   33.36    0.84
   0  -8   7   34.56    0.91
   0   8   7   33.35    0.81
   0   8  -7   33.70    0.97
   2  -8   7   -0.14    0.16
   2  -8   7    0.16    0.17
   2   8   7   -0.11    0.14
  -2   8  -7   -0.16    0.19
   4  -8   7   40.62    0.99
   4  -8   7   40.51    1.07
  -4   8  -7   41.48    1.15
   4   8   7   40.40    0.97
   6  -8   7    6.20    0.34
   6  -8   7    5.95    0.33
  -6  -8  -7    6.06    0.24
   6   8   7    6.30    0.31
  -6   8  -7    5.63    0.41
   8  -8   7   16.84    0.52
  -8  -8  -7   16.69    0.49
   8  -8   7   16.61    0.54
  -8   8  -7   15.48    0.62
   8   8   7   16.50    0.51
 -10  -8  -7   27.77    0.77
  10  -8   7   27.14    0.74
  10  -8   7   26.22    0.78
  10   8   7   27.07    0.74
 -10   8  -7   26.74    0.88
  12  -8   7    0.70    0.23
  12  -8   7    0.58    0.23
 -12  -8  -7    0.33    0.19
  12   8   7    0.83    0.24
 -12   8  -7    0.04    0.30
 -11  -9   7    0.21    0.26
  11  -9  -7    0.19    0.29
  11   9  -7   -0.03    0.25
  -9  -9   7    1.17    0.26
   9  -9  -7    1.07    0.30
   9   9  -7    0.79    0.25
  -7  -9   7    1.61    0.24
   7  -9  -7    1.92    0.28
   7   9  -7    1.34    0.26
  -5  -9   7    0.02    0.21
   5  -9  -7    0.62    0.24
   5   9  -7    0.15    0.22
  -3  -9   7    1.85    0.22
   3  -9  -7    1.76    0.24
   3   9  -7    1.81    0.24
  -1  -9   7    0.89    0.18
  -1  -9   7    1.03    0.20
   1   9  -7    0.73    0.22
   1  -9   7    0.03    0.17
   1  -9   7    0.10    0.18
  -1   9  -7    0.13    0.22
   3  -9   7   -0.15    0.17
   3  -9   7    0.03    0.19
  -3   9  -7   -0.02    0.23
   5  -9   7    0.11    0.18
   5  -9   7    0.02    0.19
  -5   9  -7    0.14    0.23
   7  -9   7    0.08    0.19
   7  -9   7    0.13    0.19
  -7  -9  -7    0.02    0.11
  -7   9  -7   -0.13    0.25
   9  -9   7    0.41    0.22
  -9  -9  -7    0.04    0.14
   9  -9   7    0.75    0.22
  -9   9  -7    0.21    0.28
  -8 -10   7    1.98    0.28
   8 -10  -7    1.83    0.35
   8  10  -7    2.03    0.30
  -6 -10   7   21.70    0.71
   6 -10  -7   20.99    0.77
   6  10  -7   21.49    0.76
  -4 -10   7   10.59    0.49
   4 -10  -7   10.55    0.54
   4  10  -7   10.97    0.54
  -2 -10   7    1.29    0.23
  -2 -10   7    1.07    0.21
   2  10  -7    1.01    0.26
   0 -10   7   13.55    0.48
   0 -10   7   15.06    0.53
   0  10  -7   13.97    0.60
   2 -10   7    0.77    0.21
   2 -10   7    1.33    0.22
  -2  10  -7    0.34    0.26
   4 -10   7   12.42    0.47
   4 -10   7   13.42    0.52
  -4  10  -7   13.05    0.60
   6 -10   7    4.75    0.39
   6 -10   7    5.43    0.39
  -6  10  -7    4.44    0.49
 -18   0   8    6.82    0.50
  18   0  -8    6.58    0.31
 -16   0   8   18.29    0.68
  16   0  -8   18.45    0.54
 -14   0   8    3.00    0.39
 -12   0   8   37.78    1.04
 -10   0   8    1.40    0.21
  -8   0   8   36.49    0.98
  -6   0   8    8.06    0.35
  -4   0   8   22.70    0.63
  -2   0   8   40.89    1.04
   2   0  -8   41.92    1.08
   2   0  -8   40.35    1.06
   0   0  -8    5.03    0.22
   0   0  -8    5.91    0.27
   0   0   8    5.34    0.25
   2   0   8   60.29    1.47
  -2   0  -8   57.89    1.55
  -2   0  -8   62.85    1.58
   4   0   8    0.96    0.12
   4   0   8    1.02    0.15
  -4   0  -8    1.42    0.17
  -4   0  -8    1.11    0.14
  -6   0  -8   14.94    0.50
   6   0   8   13.97    0.40
  -6   0  -8   13.46    0.45
   6   0   8   14.29    0.44
  -8   0  -8    6.57    0.37
   8   0   8    6.51    0.31
   8   0   8    6.44    0.25
  10   0   8    8.62    0.37
 -10   0  -8    8.84    0.44
  12   0   8   20.77    0.62
 -12   0  -8   22.08    0.72
  14   0   8   14.16    0.51
 -14   0  -8   15.05    0.60
  16   0   8   29.71    0.83
 -16   0  -8   30.60    0.96
 -17  -1   8    0.19    0.27
  17   1  -8    0.44    0.16
 -17   1   8    0.30    0.27
 -15  -1   8    6.36    0.46
  15   1  -8    7.42    0.31
 -15   1   8    6.60    0.46
 -13  -1   8    2.77    0.27
  13   1  -8    2.66    0.23
 -13   1   8    2.78    0.28
  13   1  -8    2.58    0.32
 -11  -1   8    1.78    0.23
 -11   1   8    1.88    0.23
  11   1  -8    2.11    0.26
  11   1  -8    1.90    0.20
  -9  -1   8    6.86    0.37
  -9   1   8    7.02    0.36
   9   1  -8    6.90    0.26
   9   1  -8    6.31    0.29
  -7  -1   8    0.72    0.17
   7   1  -8    0.54    0.12
  -7   1   8    0.47    0.16
   7   1  -8    0.58    0.11
  -5  -1   8   12.65    0.44
  -5   1   8   13.73    0.44
   5   1  -8   12.57    0.40
   5   1  -8   13.58    0.40
  -3  -1   8    1.21    0.15
   3   1  -8    1.11    0.12
  -3   1   8    1.26    0.15
   3   1  -8    1.30    0.13
  -1  -1   8   14.13    0.43
  -1   1   8   14.67    0.43
   1   1  -8   13.63    0.42
   1   1  -8   15.11    0.44
  -1  -1  -8    1.23    0.19
   1  -1   8    1.58    0.19
  -1  -1  -8    1.53    0.15
   1   1   8    1.46    0.18
  -1   1  -8    1.34    0.18
  -1   1  -8    1.80    0.21
   3  -1   8   11.17    0.37
   3  -1   8   10.62    0.34
  -3  -1  -8   10.70    0.34
  -3  -1  -8   10.77    0.43
   3   1   8   10.75    0.33
  -3   1  -8   10.46    0.36
   3   1   8   11.17    0.37
  -3   1  -8   11.74    0.39
  -5  -1  -8    6.80    0.37
   5  -1   8    6.92    0.31
  -5  -1  -8    6.58    0.28
   5  -1   8    6.64    0.27
   5   1   8    6.48    0.24
   5   1   8    7.31    0.30
  -5   1  -8    6.92    0.31
  -5   1  -8    7.54    0.33
   7  -1   8    4.20    0.28
  -7  -1  -8    3.98    0.33
   7  -1   8    4.40    0.22
  -7  -1  -8    3.88    0.27
   7   1   8    4.49    0.28
  -7   1  -8    4.66    0.31
   7   1   8    3.92    0.19
   9  -1   8    9.81    0.34
  -9  -1  -8   11.09    0.47
   9  -1   8   10.40    0.39
   9   1   8   10.19    0.39
  -9   1  -8   10.39    0.44
  11  -1   8   -0.15    0.17
 -11  -1  -8    0.21    0.21
 -11   1  -8    0.02    0.20
  11   1   8   -0.13    0.17
 -13  -1  -8    3.75    0.40
  13  -1   8    3.33    0.33
 -13   1  -8    3.72    0.40
  13   1   8    3.51    0.32
 -15  -1  -8    1.57    0.27
  15  -1   8    1.69    0.23
  15   1   8    1.22    0.23
 -15   1  -8    1.60    0.28
 -17  -1  -8    0.79    0.28
  17  -1   8    1.16    0.24
  17   1   8    1.28    0.25
 -17   1  -8    1.28    0.29
 -18  -2   8    2.66    0.34
 -18   2   8    3.24    0.33
  18   2  -8    3.37    0.32
 -16  -2   8    3.05    0.32
  16   2  -8    3.20    0.29
 -16   2   8    2.86    0.31
 -14  -2   8    0.82    0.24
  14   2  -8    0.90    0.16
 -14   2   8    1.08    0.25
 -12  -2   8    8.31    0.43
 -12   2   8    8.13    0.43
  12   2  -8    7.62    0.33
 -10  -2   8    3.23    0.33
  10   2  -8    2.89    0.28
 -10   2   8    3.19    0.33
  10   2  -8    2.95    0.23
  -8  -2   8    2.74    0.30
   8   2  -8    2.62    0.24
   8   2  -8    2.51    0.21
  -8   2   8    2.65    0.31
  -6  -2   8    2.20    0.27
   6   2  -8    3.07    0.23
  -6   2   8    2.81    0.27
   6   2  -8    2.76    0.20
  -4  -2   8    2.44    0.25
   4   2  -8    2.14    0.22
   4   2  -8    2.87    0.21
  -4   2   8    2.16    0.24
  -2  -2   8    9.11    0.35
   2   2  -8    9.74    0.33
   2   2  -8    9.09    0.33
  -2   2   8    9.46    0.33
   0  -2   8    3.33    0.24
   0   2  -8    3.76    0.24
   0   2  -8    3.48    0.23
   0   2   8    3.85    0.21
   2  -2   8   20.19    0.55
  -2   2  -8   19.68    0.59
  -2   2  -8   21.39    0.60
   2   2   8   20.43    0.55
   2   2   8   19.77    0.53
   4  -2   8   -0.09    0.12
  -4  -2  -8    0.04    0.10
   4  -2   8   -0.11    0.14
   4   2   8    0.01    0.09
  -4   2  -8    0.24    0.14
   4   2   8    0.09    0.14
   6  -2   8    5.26    0.28
  -6  -2  -8    4.59    0.25
   6  -2   8    5.02    0.25
   6   2   8    4.58    0.28
  -6   2  -8    5.78    0.31
   6   2   8    4.68    0.19
   8  -2   8    0.63    0.14
   8  -2   8    0.57    0.16
  -8  -2  -8    0.34    0.21
   8   2   8    0.50    0.16
  -8   2  -8    0.55    0.18
 -10  -2  -8    1.92    0.25
  10  -2   8    2.15    0.21
  10  -2   8    2.38    0.24
 -10   2  -8    2.30    0.32
  10   2   8    2.21    0.20
  12  -2   8    3.89    0.33
 -12  -2  -8    4.52    0.41
  12   2   8    3.68    0.32
 -12   2  -8    4.07    0.39
 -14  -2  -8    2.22    0.27
  14  -2   8    1.81    0.23
 -14   2  -8    1.88    0.28
  14   2   8    1.82    0.23
  16  -2   8    4.79    0.39
 -16  -2  -8    5.93    0.46
 -16   2  -8    5.12    0.48
  16   2   8    5.11    0.40
 -17  -3   8    4.07    0.48
 -17   3   8    4.00    0.46
  17   3  -8    4.23    0.34
 -15  -3   8   25.14    0.81
  15   3  -8   26.38    0.76
 -15   3   8   24.87    0.82
 -13  -3   8    7.90    0.45
  13   3  -8    8.19    0.36
 -13   3   8    7.26    0.45
 -11  -3   8   15.62    0.55
 -11   3   8   14.45    0.55
  11   3  -8   14.15    0.48
  -9  -3   8   19.56    0.61
  -9   3   8   18.92    0.61
   9   3  -8   19.11    0.57
  -7  -3   8    0.67    0.18
  -7   3   8    0.55    0.17
   7   3  -8    0.50    0.14
  -5  -3   8   50.18    1.29
   5   3  -8   52.61    1.33
  -5   3   8   51.36    1.28
   5   3  -8   48.82    1.33
  -3  -3   8    2.01    0.25
   3   3  -8    1.89    0.24
  -3   3   8    2.02    0.23
   3   3  -8    1.97    0.22
  -1  -3   8   44.54    1.13
   1   3  -8   43.64    1.19
  -1   3   8   46.43    1.12
   1   3  -8   44.85    1.19
   1  -3   8    6.29    0.28
  -1   3  -8    6.59    0.30
   1   3   8    5.98    0.25
   3  -3   8   18.70    0.53
   3  -3   8   18.50    0.52
   3   3   8   18.30    0.49
   3   3   8   18.62    0.52
  -3   3  -8   18.99    0.57
   5  -3   8   22.22    0.61
  -5  -3  -8   21.42    0.64
  -5  -3  -8   22.18    0.61
   5  -3   8   22.46    0.60
   5   3   8   22.13    0.60
  -5   3  -8   23.34    0.67
  -7  -3  -8    3.94    0.25
  -7  -3  -8    3.16    0.32
   7  -3   8    4.30    0.25
   7  -3   8    4.25    0.29
  -7   3  -8    4.58    0.31
   7   3   8    3.84    0.27
  -9  -3  -8   29.29    0.96
   9  -3   8   32.03    0.84
   9  -3   8   33.61    0.83
   9   3   8   32.41    0.82
  -9   3  -8   33.62    0.94
  11  -3   8    0.16    0.17
  11  -3   8    0.02    0.18
 -11  -3  -8   -0.09    0.24
  11   3   8    0.06    0.17
 -11   3  -8    0.22    0.21
  13  -3   8   19.55    0.61
 -13  -3  -8   19.43    0.71
  13   3   8   19.66    0.60
 -13   3  -8   20.07    0.70
 -15  -3  -8    5.44    0.46
  15  -3   8    4.66    0.39
 -15   3  -8    5.27    0.48
  15   3   8    4.49    0.38
 -16  -4   8    3.69    0.46
 -16   4   8    4.49    0.46
  16   4  -8    4.13    0.35
 -14  -4   8   -0.30    0.23
 -14   4   8   -0.09    0.25
  14   4  -8    0.13    0.18
 -12  -4   8    4.96    0.40
 -12   4   8    4.78    0.42
  12   4  -8    4.77    0.32
 -10  -4   8    0.21    0.20
  10   4  -8    0.11    0.16
 -10   4   8    0.01    0.20
  -8  -4   8   16.63    0.56
   8   4  -8   16.50    0.52
  -8   4   8   16.19    0.55
  -6  -4   8    4.34    0.32
   6   4  -8    4.24    0.27
  -6   4   8    4.53    0.31
  -4  -4   8    5.77    0.32
   4   4  -8    5.98    0.29
  -4   4   8    5.80    0.31
  -2  -4   8   12.63    0.43
  -2   4   8   13.11    0.41
   2   4  -8   12.98    0.44
   0  -4   8    0.04    0.14
   0   4   8    0.20    0.12
   0   4  -8    0.18    0.14
   2  -4   8    9.44    0.35
   2  -4   8    9.62    0.35
  -2   4  -8    9.61    0.38
   2   4   8    9.34    0.30
   2   4   8    9.62    0.34
   4  -4   8    0.01    0.14
   4  -4   8    0.06    0.15
   4   4   8    0.14    0.14
  -4   4  -8    0.32    0.16
  -6  -4  -8    9.41    0.34
   6  -4   8    9.82    0.35
   6  -4   8    9.88    0.38
  -6  -4  -8    9.48    0.33
  -6   4  -8   10.73    0.42
   6   4   8    9.56    0.35
  -8  -4  -8    1.77    0.18
   8  -4   8    1.97    0.25
  -8  -4  -8    1.76    0.20
   8  -4   8    1.84    0.20
  -8   4  -8    1.67    0.22
   8   4   8    1.80    0.18
  10  -4   8    3.72    0.33
  10  -4   8    3.92    0.30
 -10  -4  -8    3.34    0.36
 -10   4  -8    4.29    0.37
  10   4   8    3.63    0.30
  12  -4   8    5.14    0.36
 -12  -4  -8    3.94    0.45
  12  -4   8    4.99    0.35
  12   4   8    5.21    0.34
 -12   4  -8    4.84    0.41
 -14  -4  -8    1.46    0.30
  14  -4   8    1.10    0.22
  14   4   8    1.39    0.23
 -14   4  -8    1.65    0.29
 -15  -5   8    3.08    0.32
 -15   5   8    4.30    0.47
  15   5  -8    3.11    0.36
 -13  -5   8    0.21    0.24
  13   5  -8    0.15    0.19
 -13   5   8    0.16    0.25
 -11  -5   8    4.47    0.39
 -11   5   8    3.84    0.41
  11   5  -8    3.43    0.33
  -9  -5   8    1.01    0.22
   9   5  -8    0.90    0.18
  -9   5   8    1.04    0.23
  -7  -5   8    0.77    0.19
   7   5  -8    0.82    0.17
  -7   5   8    0.48    0.19
  -5  -5   8   11.04    0.43
  -5   5   8   11.35    0.42
   5   5  -8   10.94    0.42
  -3  -5   8    0.69    0.17
   3   5  -8    0.80    0.16
  -3   5   8    0.96    0.17
  -1  -5   8    7.72    0.35
   1   5  -8    8.28    0.36
  -1   5   8    7.64    0.31
   1  -5   8    1.39    0.17
   1   5   8    1.46    0.16
   1   5   8    1.52    0.14
  -1   5  -8    1.58    0.19
   3  -5   8    1.18    0.17
   3  -5   8    1.18    0.17
  -3   5  -8    1.12    0.18
   3   5   8    1.03    0.15
   5  -5   8    2.01    0.25
   5  -5   8    2.26    0.26
   5   5   8    2.29    0.24
  -5   5  -8    2.23    0.30
   7  -5   8    0.29    0.16
   7  -5   8    0.11    0.17
  -7  -5  -8    0.01    0.13
  -7  -5  -8    0.02    0.13
   7   5   8    0.06    0.15
  -7   5  -8    0.07    0.18
   9  -5   8    4.17    0.31
   9  -5   8    3.62    0.31
  -9  -5  -8    3.46    0.29
  -9   5  -8    3.48    0.36
   9   5   8    3.52    0.29
  11  -5   8    0.00    0.19
  11  -5   8    0.12    0.20
 -11  -5  -8    0.17    0.21
  11   5   8    0.25    0.18
 -11   5  -8    0.06    0.23
  13  -5   8    3.81    0.37
 -13  -5  -8    3.04    0.43
  13  -5   8    4.13    0.37
  13   5   8    3.60    0.36
 -13   5  -8    3.14    0.44
 -14  -6   8   -0.24    0.26
  14   6  -8   -0.14    0.21
 -14   6   8    0.60    0.28
 -12  -6   8   16.58    0.63
 -12   6   8   16.68    0.65
  12   6  -8   16.64    0.60
 -10  -6   8    2.98    0.38
 -10   6   8    1.97    0.27
  10   6  -8    1.95    0.23
  -8  -6   8   23.71    0.71
   8   6  -8   23.57    0.72
  -8   6   8   22.08    0.72
  -6  -6   8   13.19    0.49
  -6   6   8   12.77    0.49
   6   6  -8   13.06    0.48
  -4  -6   8    8.28    0.39
  -4   6   8    7.88    0.38
   4   6  -8    7.78    0.38
  -2  -6   8   28.00    0.79
  -2   6   8   28.39    0.76
   2   6  -8   28.41    0.83
   0  -6   8    3.73    0.30
   0   6   8    2.87    0.25
   0   6   8    3.47    0.24
   0   6  -8    3.52    0.31
   2  -6   8   33.61    0.91
   2  -6   8   33.94    0.85
  -2   6  -8   34.32    0.96
   2   6   8   33.84    0.84
   4  -6   8    2.88    0.29
   4  -6   8    2.85    0.29
   4   6   8    2.54    0.25
  -4   6  -8    3.10    0.32
   6  -6   8   31.17    0.79
   6  -6   8   30.55    0.83
  -6   6  -8   30.52    0.90
   6   6   8   30.21    0.77
  -8  -6  -8    4.76    0.25
  -8  -6  -8    4.58    0.29
   8  -6   8    4.56    0.33
   8  -6   8    4.83    0.33
  -8   6  -8    4.63    0.39
   8   6   8    4.92    0.31
  10  -6   8    8.90    0.42
  10  -6   8    9.39    0.42
 -10  -6  -8    9.14    0.39
 -10   6  -8    8.91    0.49
  10   6   8    9.38    0.39
 -12  -6  -8   18.37    0.64
  12  -6   8   19.30    0.60
  12  -6   8   18.96    0.63
 -12   6  -8   19.08    0.72
  12   6   8   18.95    0.60
 -13  -7   8    3.41    0.45
  13   7  -8    3.55    0.40
 -11  -7   8    4.73    0.45
  11   7  -8    3.78    0.40
  -9  -7   8    6.61    0.43
   9   7  -8    6.62    0.42
  -9   7   8    6.37    0.45
  -7  -7   8    1.01    0.23
  -7   7   8    1.46    0.25
   7   7  -8    1.20    0.22
  -5  -7   8    9.32    0.43
   5   7  -8    9.03    0.43
  -5   7   8    9.67    0.44
  -3  -7   8    0.05    0.18
  -3   7   8    0.07    0.18
   3   7  -8   -0.03    0.19
  -1  -7   8    9.41    0.41
  -1   7   8    9.31    0.37
   1   7  -8    9.20    0.43
  -1   7   8    8.69    0.34
   1  -7   8    3.15    0.31
   1  -7   8    3.51    0.30
   1   7   8    3.06    0.27
  -1   7  -8    3.76    0.35
   3  -7   8    1.44    0.19
   3  -7   8    1.51    0.19
  -3   7  -8    1.43    0.22
   3   7   8    1.29    0.17
   5  -7   8    8.11    0.38
   5  -7   8    8.18    0.37
  -5   7  -8    7.74    0.42
   5   7   8    7.34    0.35
   7  -7   8   -0.01    0.19
   7  -7   8    0.37    0.19
   7   7   8    0.34    0.18
  -7   7  -8    0.16    0.22
  -9  -7  -8    5.60    0.28
   9  -7   8    5.12    0.37
   9  -7   8    5.34    0.38
   9   7   8    5.51    0.36
  -9   7  -8    5.55    0.46
  11  -7   8    0.71    0.22
  11  -7   8    0.85    0.24
 -11  -7  -8    0.50    0.18
  11   7   8    0.76    0.24
 -11   7  -8    0.40    0.27
 -10  -8   8    0.09    0.25
  10   8  -8    0.35    0.24
  -8  -8   8    4.17    0.43
   8   8  -8    4.67    0.41
  -6  -8   8    0.73    0.23
   6   8  -8    0.82    0.22
  -4  -8   8    0.92    0.22
  -4   8   8    0.98    0.18
   4   8  -8    1.03    0.23
  -4   8   8    1.51    0.24
  -2  -8   8    2.98    0.34
  -2   8   8    3.07    0.28
   2   8  -8    3.04    0.36
  -2   8   8    3.30    0.33
   0  -8   8    0.01    0.18
   0  -8   8    0.17    0.19
   0   8   8    0.16    0.17
   0   8  -8   -0.11    0.21
   2  -8   8    1.77    0.21
   2  -8   8    1.27    0.21
   2   8   8    1.57    0.19
  -2   8  -8    1.69    0.24
   4  -8   8    0.22    0.19
   4  -8   8   -0.02    0.18
  -4   8  -8    0.08    0.22
   4   8   8    0.27    0.18
   6  -8   8    1.04    0.21
   6  -8   8    1.10    0.21
   6   8   8    1.43    0.21
  -6   8  -8    0.78    0.26
   8  -8   8    1.55    0.23
   8  -8   8    1.55    0.24
   8   8   8    1.71    0.24
  -8   8  -8    1.53    0.29
  -7  -9   8    0.41    0.24
   7   9  -8    0.02    0.24
  -5  -9   8   21.22    0.70
   5   9  -8   20.58    0.72
  -3  -9   8    0.29    0.22
   3   9  -8    0.07    0.23
  -1  -9   8   24.18    0.71
  -1  -9   8   26.62    0.77
   1  -9   8    6.41    0.38
   1  -9   8    4.93    0.38
  -1   9  -8    5.79    0.46
   3  -9   8    9.50    0.45
   3  -9   8    8.33    0.42
  -3   9  -8    8.65    0.50
   5  -9   8   12.51    0.50
   5  -9   8   12.52    0.49
  -5   9  -8   11.62    0.58
 -14   0   9   -0.17    0.25
 -12   0   9    0.12    0.23
 -10   0   9   -0.21    0.21
  -8   0   9   -0.10    0.19
  -6   0   9    0.13    0.18
  -4   0   9    0.04    0.16
  -2   0   9    0.04    0.14
   0   0  -9    0.29    0.16
   0   0   9   -0.02    0.14
   0   0  -9   -0.01    0.11
   2   0   9    0.11    0.15
  -2   0  -9    0.02    0.13
   2   0   9   -0.18    0.13
  -2   0  -9    0.20    0.17
  -4   0  -9    0.16    0.16
   4   0   9   -0.06    0.13
  -4   0  -9    0.27    0.19
   4   0   9   -0.04    0.16
   6   0   9    0.06    0.14
   6   0   9   -0.17    0.17
  -6   0  -9   -0.15    0.20
  -8   0  -9    0.09    0.21
   8   0   9   -0.04    0.18
 -10   0  -9    0.12    0.22
  10   0   9    0.29    0.19
 -12   0  -9    0.03    0.23
  12   0   9   -0.20    0.20
 -15  -1   9    0.99    0.28
 -15   1   9    0.62    0.28
 -13  -1   9   17.25    0.64
 -13   1   9   16.71    0.63
 -11  -1   9    5.57    0.41
 -11   1   9    5.57    0.42
  -9  -1   9   18.48    0.61
  -9   1   9   17.70    0.61
  -7  -1   9   30.98    0.87
  -7   1   9   31.46    0.87
  -5  -1   9    3.65    0.31
   5   1  -9    3.81    0.23
  -5   1   9    3.61    0.31
   5   1  -9    3.70    0.24
  -3  -1   9   41.61    1.08
   3   1  -9   43.55    1.12
   3   1  -9   40.53    1.10
  -3   1   9   42.21    1.08
  -1  -1   9    0.50    0.15
   1   1  -9    0.80    0.16
   1   1  -9    0.56    0.14
  -1   1   9    0.80    0.15
   1  -1   9   20.85    0.59
   1   1   9   20.52    0.58
  -1   1  -9   20.32    0.60
  -1   1  -9   21.91    0.64
  -3  -1  -9    6.92    0.42
   3  -1   9    8.73    0.35
  -3  -1  -9    8.18    0.30
   3  -1   9    8.37    0.32
   3   1   9    8.31    0.35
  -3   1  -9    8.99    0.38
   3   1   9    7.95    0.30
   5  -1   9   19.19    0.54
   5  -1   9   18.11    0.52
  -5  -1  -9   17.68    0.54
  -5  -1  -9   16.52    0.62
  -5   1  -9   18.02    0.60
   5   1   9   18.94    0.54
   5   1   9   17.71    0.50
  -7  -1  -9   32.62    0.95
   7  -1   9   30.56    0.82
   7  -1   9   30.79    0.81
   7   1   9   31.09    0.82
  -7   1  -9   32.08    0.93
  -9  -1  -9    5.15    0.41
   9  -1   9    4.08    0.33
   9   1   9    4.37    0.34
  -9   1  -9    4.91    0.39
  11  -1   9   18.44    0.59
 -11  -1  -9   18.09    0.68
  11   1   9   18.84    0.58
 -11   1  -9   18.64    0.68
  13  -1   9    1.68    0.24
 -13  -1  -9    1.98    0.28
  13   1   9    1.49    0.23
 -13   1  -9    1.55    0.27
 -14  -2   9   11.21    0.56
 -14   2   9   10.43    0.54
  14   2  -9   11.51    0.41
 -12  -2   9    2.70    0.29
 -12   2   9    2.27    0.27
  12   2  -9    2.59    0.25
 -10  -2   9   38.88    1.06
 -10   2   9   38.38    1.06
  10   2  -9   38.14    1.03
  -8  -2   9    0.15    0.19
  -8   2   9    0.25    0.20
   8   2  -9    0.34    0.17
   8   2  -9    0.29    0.14
  -6  -2   9   41.78    1.06
   6   2  -9   39.02    1.07
  -6   2   9   42.08    1.06
   6   2  -9   36.93    1.06
  -4  -2   9    5.43    0.33
  -4   2   9    5.84    0.33
   4   2  -9    5.85    0.29
   4   2  -9    5.57    0.30
  -2  -2   9   14.25    0.46
   2   2  -9   14.07    0.46
  -2   2   9   14.57    0.46
   2   2  -9   13.48    0.46
   0  -2   9   33.70    0.90
   0   2   9   34.00    0.88
   0   2  -9   35.54    0.95
   2  -2   9    0.52    0.15
   2  -2   9    0.48    0.17
   2   2   9    0.49    0.13
   2   2   9    0.46    0.16
  -2   2  -9    0.77    0.17
   4  -2   9   35.48    0.92
   4  -2   9   36.49    0.90
  -4  -2  -9   35.02    0.93
  -4   2  -9   33.93    1.00
   4   2   9   36.93    0.89
  -6  -2  -9    1.28    0.24
   6  -2   9    1.62    0.17
  -6  -2  -9    1.71    0.17
   6  -2   9    1.44    0.20
  -6   2  -9    1.78    0.21
   6   2   9    1.60    0.19
  -8  -2  -9   14.62    0.63
   8  -2   9   16.17    0.50
   8  -2   9   16.85    0.53
  -8   2  -9   17.18    0.59
   8   2   9   16.61    0.52
 -10  -2  -9    6.82    0.45
  10  -2   9    7.01    0.38
 -10   2  -9    6.21    0.42
  10   2   9    6.38    0.37
  12  -2   9    9.47    0.45
 -12  -2  -9    9.49    0.51
  12   2   9    9.59    0.44
 -12   2  -9    9.83    0.52
 -13  -3   9    0.15    0.25
  13   3  -9    0.33    0.17
 -13   3   9   -0.03    0.25
 -11  -3   9    1.50    0.25
 -11   3   9    1.52    0.26
  11   3  -9    1.29    0.18
  -9  -3   9    1.40    0.23
  -9   3   9    1.50    0.23
   9   3  -9    1.37    0.17
  -7  -3   9    0.11    0.19
  -7   3   9   -0.02    0.19
   7   3  -9    0.10    0.15
  -5  -3   9    0.14    0.18
   5   3  -9    0.42    0.15
  -5   3   9    0.08    0.17
  -3  -3   9   -0.06    0.17
  -3   3   9    0.02    0.16
   3   3  -9    0.08    0.15
  -1  -3   9    0.44    0.16
  -1   3   9    0.80    0.16
   1   3  -9    0.72    0.16
   1  -3   9    2.30    0.26
   1   3   9    3.35    0.27
   1   3   9    2.57    0.24
  -1   3  -9    2.79    0.27
   3  -3   9    0.04    0.16
   3  -3   9   -0.05    0.15
  -3   3  -9    0.16    0.17
   3   3   9    0.05    0.16
   5  -3   9    0.41    0.16
   5  -3   9    0.61    0.18
  -5   3  -9    0.68    0.19
   5   3   9    0.29    0.17
   7  -3   9    0.22    0.17
   7  -3   9    0.17    0.18
  -7  -3  -9   -0.09    0.18
   7   3   9   -0.25    0.17
  -7   3  -9    0.39    0.21
  -9  -3  -9   -0.14    0.23
   9  -3   9    0.05    0.19
   9  -3   9    0.01    0.18
  -9   3  -9   -0.22    0.20
   9   3   9   -0.01    0.18
 -11  -3  -9    0.09    0.27
  11  -3   9   -0.01    0.20
  11   3   9    0.31    0.20
 -11   3  -9    0.10    0.23
 -12  -4   9    0.33    0.25
  12   4  -9    0.23    0.19
 -12   4   9    0.11    0.25
 -10  -4   9   31.90    0.91
 -10   4   9   28.71    0.90
  10   4  -9   31.19    0.87
  -8  -4   9    0.99    0.23
   8   4  -9    0.79    0.18
  -8   4   9    1.07    0.23
  -6  -4   9   25.57    0.75
  -6   4   9   25.69    0.75
  -4  -4   9    4.84    0.34
   4   4  -9    4.68    0.30
  -4   4   9    4.11    0.33
  -2  -4   9   12.66    0.46
   2   4  -9   13.01    0.46
  -2   4   9   13.10    0.44
   0  -4   9   25.00    0.70
   0   4   9   24.15    0.66
   0   4   9   24.33    0.66
   0   4  -9   24.99    0.73
   2  -4   9    3.20    0.29
   2  -4   9    3.36    0.30
   2   4   9    2.98    0.28
  -2   4  -9    3.51    0.30
   4  -4   9   36.42    0.93
   4  -4   9   35.75    0.96
   4   4   9   36.58    0.91
  -4   4  -9   37.47    1.04
   6  -4   9    0.06    0.17
   6  -4   9   -0.13    0.18
   6   4   9    0.00    0.17
  -6   4  -9    0.18    0.19
  -8  -4  -9   16.64    0.54
   8  -4   9   16.35    0.54
   8  -4   9   16.77    0.55
  -8   4  -9   16.89    0.61
   8   4   9   16.95    0.53
 -10  -4  -9    4.30    0.38
  10  -4   9    5.16    0.37
  10  -4   9    4.87    0.36
  10   4   9    4.91    0.35
 -10   4  -9    4.38    0.42
 -11  -5   9    5.48    0.47
 -11   5   9    6.21    0.47
  11   5  -9    6.36    0.38
  -9  -5   9   13.79    0.55
   9   5  -9   13.15    0.49
  -9   5   9   12.16    0.54
  -7  -5   9   17.09    0.59
  -7   5   9   16.83    0.59
   7   5  -9   17.20    0.57
  -5  -5   9    4.62    0.36
   5   5  -9    3.81    0.32
  -5   5   9    3.98    0.36
  -3  -5   9   30.14    0.85
   3   5  -9   30.27    0.88
  -3   5   9   31.28    0.83
  -1  -5   9    0.12    0.17
  -1   5   9    0.24    0.17
   1   5  -9    0.09    0.18
  -1   5   9    0.02    0.17
   1  -5   9   24.72    0.72
   1  -5   9   25.05    0.69
  -1   5  -9   25.45    0.76
   1   5   9   24.89    0.67
   3  -5   9   16.06    0.52
   3  -5   9   15.98    0.53
  -3   5  -9   16.53    0.57
   3   5   9   16.29    0.50
   5  -5   9    5.64    0.34
   5  -5   9    5.18    0.36
   5   5   9    5.41    0.32
  -5   5  -9    5.70    0.38
   7  -5   9   23.44    0.65
   7  -5   9   22.41    0.67
   7   5   9   21.29    0.63
  -7   5  -9   23.05    0.74
  -9  -5  -9    1.84    0.26
   9  -5   9    1.81    0.23
   9  -5   9    1.95    0.23
  -9   5  -9    1.51    0.26
   9   5   9    1.92    0.22
 -10  -6   9   -0.04    0.24
 -10   6   9    0.01    0.26
  10   6  -9    0.14    0.20
  -8  -6   9    0.08    0.23
   8   6  -9   -0.03    0.19
  -8   6   9   -0.17    0.24
  -6  -6   9    0.46    0.22
  -6   6   9    0.57    0.24
   6   6  -9    0.39    0.19
  -4  -6   9    1.78    0.23
   4   6  -9    1.37    0.22
  -4   6   9    1.59    0.23
  -2  -6   9    0.25    0.20
   2   6  -9    0.47    0.19
  -2   6   9    0.15    0.17
  -2   6   9    0.28    0.19
   0  -6   9    0.73    0.19
   0  -6   9    0.26    0.19
   0   6  -9    0.69    0.20
   0   6   9    0.38    0.18
   2  -6   9    0.31    0.19
   2  -6   9    0.43    0.19
   2   6   9    0.39    0.18
  -2   6  -9    0.46    0.21
   4  -6   9    0.13    0.19
   4  -6   9    0.06    0.19
   4   6   9    0.08    0.18
  -4   6  -9   -0.06    0.20
   6  -6   9    0.46    0.20
   6  -6   9    0.43    0.20
   6   6   9    0.60    0.19
  -6   6  -9    0.04    0.22
   8  -6   9    0.16    0.22
   8  -6   9    0.08    0.21
  -8   6  -9   -0.04    0.24
   8   6   9    0.47    0.21
  -7  -7   9   14.00    0.57
  -7   7   9   13.05    0.58
   7   7  -9   13.48    0.54
  -5  -7   9    3.26    0.39
   5   7  -9    2.81    0.35
  -5   7   9    3.11    0.41
  -3  -7   9   22.90    0.71
   3   7  -9   22.77    0.73
  -3   7   9   22.30    0.64
  -1  -7   9    0.16    0.21
  -1   7   9    0.00    0.19
   1   7  -9    0.15    0.21
   1  -7   9   16.15    0.54
   1  -7   9   16.55    0.57
  -1   7  -9   16.76    0.60
   1   7   9   16.05    0.52
   3  -7   9   12.58    0.49
   3  -7   9   12.92    0.48
  -3   7  -9   12.21    0.53
   3   7   9   12.49    0.46
   5  -7   9    3.94    0.37
   5  -7   9    3.67    0.36
   5   7   9    3.56    0.35
  -5   7  -9    3.34    0.41
 -10   0  10    2.46    0.28
  -8   0  10   19.02    0.64
  -6   0  10    0.01    0.20
  -4   0  10   19.07    0.60
  -2   0  10    6.28    0.36
   0   0  10   17.19    0.54
   2   0  10   25.01    0.70
   2   0  10   26.21    0.71
  -2   0 -10   24.99    0.81
  -4   0 -10    3.51    0.40
   4   0  10    3.10    0.33
  -6   0 -10   14.95    0.60
   6   0  10   14.98    0.51
   8   0  10   -0.03    0.20
  -8   0 -10    0.61    0.24
  -9  -1  10    1.69    0.26
  -9   1  10    2.19    0.27
  -7  -1  10    0.72    0.22
  -7   1  10    1.06    0.24
  -5  -1  10    6.30    0.38
  -5   1  10    6.19    0.39
  -3  -1  10    1.43    0.20
  -3   1  10    1.49    0.20
  -1  -1  10    7.68    0.37
  -1   1  10    7.74    0.37
   1   1 -10    8.11    0.39
   1  -1  10    0.77    0.18
   1  -1  10    1.11    0.20
   1   1  10    1.00    0.19
   1   1  10    0.88    0.18
  -1   1 -10    1.27    0.21
   3  -1  10    7.58    0.38
   3  -1  10    6.95    0.36
  -3   1 -10    7.61    0.42
   3   1  10    7.48    0.37
   5  -1  10    0.45    0.20
  -5  -1 -10    0.34    0.27
  -5   1 -10    0.52    0.23
   5   1  10    0.18    0.19
   7  -1  10    4.78    0.36
  -7  -1 -10    4.41    0.44
   7   1  10    4.46    0.36
  -7   1 -10    4.49    0.41
  -9  -1 -10    4.25    0.43
   9  -1  10    4.37    0.37
  -9   1 -10    3.74    0.42
   9   1  10    3.99    0.38
 -10  -2  10    0.05    0.24
 -10   2  10    0.02    0.25
  -8  -2  10    2.77    0.27
  -8   2  10    3.20    0.40
   8   2 -10    2.59    0.26
  -6  -2  10   -0.02    0.20
  -6   2  10    0.25    0.21
   6   2 -10   -0.16    0.15
  -4  -2  10    3.90    0.35
  -4   2  10    3.49    0.35
   4   2 -10    3.55    0.29
  -2  -2  10    0.54    0.19
  -2   2  10    0.71    0.19
   2   2 -10    0.41    0.18
   0  -2  10    8.79    0.39
   0   2 -10    8.86    0.40
   0   2  10    8.18    0.37
   0   2  10    8.68    0.39
   2  -2  10    5.51    0.35
   2  -2  10    5.61    0.36
   2   2  10    5.10    0.34
  -2   2 -10    6.07    0.37
   4  -2  10    2.02    0.22
   4  -2  10    1.94    0.21
  -4   2 -10    2.30    0.24
   4   2  10    2.56    0.32
   6  -2  10    2.73    0.25
  -6  -2 -10    2.48    0.32
  -6   2 -10    3.29    0.37
   6   2  10    2.84    0.33
   8  -2  10   -0.18    0.20
  -8  -2 -10    0.22    0.27
  -8   2 -10   -0.05    0.23
   8   2  10    0.07    0.20
  -9  -3  10    2.30    0.28
  -9   3  10    1.82    0.28
   9   3 -10    2.58    0.28
  -7  -3  10    7.04    0.44
   7   3 -10    6.31    0.34
  -7   3  10    6.55    0.44
  -5  -3  10   20.05    0.65
  -5   3  10   20.46    0.64
   5   3 -10   19.58    0.62
  -3  -3  10    3.38    0.34
  -3   3  10    3.80    0.35
   3   3 -10    3.22    0.29
  -1  -3  10   26.57    0.75
  -1   3  10   25.67    0.71
   1   3 -10   26.92    0.78
  -1   3  10   25.85    0.73
   1  -3  10    0.45    0.19
   1  -3  10    0.37    0.20
  -1   3 -10    0.60    0.19
   1   3  10    0.24    0.19
   3  -3  10   17.92    0.58
   3  -3  10   18.73    0.59
  -3   3 -10   18.65    0.62
   3   3  10   18.67    0.57
   5  -3  10    3.55    0.37
   5  -3  10    3.83    0.34
   5   3  10    3.72    0.34
  -5   3 -10    3.98    0.38
   7  -3  10   12.78    0.50
  -7   3 -10   12.20    0.53
   7   3  10   12.84    0.48
  -6  -4  10   -0.18    0.22
  -6   4  10    0.01    0.24
   6   4 -10    0.14    0.18
  -4  -4  10    7.15    0.42
  -4   4  10    8.04    0.43
   4   4 -10    7.64    0.38
  -2  -4  10    3.15    0.35
   2   4 -10    3.16    0.32
  -2   4  10    3.57    0.37
   0  -4  10    1.63    0.22
   0  -4  10    1.34    0.22
   0   4  10    1.45    0.21
   0   4 -10    2.28    0.30
   2  -4  10    3.25    0.35
   2  -4  10    3.04    0.34
  -2   4 -10    3.11    0.34
   2   4  10    3.31    0.33
   4  -4  10    2.14    0.23
   4  -4  10    1.96    0.23
  -4   4 -10    1.98    0.24
   4   4  10    2.11    0.22
   6  -4  10    5.22    0.39
   6  -4  10    5.16    0.38
   6   4  10    5.21    0.36
  -6   4 -10    4.74    0.40
  -5  -5  10    4.18    0.41
  -5   5  10    4.45    0.43
   5   5 -10    5.34    0.35
  -3  -5  10    0.20    0.22
   3   5 -10    0.03    0.19
  -1  -5  10    5.33    0.39
  -1   5  10    5.79    0.36
   1   5 -10    5.10    0.36
   1  -5  10    0.00    0.20
   1  -5  10    0.30    0.20
   1   5  10   -0.03    0.20
  -1   5 -10    0.05    0.20
   3  -5  10    1.43    0.23
   3  -5  10    1.50    0.23
  -3   5 -10    1.40    0.23
   3   5  10    1.58    0.23
   0   0   0    0.00    0.00
;
_shelx_res_checksum     67322
_shelx_res_file
;
TITL xtal2 in C2/c
CELL 0.71073 17.9719 9.7654 7.3637 90 92.134 90
ZERR 4 0.0009 0.0005 0.0003 0 0.001 0
LATT 7
SYMM -X,+Y,0.5-Z
SFAC C H N Br
UNIT 40 88 8 8
L.S. 10
PLAN  5
SIZE 0.1 0.231 0.553
TEMP -173.14
BOND $H
HTAB
EQIV $1 x, -y+2, z-1/2
HTAB N1 Br1_$1
HTAB N1 Br1
CONF
fmap 2
acta
REM <HKL>G:\frames\Tufts\Tufts_bipiperidine_xtal2\work\xtal2.hkl</HKL>
WGHT    0.023700    0.713700
FVAR       0.07128
N1    3    0.156310    0.833738    0.526039    11.00000    0.00970    0.01023 =
         0.00968   -0.00073    0.00049   -0.00005
H1A   2    0.166837    0.922873    0.499728    11.00000   -1.20000
H1B   2    0.156568    0.826998    0.645246    11.00000   -1.20000
C1    1    0.211961    0.735403    0.451934    11.00000    0.00870    0.00926 =
         0.00920   -0.00048    0.00041    0.00033
AFIX  13
H1    2    0.215935    0.751889    0.318616    11.00000   -1.20000
AFIX   0
C2    1    0.184972    0.589419    0.481650    11.00000    0.01103    0.00928 =
         0.01648    0.00002   -0.00102   -0.00098
AFIX  23
H2A   2    0.185440    0.569857    0.613604    11.00000   -1.20000
H2B   2    0.219489    0.524536    0.424915    11.00000   -1.20000
AFIX   0
C3    1    0.106476    0.567536    0.400714    11.00000    0.01044    0.01280 =
         0.01762   -0.00092   -0.00054   -0.00253
AFIX  23
H3A   2    0.090293    0.472484    0.424298    11.00000   -1.20000
H3B   2    0.106332    0.581347    0.267512    11.00000   -1.20000
AFIX   0
C4    1    0.052552    0.667948    0.484788    11.00000    0.00952    0.01475 =
         0.01577    0.00042    0.00164   -0.00184
AFIX  23
H4A   2    0.001979    0.654500    0.429755    11.00000   -1.20000
H4B   2    0.050453    0.650460    0.616927    11.00000   -1.20000
AFIX   0
C5    1    0.077649    0.813758    0.453142    11.00000    0.00900    0.01421 =
         0.01437    0.00015   -0.00064    0.00076
AFIX  23
H5A   2    0.074913    0.834078    0.321348    11.00000   -1.20000
H5B   2    0.044098    0.877931    0.514408    11.00000   -1.20000
AFIX   0
BR1   4    0.142641    0.836008    0.962302    11.00000    0.01971    0.01159 =
         0.01027   -0.00018    0.00163   -0.00222
HKLF 4
REM  xtal2 in C2/c
REM R1 =  0.0179 for    1955 Fo > 4sig(Fo)  and  0.0212 for all    2155 data
REM     70 parameters refined using      0 restraints
END
WGHT      0.0236      0.7145
REM Instructions for potential hydrogen bonds
HTAB N1 Br1_$1
HTAB N1 Br1
EQIV $2 x, y, z-1
HTAB C1 Br1_$2
HTAB C5 Br1_$2
REM Highest difference peak  0.876,  deepest hole -0.238,  1-sigma level  0.114
Q1    1   0.1799  0.8419  0.9807  11.00000  0.05    0.88
Q2    1   0.1031  0.8434  0.9361  11.00000  0.05    0.82
Q3    1   0.2500  0.7500  0.5000  10.50000  0.05    0.67
Q4    1   0.0661  0.7432  0.4691  11.00000  0.05    0.65
Q5    1   0.1441  0.5174  0.4659  11.00000  0.05    0.64
;
