# Supplementary material for: (2R,2′S)-2,2′-Bi­piperidine-1,1′-diium dibromide
Source: Acta Crystallogr Sect E Struct Rep Online. 2013 Oct 26;69(Pt 11):o1711. doi: 10.1107/S1600536813028754 (PMC3884359; doi:10.1107/S1600536813028754)
Supplement: Supplementary file 2 [file e-69-o1711-Isup2.hkl]

# 
# h,k,l, Fc-squared, Fo-squared, sigma(Fo-squared) and status flag 
# 
data_I
_shelx_title ' xtal2 in C2/c' 
_shelx_refln_list_code          4 
_shelx_F_calc_maximum      404.97 
_exptl_crystal_F_000       664.00 
_reflns_d_resolution_high  0.6796 
 
loop_ 
 _symmetry_equiv_pos_as_xyz 
 'x, y, z' 
 '-x, y, -z+1/2' 
 'x+1/2, y+1/2, z' 
 '-x+1/2, y+1/2, -z+1/2' 
 '-x, -y, -z' 
 'x, -y, z-1/2' 
 '-x+1/2, -y+1/2, -z' 
 'x+1/2, -y+1/2, z-1/2' 
 
_cell_length_a    17.9719 
_cell_length_b     9.7654 
_cell_length_c     7.3637 
_cell_angle_alpha  90.000 
_cell_angle_beta   92.134 
_cell_angle_gamma  90.000 
 
_shelx_F_squared_multiplier     1.000 
 
loop_ 
 _refln_index_h 
 _refln_index_k 
 _refln_index_l 
 _refln_F_squared_calc 
 _refln_F_squared_meas 
 _refln_F_squared_sigma 
 _refln_observed_status 
   2   0   0     5759.54     5694.77     89.07 o 
   4   0   0    77353.87    79850.52    693.74 o 
   6   0   0    17083.49    16469.92    140.35 o 
   8   0   0     3237.62     2756.05     26.33 o 
  10   0   0    22050.14    22018.56    203.43 o 
  12   0   0      969.79      879.10     18.60 o 
  14   0   0    19450.83    20211.53    222.59 o 
  16   0   0     1176.65     1104.68     39.13 o 
  18   0   0     5147.76     5450.43     75.67 o 
  20   0   0     3942.26     4082.76     62.80 o 
  22   0   0     1390.31     1497.65     57.15 o 
  24   0   0     2812.98     3020.33     64.28 o 
  26   0   0       40.14       72.67     29.64 o 
   1   1   0     1439.56     1502.87     16.43 o 
   3   1   0     9944.68    10294.06     68.57 o 
   5   1   0      955.20      936.24      7.60 o 
   7   1   0    18808.71    19109.25    115.03 o 
   9   1   0     2172.72     2158.54     19.58 o 
  11   1   0     8213.18     8161.31     57.55 o 
  13   1   0     7029.06     6977.71     57.36 o 
  15   1   0     1976.80     1940.81     24.01 o 
  17   1   0     4575.67     4378.30     43.00 o 
  19   1   0      305.54      333.32     14.67 o 
  21   1   0      633.85      712.57     23.56 o 
  23   1   0        9.59       19.76     16.55 o 
  25   1   0       71.23      110.69     21.67 o 
   0   2   0    33128.52    35224.66    386.66 o 
   2   2   0      740.74      708.87      5.62 o 
   4   2   0     4987.99     4901.81     32.04 o 
   6   2   0     3050.68     2889.01     19.18 o 
   8   2   0      756.32      628.80      7.78 o 
  10   2   0     9193.48     9040.74     62.99 o 
  12   2   0      364.83      347.19     13.38 o 
  14   2   0    10307.93    10220.45     86.18 o 
  16   2   0      744.69      675.47     16.76 o 
  18   2   0     1471.53     1506.01     24.80 o 
  20   2   0      582.65      601.69     22.48 o 
  22   2   0      123.76      150.10     16.02 o 
  24   2   0       38.70       48.20     18.41 o 
  26   2   0       54.01       82.87     29.90 o 
   1   3   0    30173.65    31491.49    233.00 o 
   3   3   0    67359.17    71531.48    439.75 o 
   5   3   0     6339.74     6615.36     43.24 o 
   7   3   0    42636.62    44210.46    264.35 o 
   9   3   0     1802.88     1664.30     14.83 o 
  11   3   0    13421.21    13117.68     93.96 o 
  13   3   0    13689.69    13663.73    103.15 o 
  15   3   0     3983.36     3820.46     36.06 o 
  17   3   0    11824.32    11868.20    106.36 o 
  19   3   0      831.46      823.54     22.82 o 
  21   3   0     3405.11     3553.86     45.07 o 
  23   3   0      564.37      550.55     25.82 o 
  25   3   0      828.51      934.34     50.32 o 
   0   4   0    22789.03    24384.71    244.81 o 
   2   4   0       26.65       35.89      3.18 o 
   4   4   0    16035.37    16931.12    104.67 o 
   6   4   0     7460.55     7530.57     50.93 o 
   8   4   0     2178.05     2028.25     15.41 o 
  10   4   0     9768.55     9597.55     75.73 o 
  12   4   0       10.83        3.15      7.91 o 
  14   4   0     2292.05     2261.34     25.76 o 
  16   4   0       14.61        2.20     10.54 o 
  18   4   0     2069.60     2043.36     29.93 o 
  20   4   0      934.59      924.39     27.43 o 
  22   4   0      976.88     1017.82     33.32 o 
  24   4   0     1371.75     1404.79     59.77 o 
   1   5   0     6082.06     6246.64     45.64 o 
   3   5   0    11599.35    12248.33     86.34 o 
   5   5   0      861.04      867.92      8.73 o 
   7   5   0     5433.28     5416.88     39.05 o 
   9   5   0      690.76      654.42      9.94 o 
  11   5   0      330.55      307.21      9.97 o 
  13   5   0     1640.55     1626.40     20.93 o 
  15   5   0      467.08      439.06     15.97 o 
  17   5   0     1305.94     1266.75     25.38 o 
  19   5   0      474.58      493.68     21.40 o 
  21   5   0      825.38      848.81     29.97 o 
  23   5   0      314.14      288.15     23.40 o 
   0   6   0    32011.11    33131.01    410.26 o 
   2   6   0       29.93       65.87      6.89 o 
   4   6   0    24582.12    25079.15    216.20 o 
   6   6   0     8834.42     8708.48    102.49 o 
   8   6   0     6843.93     6603.67     82.67 o 
  10   6   0    29391.45    29899.49    251.84 o 
  12   6   0       53.90       60.58      7.91 o 
  14   6   0    16104.70    16066.59    132.89 o 
  16   6   0      609.51      624.99     21.58 o 
  18   6   0     5042.84     5091.35     70.20 o 
  20   6   0     2251.62     2242.04     41.45 o 
  22   6   0     1017.03     1050.97     37.02 o 
  24   6   0     1090.81     1111.59     53.31 o 
   1   7   0     5007.28     4976.37     46.42 o 
   3   7   0    13974.36    14361.38    127.50 o 
   5   7   0      218.41      235.36      9.12 o 
   7   7   0     7265.02     7195.72     87.73 o 
   9   7   0        3.30        3.68      7.36 o 
  11   7   0     2858.27     2905.69     32.12 o 
  13   7   0      583.13      608.29     18.87 o 
  15   7   0      776.66      767.95     26.34 o 
  17   7   0     1954.51     1892.04     33.05 o 
  19   7   0       13.56      -12.37     17.53 o 
  21   7   0     1155.84     1157.79     42.95 o 
  23   7   0      116.11      119.71     31.66 o 
   0   8   0     7533.81     7348.62    138.53 o 
   2   8   0       35.29       63.53      9.59 o 
   4   8   0     5347.10     5312.09     53.63 o 
   6   8   0      532.56      575.71     13.13 o 
   8   8   0      379.61      375.10     13.67 o 
  10   8   0     1963.07     1831.28     27.98 o 
  12   8   0      156.44      134.95     17.41 o 
  14   8   0      617.68      583.48     26.68 o 
  16   8   0       53.78       38.27     17.24 o 
  18   8   0      389.73      365.44     22.83 o 
  20   8   0      438.47      428.19     29.92 o 
   1   9   0     5708.87     5661.57     54.65 o 
   3   9   0    18553.55    18588.08    165.22 o 
   5   9   0       76.18      112.24      9.62 o 
   7   9   0    13336.80    13699.85    142.22 o 
   9   9   0      764.07      718.15     24.17 o 
  11   9   0     6547.91     6531.40    114.13 o 
  13   9   0     5628.25     5594.55     91.34 o 
  15   9   0     2575.31     2461.35     54.17 o 
  17   9   0     6241.83     6165.32     91.07 o 
  19   9   0      334.18      282.20     28.86 o 
   0  10   0     6483.74     6504.62    100.70 o 
   2  10   0      265.54      295.13     14.36 o 
   4  10   0     4012.10     3919.61     47.39 o 
   6  10   0     1522.37     1485.29     29.54 o 
   8  10   0     2590.82     2602.93     45.89 o 
  10  10   0     3134.48     3233.04     48.30 o 
  12  10   0      767.80      748.58     33.77 o 
  14  10   0     2784.90     2698.28     59.67 o 
  16  10   0      313.67      328.79     30.23 o 
  18  10   0      378.40      329.02     33.87 o 
   1  11   0      605.94      598.19     32.11 o 
   3  11   0     1139.33     1130.16     30.72 o 
   5  11   0      118.39      134.07     16.92 o 
   7  11   0      602.70      584.29     29.22 o 
   9  11   0        2.47        1.83     21.95 o 
  11  11   0      676.38      707.37     35.31 o 
  13  11   0     1449.04     1494.41     44.53 o 
  15  11   0      145.99      140.03     29.52 o 
  17  11   0     1214.63     1415.31     94.49 o 
   0  12   0    14707.62    15082.63    271.15 o 
   2  12   0      630.92      722.76     46.88 o 
   4  12   0     6631.09     6816.67     94.71 o 
   6  12   0     3424.21     3532.32     59.04 o 
   8  12   0     1089.98     1122.20     78.83 o 
  10  12   0     4628.99     4713.67     80.41 o 
  12  12   0      199.89      209.29     25.89 o 
  14  12   0     3221.91     3271.64     74.55 o 
   1  13   0      371.12      377.85     22.38 o 
   3  13   0     1716.01     1732.06     42.87 o 
   5  13   0      172.89      158.55     22.03 o 
   7  13   0     4566.54     4592.61     85.93 o 
   9  13   0      211.60      236.01     30.67 o 
  11  13   0     1889.78     1898.74     57.51 o 
   0  14   0      754.25      860.58     68.90 o 
   2  14   0       19.97       38.09     23.01 o 
   4  14   0      163.71      197.28     29.42 o 
 -25   1   1      812.27      865.75     37.50 o 
 -23   1   1     2779.48     2971.17     49.02 o 
 -21   1   1       52.49       72.83     15.14 o 
 -19   1   1     6416.24     6659.66     64.19 o 
 -17   1   1     1246.32     1226.41     19.86 o 
 -15   1   1     6254.47     6176.80     55.49 o 
 -13   1   1     3507.91     3303.08     36.34 o 
 -11   1   1     5068.58     4758.33     51.28 o 
  -9   1   1    21285.66    21940.40    154.34 o 
  -7   1   1      576.01      561.61      6.54 o 
  -5   1   1    42764.09    45606.89    272.12 o 
  -3   1   1       27.49       29.25      1.63 o 
  -1   1   1     1068.46     1337.06     14.32 o 
   1   1   1      272.87      345.90      3.36 o 
   3   1   1     6576.71     6771.88     49.41 o 
   5   1   1    37821.00    40843.83    243.38 o 
   7   1   1    12095.19    12435.67     75.30 o 
   9   1   1    37262.79    39658.25    256.60 o 
  11   1   1       30.46       28.98      5.89 o 
  13   1   1     8818.61     8422.14     62.24 o 
  15   1   1     2850.67     2825.17     33.40 o 
  17   1   1     4837.54     4580.11     47.15 o 
  19   1   1     4475.70     4560.29     51.37 o 
  21   1   1      890.46      986.19     25.08 o 
  23   1   1     3633.87     3672.08     57.69 o 
  25   1   1      136.56      150.32     25.47 o 
 -26   2   1     2577.25     2762.89     64.44 o 
 -24   2   1      832.42      874.81     31.90 o 
 -22   2   1     4552.73     4762.71     58.41 o 
 -20   2   1     1861.81     2036.75     32.17 o 
 -18   2   1     1388.82     1441.45     24.68 o 
 -16   2   1     3826.25     3999.73     37.49 o 
 -14   2   1      518.58      474.18     14.09 o 
 -12   2   1    10637.34    10487.22     87.70 o 
 -10   2   1     2766.48     2623.00     22.64 o 
  -8   2   1    19463.32    19732.54    118.85 o 
  -6   2   1     4640.33     4397.40     28.46 o 
  -4   2   1    18647.93    20235.00    125.48 o 
  -2   2   1    35029.78    38638.93    300.61 o 
   0   2   1     5661.00     5938.42     42.56 o 
   2   2   1    49330.47    54238.42    419.44 o 
   4   2   1      453.07      480.29      4.63 o 
   6   2   1    18369.19    18635.21    115.06 o 
   8   2   1     4117.74     3940.52     26.08 o 
  10   2   1    10208.95    10171.21     70.59 o 
  12   2   1     6449.13     6188.42     46.66 o 
  14   2   1     3376.54     3258.47     29.24 o 
  16   2   1     5784.22     5939.94     53.92 o 
  18   2   1      267.66      266.71     12.61 o 
  20   2   1     5722.84     6031.81     60.14 o 
  22   2   1     2729.04     2804.46     40.61 o 
  24   2   1     3359.24     3468.83     55.03 o 
 -25   3   1      348.75      367.71     24.72 o 
 -23   3   1       64.98       72.60     17.87 o 
 -21   3   1       45.33       66.66     16.55 o 
 -19   3   1       30.47       21.26     13.29 o 
 -17   3   1       32.63       19.81     11.00 o 
 -15   3   1     2015.75     1886.36     23.98 o 
 -13   3   1      669.02      646.81     14.57 o 
 -11   3   1      231.94      208.85      7.87 o 
  -9   3   1       27.53       20.90      3.77 o 
  -7   3   1      522.21      557.55      6.21 o 
  -5   3   1     2052.79     2167.89     14.92 o 
  -3   3   1      238.55      235.44      3.42 o 
  -1   3   1      342.30      310.78      3.81 o 
   1   3   1        1.71        1.27      1.50 o 
   3   3   1      250.34      268.28      3.41 o 
   5   3   1        0.59       -2.22      2.22 o 
   7   3   1       16.22        4.83      2.61 o 
   9   3   1      340.43      327.48      6.72 o 
  11   3   1       20.77       25.21      6.26 o 
  13   3   1     1919.67     1811.74     19.33 o 
  15   3   1      647.02      574.65     17.58 o 
  17   3   1       72.69       75.45     11.39 o 
  19   3   1        3.64        1.32     12.69 o 
  21   3   1        0.72       -0.75     15.06 o 
  23   3   1      495.59      490.41     22.46 o 
  25   3   1      212.00      228.05     24.04 o 
 -24   4   1     1207.86     1243.43     40.34 o 
 -22   4   1     2499.74     2484.09     41.80 o 
 -20   4   1     1150.93     1196.38     28.93 o 
 -18   4   1     2936.87     2885.66     38.27 o 
 -16   4   1     4825.88     4726.88     50.93 o 
 -14   4   1       37.72       38.70      8.98 o 
 -12   4   1    16585.11    16578.51    129.38 o 
 -10   4   1     1633.11     1573.67     18.81 o 
  -8   4   1    16445.29    16333.76    115.25 o 
  -6   4   1     1741.59     1444.08     11.74 o 
  -4   4   1     4068.95     3729.36     25.25 o 
  -2   4   1     6083.83     5805.15     40.13 o 
   0   4   1      563.43      511.98      5.64 o 
   2   4   1    14212.45    13855.46     93.24 o 
   4   4   1      554.33      499.54      5.22 o 
   6   4   1    16570.03    16342.27    104.82 o 
   8   4   1     8475.35     8336.08     55.13 o 
  10   4   1    13886.25    13972.65    103.53 o 
  12   4   1    12645.10    12385.42     92.79 o 
  14   4   1     2882.86     2851.58     27.05 o 
  16   4   1     6384.01     6213.14     59.73 o 
  18   4   1      437.18      444.22     20.89 o 
  20   4   1     2867.26     2895.54     40.17 o 
  22   4   1      923.14      997.67     33.82 o 
  24   4   1     1969.02     2055.27     46.39 o 
 -23   5   1     1844.03     1951.54     51.65 o 
 -21   5   1       27.54       -0.47     18.75 o 
 -19   5   1     3342.45     3317.97     48.05 o 
 -17   5   1      417.75      390.08     16.54 o 
 -15   5   1     5819.41     5724.74     52.78 o 
 -13   5   1     4978.99     4909.08     44.82 o 
 -11   5   1     1082.00     1099.80     18.00 o 
  -9   5   1    12572.00    12591.75     94.04 o 
  -7   5   1       72.06       79.57      5.97 o 
  -5   5   1    25510.35    25812.63    189.23 o 
  -3   5   1      367.29      435.22      9.44 o 
  -1   5   1    28057.85    29147.46    227.13 o 
   1   5   1    10227.35    10585.61     75.66 o 
   3   5   1     6948.29     6668.88     47.10 o 
   5   5   1    20205.54    20485.09    137.01 o 
   7   5   1     3537.72     3523.71     26.26 o 
   9   5   1    10409.96    10555.39     82.97 o 
  11   5   1      634.50      585.08     12.39 o 
  13   5   1     8227.54     8177.93     64.37 o 
  15   5   1     3300.60     3265.72     35.94 o 
  17   5   1     3146.29     3105.81     37.26 o 
  19   5   1     4427.25     4496.84     57.26 o 
  21   5   1      333.94      332.13     20.77 o 
  23   5   1     2757.89     2897.02     50.05 o 
 -22   6   1        4.59      -21.87     21.87 o 
 -20   6   1      469.48      475.54     23.03 o 
 -18   6   1       33.99        0.75     16.98 o 
 -16   6   1      421.37      416.43     18.19 o 
 -14   6   1       36.46       13.55     12.37 o 
 -12   6   1       98.80       84.07      9.43 o 
 -10   6   1      262.08      261.86     10.66 o 
  -8   6   1      150.13      152.29      6.02 o 
  -6   6   1      145.19      182.04      9.32 o 
  -4   6   1       11.23       10.54      3.99 o 
  -2   6   1      349.16      375.16      7.00 o 
   0   6   1        0.42       -3.15      3.15 o 
   2   6   1      188.82      200.74      6.07 o 
   4   6   1       50.80       54.18      3.38 o 
   6   6   1      313.02      287.83      6.79 o 
   8   6   1      233.18      229.48      6.80 o 
  10   6   1       20.38       14.00      6.58 o 
  12   6   1      309.68      271.41     11.38 o 
  14   6   1       29.24       22.88     10.12 o 
  16   6   1      201.13      198.66     13.18 o 
  18   6   1      415.24      412.41     18.68 o 
  20   6   1      222.72      200.38     20.16 o 
  22   6   1       28.90        7.88     21.91 o 
 -23   7   1     1664.39     1762.56     63.98 o 
 -21   7   1       10.60      -12.24     26.69 o 
 -19   7   1     2622.33     2481.23     45.26 o 
 -17   7   1      255.38      222.69     18.70 o 
 -15   7   1     3627.15     3580.55     47.37 o 
 -13   7   1     2432.45     2334.22     33.48 o 
 -11   7   1      926.18     1085.63     24.75 o 
  -9   7   1     6459.47     6343.03     66.50 o 
  -7   7   1      782.26      743.67     12.59 o 
  -5   7   1    12411.69    12279.44    122.63 o 
  -3   7   1      506.64      518.48     17.82 o 
  -1   7   1    11104.93    11254.45    100.57 o 
   1   7   1     5412.98     5366.80     49.81 o 
   3   7   1     2167.52     2154.69     22.26 o 
   5   7   1    13701.06    13404.46    104.10 o 
   7   7   1      787.07      748.51     11.06 o 
   9   7   1     7669.52     7636.37     61.79 o 
  11   7   1      209.96      174.05      8.88 o 
  13   7   1     5160.39     5155.05     50.40 o 
  15   7   1     1658.99     1589.09     26.13 o 
  17   7   1     2281.66     2266.11     38.81 o 
  19   7   1     2803.81     2782.83     48.77 o 
  21   7   1      332.18      309.15     24.58 o 
 -20   8   1     1371.36     1341.47     49.10 o 
 -18   8   1     1089.34      992.71     40.98 o 
 -16   8   1     3676.93     3649.58     57.18 o 
 -14   8   1       39.27       49.87     17.39 o 
 -12   8   1    10099.96    10112.50    108.50 o 
 -10   8   1      652.04      613.92     19.19 o 
  -8   8   1    10473.10    10357.13    126.48 o 
  -6   8   1     4673.77     4349.94     42.47 o 
  -4   8   1     1752.48     1763.47     19.65 o 
  -2   8   1     8507.02     8434.41     77.43 o 
   0   8   1      686.09      730.37     13.53 o 
   2   8   1    10701.20    10934.36    105.13 o 
   4   8   1      126.29      113.96      7.53 o 
   6   8   1    12301.36    11863.65     99.50 o 
   8   8   1     4276.70     4154.37     38.06 o 
  10   8   1     6501.79     6479.39     60.02 o 
  12   8   1     8552.86     8511.10     77.73 o 
  14   8   1     1222.24     1180.25     27.62 o 
  16   8   1     4247.60     4310.55     55.46 o 
  18   8   1       32.91        8.86     19.77 o 
  20   8   1     2676.62     2725.08     51.98 o 
 -19   9   1      130.27       99.24     30.81 o 
 -17   9   1      426.69      396.13     26.16 o 
 -15   9   1       25.42       20.02     19.18 o 
 -13   9   1        8.36       16.77     16.85 o 
 -11   9   1       36.89       21.52     14.83 o 
  -9   9   1        6.03       25.09     11.81 o 
  -7   9   1        3.84       -7.87     11.74 o 
  -5   9   1      945.38     1005.89     18.06 o 
  -3   9   1      529.55      530.48     14.68 o 
  -1   9   1     1158.79     1150.36     18.15 o 
   1   9   1      240.18      233.54      9.57 o 
   3   9   1      943.77      937.93     18.46 o 
   5   9   1       79.94      103.65      9.27 o 
   7   9   1       22.29       24.64      9.68 o 
   9   9   1        5.04       -9.06     11.86 o 
  11   9   1      104.54       72.72     13.61 o 
  13   9   1       17.01       15.99     15.76 o 
  15   9   1       27.07        8.72     22.20 o 
  17   9   1      395.66      409.77     40.44 o 
  19   9   1       24.49       31.74     26.60 o 
 -18  10   1      324.84      284.66     33.36 o 
 -16  10   1      545.25      573.55     33.21 o 
 -14  10   1      138.52      131.76     21.44 o 
 -12  10   1     2145.32     2179.22     52.35 o 
 -10  10   1      220.17      244.40     17.22 o 
  -8  10   1     5569.71     5693.93     80.37 o 
  -6  10   1     2091.64     2001.44     34.05 o 
  -4  10   1     2194.32     2289.10     32.50 o 
  -2  10   1     5786.05     5713.01     63.85 o 
   0  10   1      584.93      595.92     17.89 o 
   2  10   1     6562.62     6559.84     72.13 o 
   4  10   1       12.16       30.42     11.45 o 
   6  10   1     5014.02     4932.58     67.68 o 
   8  10   1     1944.41     1961.26     44.69 o 
  10  10   1     1824.79     1796.96     39.08 o 
  12  10   1     1666.69     1639.15     44.04 o 
  14  10   1      473.48      449.76     51.27 o 
  16  10   1      884.48      876.34     49.28 o 
  18  10   1       68.58       40.42     31.61 o 
 -15  11   1     3149.31     3234.26     65.42 o 
 -13  11   1     1186.75     1177.88     43.12 o 
 -11  11   1     2086.11     2141.34     46.93 o 
  -9  11   1     3917.15     3965.74     62.91 o 
  -7  11   1      256.84      258.57     22.73 o 
  -5  11   1     6556.52     6705.25     82.50 o 
  -3  11   1      181.07      216.68     15.44 o 
  -1  11   1     3642.85     3624.53     50.30 o 
   1  11   1     1681.12     1651.04     35.61 o 
   3  11   1     2422.21     2471.67     43.29 o 
   5  11   1     6067.23     6175.24     85.33 o 
   7  11   1      866.66      844.14     31.69 o 
   9  11   1     6955.70     6896.85    128.38 o 
  11  11   1      139.45      152.87     21.18 o 
  13  11   1     3855.08     4011.74     78.69 o 
  15  11   1     1052.30     1131.94     67.29 o 
 -14  12   1        4.06       54.28     26.69 o 
 -12  12   1      257.29      274.97     26.75 o 
 -10  12   1      252.69      240.76     23.46 o 
  -8  12   1       24.58       24.73     24.95 o 
  -6  12   1      269.92      275.81     20.83 o 
  -4  12   1       31.11       59.57     18.22 o 
  -2  12   1      846.65      893.17     32.73 o 
   0  12   1      154.75      164.18     18.77 o 
   2  12   1      843.13      909.30     32.69 o 
   4  12   1       85.67       77.14     18.29 o 
   6  12   1       81.96       97.49     19.59 o 
   8  12   1      156.94      188.75     25.82 o 
  10  12   1       97.38       95.34     22.60 o 
  12  12   1      111.19       99.55     26.84 o 
  14  12   1       18.92        4.28     28.99 o 
 -11  13   1      348.23      374.74     28.67 o 
  -9  13   1     2341.12     2363.12     53.31 o 
  -7  13   1        6.57       41.51     27.84 o 
  -5  13   1     3258.58     3334.69     59.36 o 
  -3  13   1       68.71       63.78     20.77 o 
  -1  13   1     1266.88     1286.53     39.78 o 
   1  13   1      312.19      307.68     22.31 o 
   3  13   1     1203.25     1191.54     38.66 o 
   5  13   1     2004.13     2065.94     47.31 o 
   7  13   1     1042.42     1077.20     48.43 o 
   9  13   1     2501.91     2565.85     75.85 o 
  -4  14   1     1449.52     1494.37     50.48 o 
  -2  14   1     3747.45     3943.14     68.69 o 
   0  14   1      383.03      449.59     44.27 o 
   2  14   1     5192.72     5216.86     81.81 o 
   4  14   1      196.28      229.77     28.00 o 
 -26   0   2      505.25      471.30     66.93 o 
 -24   0   2     3351.17     3717.18     91.58 o 
 -22   0   2      231.63      262.43     31.11 o 
 -20   0   2     5763.47     5917.61    116.30 o 
 -18   0   2     2364.84     2374.39     50.44 o 
 -16   0   2     5614.37     5406.67     66.90 o 
 -14   0   2    16672.60    16860.84    207.17 o 
 -12   0   2      682.58      629.79     24.18 o 
 -10   0   2    33991.05    34465.42    491.16 o 
  -8   0   2     1555.17     1414.19     20.06 o 
  -6   0   2    37012.15    38196.31    348.87 o 
  -4   0   2    32216.25    34109.71    377.16 o 
  -2   0   2    47885.25    54351.95    544.79 o 
   0   0   2   163997.27   191464.77   1912.32 o 
   2   0   2     9262.93    10527.90    115.87 o 
   4   0   2    44156.62    46962.25    420.91 o 
   6   0   2     4389.99     4061.12     39.11 o 
   8   0   2     3098.60     2433.94     25.36 o 
  10   0   2    10043.24     9970.99    118.31 o 
  12   0   2     5591.16     5315.46     66.81 o 
  14   0   2    13337.65    13514.17    155.11 o 
  16   0   2      588.17      693.50     24.93 o 
  18   0   2     7238.90     7395.98     98.59 o 
  20   0   2      805.50      803.18     32.80 o 
  22   0   2     3059.83     3199.15     69.73 o 
  24   0   2      808.81      990.04     62.62 o 
 -25   1   2       98.15      153.85     25.27 o 
 -23   1   2      279.60      298.33     27.92 o 
 -21   1   2     1150.67     1181.22     36.71 o 
 -19   1   2      144.33      142.84     13.60 o 
 -17   1   2     6657.60     6537.76     59.21 o 
 -15   1   2       11.61       11.18      9.49 o 
 -13   1   2     9434.26     9119.76     74.67 o 
 -11   1   2     1881.97     1788.22     19.80 o 
  -9   1   2     3793.44     3643.42     37.61 o 
  -7   1   2     9305.73     9163.97     64.80 o 
  -5   1   2       55.32       61.24      2.29 o 
  -3   1   2     9675.92     9755.28     84.73 o 
  -1   1   2     2014.81     1992.38     19.65 o 
   1   1   2     4462.45     4700.52     36.11 o 
   3   1   2     7363.06     7524.12     55.64 o 
   5   1   2     5511.95     5593.81     41.60 o 
   7   1   2    15250.77    15669.57     98.10 o 
   9   1   2      349.18      314.64      6.04 o 
  11   1   2     9490.10     9254.10     62.25 o 
  13   1   2      797.16      720.51     17.86 o 
  15   1   2     3291.28     3110.63     30.05 o 
  17   1   2      921.91      837.46     21.94 o 
  19   1   2      760.84      758.09     24.04 o 
  21   1   2      107.97      121.31     14.40 o 
  23   1   2        5.20       56.45     18.90 o 
  25   1   2       59.93       91.53     30.69 o 
 -24   2   2      305.78      346.10     30.56 o 
 -22   2   2       87.30      125.82     20.74 o 
 -20   2   2     1498.02     1457.22     33.36 o 
 -18   2   2      496.32      497.86     20.74 o 
 -16   2   2     3818.71     3654.93     37.45 o 
 -14   2   2     6565.09     6352.07     56.91 o 
 -12   2   2      670.97      682.92     13.53 o 
 -10   2   2     7546.46     7341.54     67.38 o 
  -8   2   2      160.86      156.45      6.46 o 
  -6   2   2     1779.61     1539.89     12.20 o 
  -4   2   2     2675.38     2446.81     21.56 o 
  -2   2   2     2489.74     2558.93     25.29 o 
   0   2   2    20024.31    22379.02    192.25 o 
   2   2   2      503.42      503.95      5.03 o 
   4   2   2     9782.95     9930.10     69.71 o 
   6   2   2     1514.38     1477.49     11.92 o 
   8   2   2     2712.97     2415.69     20.72 o 
  10   2   2     3605.83     3524.08     32.44 o 
  12   2   2     3349.49     3153.00     27.12 o 
  14   2   2     5183.48     4898.37     50.00 o 
  16   2   2      202.21      234.14     11.29 o 
  18   2   2     1256.99     1195.56     23.36 o 
  20   2   2      117.74      140.46     14.02 o 
  22   2   2       49.88       64.38     17.40 o 
  24   2   2        9.36       52.25     20.63 o 
 -25   3   2      158.85      219.47     28.41 o 
 -23   3   2     1943.72     2050.63     48.23 o 
 -21   3   2     3433.68     3620.73     60.62 o 
 -19   3   2       96.31      105.50     20.25 o 
 -17   3   2    15377.15    14981.56    134.40 o 
 -15   3   2      235.17      248.77     13.08 o 
 -13   3   2    20230.13    20082.17    166.39 o 
 -11   3   2     6080.21     5992.92     56.52 o 
  -9   3   2     8618.55     8660.92     78.34 o 
  -7   3   2    39632.05    42300.10    326.98 o 
  -5   3   2      120.55       86.31      3.40 o 
  -3   3   2    69379.25    74241.48    574.06 o 
  -1   3   2     2830.66     2752.90     21.81 o 
   1   3   2    39586.80    42413.85    286.39 o 
   3   3   2    18725.89    19441.91    130.29 o 
   5   3   2    13992.02    14636.15    106.46 o 
   7   3   2    24097.52    24839.38    189.18 o 
   9   3   2      419.31      374.38     10.13 o 
  11   3   2    15347.96    15446.49    121.52 o 
  13   3   2     3075.39     3015.11     34.28 o 
  15   3   2     8578.23     8366.00     75.64 o 
  17   3   2     4182.97     4066.30     55.71 o 
  19   3   2     3418.98     3409.07     53.97 o 
  21   3   2     1771.54     1814.14     35.26 o 
  23   3   2       17.19       24.75     19.89 o 
  25   3   2     1255.53     1277.08     46.63 o 
 -24   4   2     1496.35     1573.50     47.72 o 
 -22   4   2      113.45      147.42     26.14 o 
 -20   4   2     2401.71     2422.32     48.95 o 
 -18   4   2     1539.55     1519.63     35.09 o 
 -16   4   2      354.04      325.21     14.83 o 
 -14   4   2     2381.88     2365.97     29.29 o 
 -12   4   2      372.28      350.34     16.55 o 
 -10   4   2     8784.00     8766.61     79.99 o 
  -8   4   2        7.35       10.73      5.60 o 
  -6   4   2    14562.79    15353.49    113.30 o 
  -4   4   2     8291.55     8613.62     67.49 o 
  -2   4   2     2349.38     2328.93     20.73 o 
   0   4   2    14692.02    15338.08    109.51 o 
   2   4   2      860.55      878.99      7.71 o 
   4   4   2    10169.88    10449.76     73.73 o 
   6   4   2      664.16      635.63      8.87 o 
   8   4   2     5419.87     5084.56     41.90 o 
  10   4   2     5092.01     4913.74     46.39 o 
  12   4   2      839.56      807.53     16.17 o 
  14   4   2     1494.04     1453.82     22.22 o 
  16   4   2      462.98      460.82     19.95 o 
  18   4   2     1461.09     1451.49     29.49 o 
  20   4   2        9.06       18.50     16.45 o 
  22   4   2     1857.00     1857.79     48.27 o 
  24   4   2      574.44      580.24     29.81 o 
 -23   5   2      589.40      659.87     44.32 o 
 -21   5   2      720.38      705.99     38.02 o 
 -19   5   2       70.32       70.06     19.35 o 
 -17   5   2     2029.24     2007.34     38.91 o 
 -15   5   2       89.64       85.33     12.67 o 
 -13   5   2     2045.50     1984.01     25.95 o 
 -11   5   2       69.70       61.30      8.84 o 
  -9   5   2     1783.42     1802.79     20.89 o 
  -7   5   2     5492.95     5564.36     45.58 o 
  -5   5   2      187.24      157.15      5.69 o 
  -3   5   2    13952.62    14737.69    114.79 o 
  -1   5   2      588.50      585.59      7.66 o 
   1   5   2     6547.46     6738.17     50.94 o 
   3   5   2     2672.07     2615.89     20.06 o 
   5   5   2     1638.28     1630.44     13.77 o 
   7   5   2     2788.47     2717.23     22.12 o 
   9   5   2      102.78      104.03      6.79 o 
  11   5   2      803.83      779.20     15.48 o 
  13   5   2      805.05      759.41     17.90 o 
  15   5   2     1090.55     1112.44     24.05 o 
  17   5   2      381.79      387.57     17.43 o 
  19   5   2     1232.58     1265.56     31.27 o 
  21   5   2      494.44      514.72     25.89 o 
  23   5   2        6.74        1.57     22.63 o 
 -22   6   2      126.72       98.51     25.72 o 
 -20   6   2     6595.89     6488.04    124.73 o 
 -18   6   2     2808.48     2725.23     48.39 o 
 -16   6   2     5282.95     5149.04     63.03 o 
 -14   6   2    11463.03    11403.06    121.37 o 
 -12   6   2     2389.68     2174.43     27.26 o 
 -10   6   2    23989.32    24334.23    215.04 o 
  -8   6   2      557.02      565.19     13.49 o 
  -6   6   2    15123.36    15577.04    128.55 o 
  -4   6   2    15855.90    16169.20    119.23 o 
  -2   6   2     3141.72     3177.93     54.55 o 
   0   6   2    25495.30    26509.00    219.61 o 
   2   6   2     2746.01     2745.98     25.32 o 
   4   6   2    22476.70    22798.71    166.26 o 
   6   6   2      710.94      720.01     10.19 o 
   8   6   2    16450.15    16524.20    127.28 o 
  10   6   2    14725.80    14525.06    144.36 o 
  12   6   2     4735.82     4631.65     46.09 o 
  14   6   2     9829.12     9859.20     96.03 o 
  16   6   2      504.50      495.65     20.60 o 
  18   6   2     3188.92     3193.53     46.94 o 
  20   6   2      114.80      121.66     21.32 o 
  22   6   2     1408.55     1429.54     43.15 o 
 -21   7   2      660.59      612.67     38.22 o 
 -19   7   2       69.26       61.98     26.67 o 
 -17   7   2     1928.46     1838.09     41.32 o 
 -15   7   2      279.40      266.94     18.73 o 
 -13   7   2     2105.83     2173.12     35.51 o 
 -11   7   2     2977.36     2991.67     36.87 o 
  -9   7   2     1227.27     1229.09     19.55 o 
  -7   7   2     7574.73     7696.86     74.25 o 
  -5   7   2     1175.66     1138.71     14.59 o 
  -3   7   2    13922.35    14217.87    117.50 o 
  -1   7   2      124.59      135.84      9.53 o 
   1   7   2     8579.25     8590.10     72.23 o 
   3   7   2     5071.85     4948.44     43.27 o 
   5   7   2     1598.94     1598.90     15.57 o 
   7   7   2     3654.43     3593.10     30.95 o 
   9   7   2      405.56      378.30     11.26 o 
  11   7   2     1885.43     1804.54     26.58 o 
  13   7   2       34.46       45.56     12.03 o 
  15   7   2     1537.90     1515.27     29.09 o 
  17   7   2     1304.87     1260.37     34.07 o 
  19   7   2      553.86      503.08     24.29 o 
  21   7   2     1076.74      968.80     41.04 o 
 -20   8   2      602.45      616.09     52.86 o 
 -18   8   2      296.76      281.81     24.68 o 
 -16   8   2      160.10      142.77     20.50 o 
 -14   8   2      631.89      634.79     27.82 o 
 -12   8   2      300.85      279.31     15.70 o 
 -10   8   2     2110.12     2021.16     30.28 o 
  -8   8   2       26.13       37.78      8.21 o 
  -6   8   2     2544.83     2614.60     33.12 o 
  -4   8   2     3944.70     3796.55     37.88 o 
  -2   8   2     1063.02     1055.55     15.29 o 
   0   8   2     4432.40     4334.75     40.99 o 
   2   8   2     1207.26     1157.97     15.18 o 
   4   8   2     1867.35     1921.51     20.91 o 
   6   8   2        7.49        4.33      6.25 o 
   8   8   2      418.91      402.34     14.06 o 
  10   8   2     1686.32     1604.71     22.74 o 
  12   8   2       12.35       -1.49     12.40 o 
  14   8   2      843.68      796.15     26.52 o 
  16   8   2        0.68       -8.31     17.89 o 
  18   8   2      477.77      504.03     24.12 o 
  20   8   2       65.91       84.77     23.70 o 
 -19   9   2      145.97      138.09     28.23 o 
 -17   9   2     8062.16     8021.19    104.72 o 
 -15   9   2       57.00       63.11     19.91 o 
 -13   9   2     9729.97    10072.38    121.00 o 
 -11   9   2     2487.31     2547.99     37.50 o 
  -9   9   2     3293.99     3324.62     42.73 o 
  -7   9   2     9454.22     9614.78    146.76 o 
  -5   9   2     1029.22      932.70     20.25 o 
  -3   9   2    17582.30    17923.94    170.45 o 
  -1   9   2      703.86      779.91     17.43 o 
   1   9   2    11494.26    11394.74    103.10 o 
   3   9   2    11159.70    10898.93     97.25 o 
   5   9   2     2767.13     2805.11     30.52 o 
   7   9   2    10863.96    10762.93    121.90 o 
   9   9   2      341.57      319.08     14.78 o 
  11   9   2     6933.92     6951.65    112.44 o 
  13   9   2      580.12      564.55     28.58 o 
  15   9   2     5123.81     5199.85     68.53 o 
  17   9   2     1915.86     1914.82     46.11 o 
  19   9   2     1374.93     1355.45     44.28 o 
 -18  10   2       84.01       32.98     30.51 o 
 -16  10   2      928.32      872.32     38.79 o 
 -14  10   2     2836.89     2847.14     51.72 o 
 -12  10   2       10.14        1.98     18.23 o 
 -10  10   2     5424.24     5554.76     72.42 o 
  -8  10   2      832.69      822.11     23.66 o 
  -6  10   2     3447.12     3324.25     47.43 o 
  -4  10   2     1627.49     1567.12     27.06 o 
  -2  10   2     1941.18     1947.07     29.43 o 
   0  10   2     4180.23     4248.62     50.31 o 
   2  10   2      316.59      328.53     15.11 o 
   4  10   2     4389.51     4315.05     56.12 o 
   6  10   2      106.97      110.55     14.36 o 
   8  10   2     3231.35     3075.22     44.14 o 
  10  10   2      822.10      804.95     27.97 o 
  12  10   2     1711.50     1623.97     40.54 o 
  14  10   2     1686.70     1643.95     43.70 o 
  16  10   2        7.64       -3.75     28.27 o 
  18  10   2      748.29      721.00     48.94 o 
 -15  11   2       36.42       23.02     25.76 o 
 -13  11   2     2009.57     2004.76     50.54 o 
 -11  11   2      343.10      374.45     23.97 o 
  -9  11   2       38.71       47.83     17.20 o 
  -7  11   2      681.95      667.47     34.93 o 
  -5  11   2       10.30       21.12     15.04 o 
  -3  11   2     1232.04     1215.00     29.30 o 
  -1  11   2       29.07       46.61     14.35 o 
   1  11   2     1161.43     1157.93     28.82 o 
   3  11   2      480.91      452.44     22.03 o 
   5  11   2      309.40      307.37     19.01 o 
   7  11   2      352.29      359.55     22.05 o 
   9  11   2       40.63       43.31     22.12 o 
  11  11   2      689.54      681.49     40.88 o 
  13  11   2      473.96      469.65     31.01 o 
  15  11   2      611.52      596.17     38.77 o 
 -12  12   2      138.30      132.49     25.78 o 
 -10  12   2     5966.12     6189.23     91.86 o 
  -8  12   2       61.76       61.54     20.04 o 
  -6  12   2     5887.78     5951.47    100.71 o 
  -4  12   2     2996.10     3002.71     63.93 o 
  -2  12   2     3836.02     3932.92     62.12 o 
   0  12   2    10457.39    10837.46    142.13 o 
   2  12   2      328.89      402.14     22.83 o 
   4  12   2     6755.61     6718.90     94.21 o 
   6  12   2      842.93      831.89     34.97 o 
   8  12   2     2031.79     2075.28     63.32 o 
  10  12   2     2092.81     2123.48     65.77 o 
  12  12   2     1210.72     1219.89     50.70 o 
  -9  13   2     1267.74     1230.37     44.43 o 
  -7  13   2     3155.52     3270.08     74.62 o 
  -5  13   2       70.30      128.60     32.79 o 
  -3  13   2     1851.92     1880.33     44.80 o 
  -1  13   2      143.41      167.64     21.40 o 
   1  13   2      714.76      746.21     36.11 o 
   3  13   2      991.62      970.85     44.04 o 
   5  13   2     1350.05     1342.29     42.15 o 
   7  13   2     3543.74     3658.76     89.05 o 
   9  13   2      269.26      250.90     33.32 o 
  -2  14   2       52.68       68.92     23.15 o 
   0  14   2      738.51      785.95     41.20 o 
   2  14   2        3.97      -10.20     62.09 o 
 -25   1   3     1630.28     1830.78     49.38 o 
 -23   1   3      735.56      915.51     39.06 o 
 -21   1   3     1669.05     1751.82     50.13 o 
 -19   1   3     4353.29     4478.98     79.14 o 
 -17   1   3      132.58      136.84     13.39 o 
 -15   1   3     6962.33     6750.61     69.36 o 
 -13   1   3       75.18       75.23      8.45 o 
 -11   1   3    10499.60    10085.00     91.39 o 
  -9   1   3     5320.82     5186.21     48.36 o 
  -7   1   3    10691.79    10999.20     97.56 o 
  -5   1   3    22871.71    23998.47    170.60 o 
  -3   1   3     4015.69     4033.83     40.55 o 
  -1   1   3    10183.32     9896.34     85.94 o 
   1   1   3       28.61       27.86      2.42 o 
   3   1   3    20323.98    21128.53    141.66 o 
   5   1   3     9841.56    10089.34     68.92 o 
   7   1   3    27801.20    29609.71    226.66 o 
   9   1   3    20697.18    21057.04    170.52 o 
  11   1   3     3048.95     3072.48     25.82 o 
  13   1   3     9470.87     9052.13     69.41 o 
  15   1   3      391.66      417.55     13.09 o 
  17   1   3     6005.06     5756.42     61.33 o 
  19   1   3     1470.19     1558.58     30.37 o 
  21   1   3     2581.73     2639.68     40.34 o 
  23   1   3     2550.34     2661.94     48.96 o 
  25   1   3       30.24       34.72     32.69 o 
 -24   2   3        3.39       29.84     43.08 o 
 -22   2   3     3887.56     3942.90     98.34 o 
 -20   2   3      112.05      145.09     20.09 o 
 -18   2   3     2356.50     2378.11     41.14 o 
 -16   2   3     1877.12     1823.67     26.88 o 
 -14   2   3      850.22      851.99     19.25 o 
 -12   2   3    10679.18    10258.24     99.76 o 
 -10   2   3      985.48      937.29     16.71 o 
  -8   2   3    22381.92    21901.60    206.87 o 
  -6   2   3      385.27      429.02      8.49 o 
  -4   2   3    26903.91    28647.42    285.23 o 
  -2   2   3     7024.67     7212.39     67.85 o 
   0   2   3    21761.76    24348.49    223.21 o 
   2   2   3    23558.30    25163.06    178.44 o 
   4   2   3     2905.73     2845.04     32.41 o 
   6   2   3    19661.49    19558.00    150.03 o 
   8   2   3      152.39      133.38      5.20 o 
  10   2   3    13494.17    13388.70    110.72 o 
  12   2   3     2552.77     2482.09     29.39 o 
  14   2   3     6937.56     6892.42     65.04 o 
  16   2   3     5025.97     5217.59     56.05 o 
  18   2   3      338.17      335.83     16.04 o 
  20   2   3     7337.84     7519.07     79.27 o 
  22   2   3      307.89      308.64     20.72 o 
  24   2   3     4592.72     4820.44    115.92 o 
 -25   3   3       99.97      129.90     47.32 o 
 -23   3   3       14.17       47.10     22.57 o 
 -21   3   3        5.62        8.35     20.15 o 
 -19   3   3       10.94       12.19     18.19 o 
 -17   3   3      490.51      438.12     22.01 o 
 -15   3   3     1103.71     1022.50     21.21 o 
 -13   3   3        1.78       16.89      8.68 o 
 -11   3   3      109.37      115.89      7.63 o 
  -9   3   3       21.94       35.68      6.14 o 
  -7   3   3     1223.05     1286.27     21.86 o 
  -5   3   3      513.33      555.30     10.59 o 
  -3   3   3       97.12      105.20      5.51 o 
  -1   3   3        2.71        3.01      3.73 o 
   1   3   3        1.48       -2.51      2.51 o 
   3   3   3      239.36      209.31      5.16 o 
   5   3   3       51.10       52.89      4.12 o 
   7   3   3      159.10      141.52      5.42 o 
   9   3   3      106.46      101.90      6.66 o 
  11   3   3      449.67      401.31     12.33 o 
  13   3   3      899.95      789.18     17.67 o 
  15   3   3        2.80        4.29     10.99 o 
  17   3   3       49.30       44.88     13.66 o 
  19   3   3        5.11       25.10     15.69 o 
  21   3   3      212.15      224.64     20.39 o 
  23   3   3      446.78      477.68     29.46 o 
 -24   4   3       91.62      109.47     25.45 o 
 -22   4   3     3272.50     3319.20     60.52 o 
 -20   4   3       24.90       31.31     25.91 o 
 -18   4   3     4691.73     4562.91     69.06 o 
 -16   4   3      871.82      852.81     32.87 o 
 -14   4   3     2825.25     2737.14     44.08 o 
 -12   4   3    10167.68    10279.43     94.00 o 
 -10   4   3      833.19      772.37     14.48 o 
  -8   4   3    13827.80    13750.94    122.42 o 
  -6   4   3       98.77      128.14      7.48 o 
  -4   4   3     8373.24     7983.01     83.11 o 
  -2   4   3     3949.14     3768.34     37.80 o 
   0   4   3     7453.69     7421.27     59.20 o 
   2   4   3    16479.73    16489.05    121.88 o 
   4   4   3     2237.17     2116.60     16.83 o 
   6   4   3    22301.38    22541.42    183.00 o 
   8   4   3      210.12      168.79      6.69 o 
  10   4   3    19853.16    19948.16    163.41 o 
  12   4   3     3043.13     2872.67     31.92 o 
  14   4   3     6974.18     6806.28     68.84 o 
  16   4   3     3658.93     3659.82     44.15 o 
  18   4   3       26.20       40.89     15.28 o 
  20   4   3     2930.62     2965.22     46.74 o 
  22   4   3      189.03      214.00     23.16 o 
  24   4   3     1880.35     1881.04     48.41 o 
 -23   5   3      560.80      589.95     32.19 o 
 -21   5   3      360.03      329.71     24.74 o 
 -19   5   3     1884.13     1833.57     43.30 o 
 -17   5   3      138.33      108.55     16.21 o 
 -15   5   3     7113.81     7090.13     79.24 o 
 -13   5   3      709.23      669.27     18.04 o 
 -11   5   3     7431.01     7596.38     70.95 o 
  -9   5   3     6043.88     6085.51     57.21 o 
  -7   5   3     6432.90     6339.96     58.42 o 
  -5   5   3    14502.59    14501.26    145.10 o 
  -3   5   3     8136.84     8330.14     80.40 o 
  -1   5   3    22617.07    23666.76    185.18 o 
   1   5   3      107.09      127.18     14.69 o 
   3   5   3    17556.10    17748.96    124.71 o 
   5   5   3     7338.08     7117.22     51.44 o 
   7   5   3     8528.59     8479.02     88.16 o 
   9   5   3     6309.82     6179.22     56.69 o 
  11   5   3     2847.47     2710.64     30.36 o 
  13   5   3     8414.73     8422.65     77.94 o 
  15   5   3      511.64      523.40     20.50 o 
  17   5   3     7061.10     7084.35     74.46 o 
  19   5   3     2573.21     2675.45     44.03 o 
  21   5   3     1797.53     1815.66     43.76 o 
  23   5   3     1786.24     1805.38     48.10 o 
 -22   6   3       93.29       61.62     25.34 o 
 -20   6   3      264.63      285.37     24.35 o 
 -18   6   3       61.59       51.24     19.88 o 
 -16   6   3      217.87      204.50     16.21 o 
 -14   6   3      108.01       95.03     13.40 o 
 -12   6   3       24.33       51.67     13.29 o 
 -10   6   3      253.02      265.72     10.68 o 
  -8   6   3       13.71       36.67      7.29 o 
  -6   6   3      111.68      127.70      9.60 o 
  -4   6   3       71.87       77.72      6.23 o 
  -2   6   3      589.53      581.84     10.05 o 
   0   6   3       34.82       39.16      4.11 o 
   2   6   3      103.50      111.60      4.41 o 
   4   6   3      131.77      147.17      5.06 o 
   6   6   3      334.99      301.91      7.98 o 
   8   6   3       20.64       23.63      7.32 o 
  10   6   3       86.52       85.23      9.52 o 
  12   6   3      128.71      112.54     11.00 o 
  14   6   3      132.32      136.96     13.43 o 
  16   6   3        0.91       -2.99     15.16 o 
  18   6   3      523.39      528.20     23.60 o 
  20   6   3        9.56       24.78     21.58 o 
  22   6   3       34.91       75.35     24.80 o 
 -21   7   3      430.74      445.26     53.41 o 
 -19   7   3     1305.97     1266.67     50.58 o 
 -17   7   3      232.60      193.41     21.93 o 
 -15   7   3     3793.93     3805.35     50.18 o 
 -13   7   3      105.44       98.53     13.23 o 
 -11   7   3     3744.82     4081.59     49.01 o 
  -9   7   3     2239.92     2159.67     26.30 o 
  -7   7   3     4985.07     4862.14     43.89 o 
  -5   7   3     6636.25     6449.00     59.28 o 
  -3   7   3     4692.77     4651.56     41.08 o 
  -1   7   3    11049.31    11045.77     92.07 o 
   1   7   3      615.90      645.68     10.03 o 
   3   7   3     8764.22     8556.11     64.30 o 
   5   7   3     7460.90     7147.29     54.57 o 
   7   7   3     5144.75     5030.43     41.72 o 
   9   7   3     4804.48     4659.32     52.00 o 
  11   7   3     2209.93     2142.02     29.18 o 
  13   7   3     4700.52     4760.15     55.75 o 
  15   7   3       97.39       97.23     15.92 o 
  17   7   3     4232.21     4316.78     60.87 o 
  19   7   3     1476.65     1493.87     41.69 o 
  21   7   3     1109.83     1145.97     44.31 o 
 -20   8   3       77.76       37.68     32.31 o 
 -18   8   3     2646.01     2656.39     55.98 o 
 -16   8   3     1370.75     1345.55     38.40 o 
 -14   8   3     1733.56     1690.26     33.42 o 
 -12   8   3     6306.63     6274.51     71.69 o 
 -10   8   3      900.81      875.65     21.97 o 
  -8   8   3    10867.25    10925.31    114.84 o 
  -6   8   3      310.26      272.45     12.88 o 
  -4   8   3     6121.18     6152.08     61.92 o 
  -2   8   3     4072.69     4027.66     46.51 o 
   0   8   3     5382.81     5305.53     49.48 o 
   2   8   3     6969.73     7002.22     63.72 o 
   4   8   3     4074.07     3872.79     35.33 o 
   6   8   3    12815.36    12559.52    110.07 o 
   8   8   3       95.42      106.46      9.37 o 
  10   8   3    11363.16    11473.63    117.07 o 
  12   8   3     3510.05     3460.71     44.58 o 
  14   8   3     3673.26     3660.10     48.66 o 
  16   8   3     2599.70     2604.82     46.03 o 
  18   8   3      272.34      266.54     23.50 o 
  20   8   3     2536.54     2536.88     72.88 o 
 -19   9   3      300.53      301.74     29.12 o 
 -17   9   3      318.65      297.98     26.46 o 
 -15   9   3        6.05        1.34     24.47 o 
 -13   9   3        1.60        5.63     15.49 o 
 -11   9   3       39.44       45.55     15.55 o 
  -9   9   3        5.77        8.36     11.48 o 
  -7   9   3      214.82      246.48     14.50 o 
  -5   9   3      946.76      966.23     24.16 o 
  -3   9   3        0.62       -2.57      9.56 o 
  -1   9   3     1193.56     1147.83     18.88 o 
   1   9   3        5.33        7.82      8.19 o 
   3   9   3      421.10      421.72     15.14 o 
   5   9   3       36.71       20.04      9.46 o 
   7   9   3        3.79        1.19      9.81 o 
   9   9   3       25.57       25.47     12.00 o 
  11   9   3      115.44      111.74     14.81 o 
  13   9   3       22.09        5.15     17.53 o 
  15   9   3       42.96       38.78     19.87 o 
  17   9   3      346.19      317.47     24.50 o 
 -16  10   3      326.08      306.63     27.83 o 
 -14  10   3       63.63       60.23     21.19 o 
 -12  10   3     2024.70     2023.32     42.12 o 
 -10  10   3      586.34      650.04     24.58 o 
  -8  10   3     6771.76     6887.62     77.68 o 
  -6  10   3       11.50       15.69     14.80 o 
  -4  10   3     5647.99     5782.83     65.94 o 
  -2  10   3     1906.23     1804.83     25.38 o 
   0  10   3     3170.90     3156.90     36.49 o 
   2  10   3     3480.95     3404.72     40.11 o 
   4  10   3     1408.28     1329.94     24.89 o 
   6  10   3     4713.08     4668.42     60.15 o 
   8  10   3      196.21      218.01     16.19 o 
  10  10   3     3378.55     3375.23     55.69 o 
  12  10   3     1084.97      999.06     42.92 o 
  14  10   3     1092.71     1075.87     40.98 o 
  16  10   3      973.12     1055.62     69.26 o 
 -15  11   3     3247.54     3246.26    104.92 o 
 -13  11   3       18.79       39.18     21.94 o 
 -11  11   3     3033.96     3033.35     52.61 o 
  -9  11   3      865.00      873.32     32.83 o 
  -7  11   3     2007.02     2056.92     39.50 o 
  -5  11   3     4724.53     4966.12     75.44 o 
  -3  11   3      438.08      444.72     23.21 o 
  -1  11   3     5206.69     5238.06     68.15 o 
   1  11   3      129.34      151.00     15.61 o 
   3  11   3     5942.83     5882.43     74.90 o 
   5  11   3     2405.22     2407.42     50.59 o 
   7  11   3     4894.88     4978.76     85.54 o 
   9  11   3     4955.19     4829.55    134.84 o 
  11  11   3      766.76      749.18     41.97 o 
  13  11   3     4016.82     3982.10     83.99 o 
  15  11   3        9.51      -29.73     30.17 o 
 -12  12   3      468.94      529.97     32.75 o 
 -10  12   3      127.50      156.69     23.59 o 
  -8  12   3       50.10       52.21     21.00 o 
  -6  12   3      147.71      181.48     28.59 o 
  -4  12   3      248.57      254.96     20.81 o 
  -2  12   3      124.82      139.03     19.71 o 
   0  12   3      767.53      768.36     33.13 o 
   2  12   3      187.33      210.19     20.37 o 
   4  12   3      186.32      206.98     20.98 o 
   6  12   3        7.55      -12.24     21.39 o 
   8  12   3       65.04       30.13     26.90 o 
  10  12   3       21.27        3.94     25.69 o 
  12  12   3       78.49       66.91     36.66 o 
  -7  13   3      914.97      937.80     40.22 o 
  -5  13   3     2361.53     2476.20     67.57 o 
  -3  13   3      500.01      512.19     28.25 o 
  -1  13   3     1397.18     1438.91     42.29 o 
   1  13   3       44.40       48.96     21.59 o 
   3  13   3     1951.41     1935.94     47.69 o 
   5  13   3      516.05      560.22     46.21 o 
   7  13   3     2470.27     2501.08     83.66 o 
 -24   0   4     2553.34     2806.64     79.30 o 
 -22   0   4       13.65        5.32     30.53 o 
 -20   0   4     5832.12     6119.87    123.86 o 
 -18   0   4      347.78      370.68     83.66 o 
 -16   0   4     9209.60     9041.60    138.58 o 
 -14   0   4     7935.48     7714.66    102.83 o 
 -12   0   4     6548.10     6517.90    106.44 o 
 -10   0   4    22783.19    23215.27    395.10 o 
  -8   0   4     1504.98     1540.43     28.41 o 
  -6   0   4    27734.31    28894.69    357.23 o 
  -4   0   4     1913.35     1954.17     27.03 o 
  -2   0   4    43874.39    49652.61    542.45 o 
   0   0   4    26217.03    29967.99    424.59 o 
   2   0   4    19962.73    21660.11    237.55 o 
   4   0   4    19006.87    19698.34    193.97 o 
   6   0   4       25.70       26.44      6.75 o 
   8   0   4     5778.35     5572.31     62.68 o 
  10   0   4     2146.56     2160.10     28.94 o 
  12   0   4    10201.88    10238.26    104.98 o 
  14   0   4     3819.68     3614.28     48.70 o 
  16   0   4     5326.05     5463.93     83.82 o 
  18   0   4     4576.21     4476.81     95.46 o 
  20   0   4      230.77      210.07     30.49 o 
  22   0   4     2847.30     2904.01     83.68 o 
  24   0   4        8.57       59.46     38.60 o 
 -23   1   4      835.38      927.01     39.50 o 
 -21   1   4      493.78      566.17     31.15 o 
 -19   1   4     1342.71     1362.22     37.07 o 
 -17   1   4     3792.61     3660.01     57.81 o 
 -15   1   4      997.34      927.13     21.49 o 
 -13   1   4     5892.79     5698.20     58.88 o 
 -11   1   4       59.21       72.51      7.63 o 
  -9   1   4     3576.35     3549.95     36.65 o 
  -7   1   4     4147.53     4171.30     41.45 o 
  -5   1   4      972.98      875.92     20.86 o 
  -3   1   4     7178.17     7277.38     81.66 o 
  -1   1   4       42.35       78.98      4.37 o 
   1   1   4     6539.33     6493.89     54.25 o 
   3   1   4      686.68      717.50      8.03 o 
   5   1   4     8249.89     8361.50     73.17 o 
   7   1   4     2889.43     2825.95     28.16 o 
   9   1   4     3742.89     3667.66     31.79 o 
  11   1   4     3987.69     3807.60     38.41 o 
  13   1   4      138.37      134.60      9.54 o 
  15   1   4     2248.56     2079.42     29.82 o 
  17   1   4       15.22       14.33     12.78 o 
  19   1   4      575.53      518.11     27.87 o 
  21   1   4        9.15       29.63     21.56 o 
  23   1   4       28.66       19.70     24.97 o 
 -24   2   4      548.65      678.85     46.39 o 
 -22   2   4        5.01       61.07     29.71 o 
 -20   2   4     1540.48     1545.14     54.26 o 
 -18   2   4       33.30       19.34     18.34 o 
 -16   2   4     4575.96     4342.66     57.90 o 
 -14   2   4     1693.37     1546.78     23.13 o 
 -12   2   4     2172.40     2129.64     25.14 o 
 -10   2   4     3902.08     3787.85     37.30 o 
  -8   2   4       38.18       35.41      5.45 o 
  -6   2   4     1936.72     1744.48     25.35 o 
  -4   2   4      760.77      806.37     13.68 o 
  -2   2   4     5109.16     5283.42     60.89 o 
   0   2   4     6324.25     6912.30     70.66 o 
   2   2   4     3679.89     3660.22     41.06 o 
   4   2   4     5315.14     5257.55     39.75 o 
   6   2   4       91.26       73.29      4.74 o 
   8   2   4     2835.22     2686.26     26.01 o 
  10   2   4      195.45      202.10     10.72 o 
  12   2   4     4270.14     4151.85     39.52 o 
  14   2   4      963.00      868.08     20.47 o 
  16   2   4     1126.49     1111.60     25.27 o 
  18   2   4      583.44      556.97     30.42 o 
  20   2   4       15.84       25.87     18.26 o 
  22   2   4       37.20       57.36     25.78 o 
 -23   3   4     2677.96     2801.27     64.97 o 
 -21   3   4     1835.68     1871.71     62.51 o 
 -19   3   4     1816.21     1769.86     69.61 o 
 -17   3   4    11655.31    11486.59    134.44 o 
 -15   3   4     1101.46      970.57     26.70 o 
 -13   3   4    16886.03    16631.85    167.87 o 
 -11   3   4      386.87      386.79     16.59 o 
  -9   3   4    14246.34    14744.42    184.41 o 
  -7   3   4    16057.22    16661.69    206.51 o 
  -5   3   4     8982.71     9123.84    114.84 o 
  -3   3   4    30661.01    31889.83    389.03 o 
  -1   3   4     1691.87     1719.57     51.88 o 
   1   3   4    25775.37    26969.11    271.31 o 
   3   3   4     1040.26     1078.11     11.13 o 
   5   3   4    17582.54    18190.11    156.43 o 
   7   3   4     6985.59     6950.71     58.97 o 
   9   3   4     5021.26     4895.54     48.10 o 
  11   3   4     9474.48     9518.60     81.23 o 
  13   3   4       37.03       27.51      9.80 o 
  15   3   4     8804.11     8762.79     99.84 o 
  17   3   4      141.43      138.47     15.17 o 
  19   3   4     4695.10     4730.89     70.72 o 
  21   3   4      207.39      224.56     21.65 o 
  23   3   4      594.12      732.33     50.18 o 
 -22   4   4       92.58      118.66     23.13 o 
 -20   4   4     2812.24     2915.28     54.39 o 
 -18   4   4      467.68      431.91     23.79 o 
 -16   4   4     1102.41     1072.72     29.14 o 
 -14   4   4     1273.08     1260.30     25.00 o 
 -12   4   4     1492.58     1419.56     22.22 o 
 -10   4   4     4579.84     4440.13     55.83 o 
  -8   4   4     1430.24     1403.29     24.04 o 
  -6   4   4    10325.80    10407.48    117.90 o 
  -4   4   4     1214.03     1158.27     19.49 o 
  -2   4   4     5526.34     5578.91     64.74 o 
   0   4   4     5089.87     5025.30     52.82 o 
   2   4   4     2683.85     2667.24     22.62 o 
   4   4   4     4833.91     4886.09     39.52 o 
   6   4   4      386.31      363.84     14.11 o 
   8   4   4     5059.84     4899.06     43.50 o 
  10   4   4      747.22      654.55     26.02 o 
  12   4   4     2013.93     1928.81     27.25 o 
  14   4   4      345.74      348.21     14.85 o 
  16   4   4     1021.72     1046.31     28.24 o 
  18   4   4      487.04      460.26     20.36 o 
  20   4   4      399.19      395.07     22.33 o 
  22   4   4     1603.59     1644.73     45.85 o 
 -23   5   4      524.44      569.12     59.60 o 
 -21   5   4      476.58      506.42     31.02 o 
 -19   5   4       45.26       63.11     20.02 o 
 -17   5   4     2059.20     2076.78     39.17 o 
 -15   5   4       48.30       59.27     13.57 o 
 -13   5   4     1664.33     1618.17     27.02 o 
 -11   5   4      113.26      148.00     13.47 o 
  -9   5   4     2171.49     2139.18     33.05 o 
  -7   5   4     1777.02     1795.99     28.26 o 
  -5   5   4     2265.39     2199.55     31.10 o 
  -3   5   4     7331.94     7415.01     85.68 o 
  -1   5   4      318.26      340.61     14.38 o 
   1   5   4     4193.87     4184.64     34.43 o 
   3   5   4      188.75      189.43      6.80 o 
   5   5   4     1780.72     1744.37     18.59 o 
   7   5   4     1068.73     1069.28     16.02 o 
   9   5   4      118.58      103.05      8.15 o 
  11   5   4     1024.73     1034.14     23.03 o 
  13   5   4       54.59       41.71     11.98 o 
  15   5   4     1309.95     1313.99     29.45 o 
  17   5   4       13.89       33.00     16.72 o 
  19   5   4     1491.52     1561.38     38.35 o 
  21   5   4       46.49       69.73     23.67 o 
 -22   6   4      356.50      324.66     26.97 o 
 -20   6   4     7617.96     7597.82    217.92 o 
 -18   6   4      151.58      155.66     20.74 o 
 -16   6   4     7853.99     7949.73     96.96 o 
 -14   6   4     3738.06     3793.56     48.21 o 
 -12   6   4     6050.85     5792.79     65.38 o 
 -10   6   4    12688.49    12947.44    165.46 o 
  -8   6   4      827.62      781.59     22.25 o 
  -6   6   4    14638.22    15050.86    169.92 o 
  -4   6   4     4450.68     4376.41     54.36 o 
  -2   6   4     9646.72     9525.58    123.40 o 
   0   6   4     9869.19    10079.66     89.13 o 
   2   6   4     9466.70     9175.09     68.61 o 
   4   6   4    10844.60    10840.92     84.17 o 
   6   6   4     1916.85     1795.93     21.00 o 
   8   6   4    14956.75    15248.51    141.74 o 
  10   6   4     1949.76     1881.82     24.94 o 
  12   6   4     8956.50     9037.42     94.69 o 
  14   6   4     2554.07     2519.42     37.90 o 
  16   6   4     2019.97     1990.54     36.94 o 
  18   6   4     1009.11      996.70     34.44 o 
  20   6   4      160.06      191.73     24.38 o 
 -21   7   4      371.68      372.48     37.06 o 
 -19   7   4      209.89      181.62     36.52 o 
 -17   7   4     1707.71     1635.74     37.54 o 
 -15   7   4        5.21       10.11     15.25 o 
 -13   7   4     3578.41     3726.72     47.64 o 
 -11   7   4      883.71      845.60     24.14 o 
  -9   7   4     3694.85     3796.91     58.26 o 
  -7   7   4     2728.35     2720.61     41.08 o 
  -5   7   4     4498.26     4469.78     54.73 o 
  -3   7   4     5208.53     5069.06     56.29 o 
  -1   7   4     1081.04     1098.30     15.55 o 
   1   7   4     6378.66     6206.40     53.73 o 
   3   7   4      865.84      837.57     11.94 o 
   5   7   4     2534.89     2484.10     23.14 o 
   7   7   4     1333.56     1290.16     20.38 o 
   9   7   4      923.46      920.14     20.18 o 
  11   7   4      887.06      853.88     23.29 o 
  13   7   4      185.29      182.73     15.52 o 
  15   7   4     1975.50     1921.79     36.04 o 
  17   7   4      149.19      173.09     20.17 o 
  19   7   4     1534.61     1530.03     45.06 o 
 -20   8   4      692.11      712.65     50.86 o 
 -18   8   4      186.17      216.50     28.69 o 
 -16   8   4      434.82      420.63     24.46 o 
 -14   8   4      433.81      428.06     23.53 o 
 -12   8   4      698.51      620.20     23.00 o 
 -10   8   4     1290.67     1244.70     35.81 o 
  -8   8   4      364.03      381.87     21.52 o 
  -6   8   4     2768.07     2812.16     47.10 o 
  -4   8   4      662.00      665.02     25.96 o 
  -2   8   4     2137.80     2093.35     25.32 o 
   0   8   4      987.62      953.18     23.74 o 
   2   8   4     1657.92     1574.93     19.84 o 
   4   8   4      282.66      289.08     11.40 o 
   6   8   4       90.65       86.11      8.88 o 
   8   8   4      449.45      430.42     20.25 o 
  10   8   4     1140.20     1146.33     25.72 o 
  12   8   4      281.68      253.84     16.34 o 
  14   8   4      695.71      679.72     29.37 o 
  16   8   4      226.61      236.11     22.32 o 
  18   8   4      254.53      292.89     25.58 o 
 -17   9   4     4892.94     4965.47    104.82 o 
 -15   9   4     1033.78     1020.94     32.94 o 
 -13   9   4     7838.02     7957.53    115.83 o 
 -11   9   4      158.70      157.05     14.40 o 
  -9   9   4     4491.26     4539.89     55.08 o 
  -7   9   4     4301.60     4356.40     52.19 o 
  -5   9   4     3632.95     3496.87     49.11 o 
  -3   9   4    10495.27    10603.77    112.42 o 
  -1   9   4      606.34      684.14     19.57 o 
   1   9   4    12346.98    12171.26    126.53 o 
   3   9   4     2406.21     2281.03     34.35 o 
   5   9   4     6791.70     6713.34     62.06 o 
   7   9   4     3793.51     3702.40     47.77 o 
   9   9   4     2854.74     2867.03     42.05 o 
  11   9   4     2865.18     2890.97     41.39 o 
  13   9   4      419.57      405.74     20.12 o 
  15   9   4     4059.28     4158.46     61.53 o 
  17   9   4       57.77       85.86     34.77 o 
 -16  10   4     1410.52     1329.16     46.24 o 
 -14  10   4     1789.32     1823.77     47.01 o 
 -12  10   4      601.26      578.37     25.88 o 
 -10  10   4     4910.32     4981.12     61.51 o 
  -8  10   4       15.91       29.89     16.30 o 
  -6  10   4     3232.85     3191.06     42.79 o 
  -4  10   4       66.40       62.40     15.43 o 
  -2  10   4     2602.69     2600.92     32.83 o 
   0  10   4     1087.48     1090.49     22.13 o 
   2  10   4     1492.56     1495.34     25.16 o 
   4  10   4     2441.68     2378.03     32.25 o 
   6  10   4      217.16      220.70     15.87 o 
   8  10   4     2426.39     2340.03     43.74 o 
  10  10   4       12.10       11.53     17.70 o 
  12  10   4     1936.80     1915.07     46.03 o 
  14  10   4      536.13      510.23     28.65 o 
 -13  11   4     1636.72     1638.23     47.55 o 
 -11  11   4       55.48       80.73     23.61 o 
  -9  11   4      111.06      108.12     16.22 o 
  -7  11   4      529.79      586.15     22.58 o 
  -5  11   4       32.42       31.24     17.85 o 
  -3  11   4      655.76      671.62     23.94 o 
  -1  11   4      205.77      206.13     15.37 o 
   1  11   4      918.25      910.67     30.00 o 
   3  11   4       26.23        8.13     15.74 o 
   5  11   4      385.63      371.26     23.65 o 
   7  11   4      133.04      113.27     23.62 o 
   9  11   4      115.65      124.20     32.48 o 
  11  11   4      429.92      426.67     32.73 o 
  13  11   4       19.68        1.40     27.47 o 
 -10  12   4     4307.05     4404.65    110.49 o 
  -8  12   4      515.86      550.02     28.87 o 
  -6  12   4     5132.13     5123.24     72.67 o 
  -4  12   4      246.77      267.35     28.88 o 
  -2  12   4     5573.06     5574.86     75.93 o 
   0  12   4     3908.99     3922.36     65.74 o 
   2  12   4     2232.71     2328.23     48.91 o 
   4  12   4     3993.77     4133.02     76.02 o 
   6  12   4       10.73       15.55     21.75 o 
   8  12   4     1993.54     2053.62     62.22 o 
  10  12   4      317.43      314.07     29.46 o 
  -5  13   4      612.14      605.21     32.81 o 
  -3  13   4     1480.28     1415.90     61.94 o 
  -1  13   4        6.92      -11.04     20.03 o 
   1  13   4      910.39      913.24     49.67 o 
   3  13   4      123.15      118.00     23.95 o 
   5  13   4     2437.21     2479.09     59.43 o 
 -23   1   5       50.81       45.97     22.86 o 
 -21   1   5     3022.83     3036.57     69.68 o 
 -19   1   5     1162.78     1167.60     36.65 o 
 -17   1   5     1870.00     1805.06     35.43 o 
 -15   1   5     3953.60     3902.27     48.54 o 
 -13   1   5     1239.96     1181.47     19.91 o 
 -11   1   5     8669.00     8575.42     84.07 o 
  -9   1   5       95.45      115.75      6.74 o 
  -7   1   5    16731.23    17469.42    193.90 o 
  -5   1   5     6855.81     6886.49     78.51 o 
  -3   1   5     9921.65    10218.81    114.00 o 
  -1   1   5     6974.29     6704.24     60.17 o 
   1   1   5     1655.12     1681.06     17.52 o 
   3   1   5    17098.94    17665.47    136.96 o 
   5   1   5      221.93      213.82      8.01 o 
   7   1   5    28841.43    30087.60    240.61 o 
   9   1   5     4847.60     4767.21     45.56 o 
  11   1   5     7186.23     6998.94     60.93 o 
  13   1   5     5122.78     5027.58     58.19 o 
  15   1   5       62.23       46.78     12.41 o 
  17   1   5     4475.75     4408.42     54.97 o 
  19   1   5      107.77      114.79     22.38 o 
  21   1   5     3071.48     3262.23     63.01 o 
 -22   2   5     2308.06     2509.44     52.44 o 
 -20   2   5      257.15      242.82     22.14 o 
 -18   2   5     2472.07     2368.40     46.21 o 
 -16   2   5      153.71      119.31     16.88 o 
 -14   2   5     3591.06     3482.28     47.96 o 
 -12   2   5     4382.48     4161.37     48.30 o 
 -10   2   5     7923.71     7796.40    101.86 o 
  -8   2   5    10976.19    10971.12    139.46 o 
  -6   2   5     6372.00     6499.38     84.14 o 
  -4   2   5    18235.06    19177.38    212.14 o 
  -2   2   5        9.60       28.19     11.55 o 
   0   2   5    22954.00    24973.92    249.48 o 
   2   2   5     6167.51     6079.47     55.07 o 
   4   2   5     8317.84     8536.49     71.71 o 
   6   2   5    11276.32    11164.91    107.80 o 
   8   2   5      772.47      721.56     13.52 o 
  10   2   5    11423.20    11329.62     95.28 o 
  12   2   5       49.88       60.62      9.82 o 
  14   2   5     8208.77     8272.62     82.39 o 
  16   2   5     1661.57     1686.56     33.60 o 
  18   2   5     2113.20     2067.00     47.10 o 
  20   2   5     4682.83     4799.52     76.89 o 
  22   2   5      206.86      235.32     28.22 o 
 -23   3   5       23.12       67.30     25.29 o 
 -21   3   5        0.19       16.10     27.29 o 
 -19   3   5       55.92       54.16     21.92 o 
 -17   3   5      670.40      605.46     26.69 o 
 -15   3   5      193.45      167.00     14.73 o 
 -13   3   5       64.92       74.62     10.33 o 
 -11   3   5       47.25       69.45     12.01 o 
  -9   3   5      271.71      279.61     14.81 o 
  -7   3   5      887.36      898.99     19.19 o 
  -5   3   5        2.83       10.61      7.61 o 
  -3   3   5       53.66       71.85      8.32 o 
  -1   3   5       93.78      109.70      7.36 o 
   1   3   5       53.09       48.19      7.18 o 
   3   3   5      385.16      388.14     13.91 o 
   5   3   5        7.21        8.27      6.16 o 
   7   3   5      185.03      180.32     11.03 o 
   9   3   5       16.60       11.50      7.71 o 
  11   3   5      508.12      485.55     17.30 o 
  13   3   5      152.08      137.17     12.38 o 
  15   3   5       25.75       26.68     13.91 o 
  17   3   5        4.85      -14.16     16.15 o 
  19   3   5       36.89       45.46     20.12 o 
  21   3   5      387.82      421.37     42.94 o 
 -22   4   5     1765.34     1892.25     72.05 o 
 -20   4   5     1498.23     1470.24     41.38 o 
 -18   4   5     2914.67     2819.91     56.19 o 
 -16   4   5      176.22      170.61     16.09 o 
 -14   4   5     4444.23     4508.25     57.93 o 
 -12   4   5     3535.91     3601.43     55.58 o 
 -10   4   5     4561.58     4585.24     65.19 o 
  -8   4   5     7809.17     7736.27    101.10 o 
  -6   4   5     1983.96     1992.54     33.40 o 
  -4   4   5     8167.28     7987.64    102.04 o 
  -2   4   5      274.30      274.38     16.70 o 
   0   4   5    12865.42    12972.04    163.70 o 
   2   4   5     5796.47     5682.66     58.35 o 
   4   4   5     9532.48     9614.65     74.74 o 
   6   4   5    12043.44    12086.65    100.27 o 
   8   4   5     2292.50     2208.99     24.28 o 
  10   4   5    13902.75    13808.69    152.33 o 
  12   4   5        3.77       13.72     11.58 o 
  14   4   5     6351.63     6246.10     69.83 o 
  16   4   5     1194.51     1257.00     30.83 o 
  18   4   5      301.58      294.96     20.41 o 
  20   4   5     2283.71     2350.58     50.56 o 
 -21   5   5      662.22      568.29     38.48 o 
 -19   5   5      675.60      725.18     90.07 o 
 -17   5   5     1548.46     1480.25     33.81 o 
 -15   5   5     5125.18     5103.35     87.51 o 
 -13   5   5      684.44      715.73     38.79 o 
 -11   5   5     9315.41     9549.58    125.18 o 
  -9   5   5      410.13      388.17     20.93 o 
  -7   5   5    11683.96    11851.74    135.14 o 
  -5   5   5     2737.99     2677.73     36.96 o 
  -3   5   5    15538.62    15917.44    178.16 o 
  -1   5   5     9132.52     9216.69    104.96 o 
   1   5   5     2282.34     2280.52     25.62 o 
   3   5   5    15103.87    15197.10    116.85 o 
   5   5   5     1115.86      993.61     15.50 o 
   7   5   5    10370.53    10369.11     87.24 o 
   9   5   5     1932.01     1893.92     26.07 o 
  11   5   5     5084.72     4952.76     52.40 o 
  13   5   5     5086.43     5127.75     59.41 o 
  15   5   5      297.57      295.33     17.52 o 
  17   5   5     7485.71     7552.30     85.78 o 
  19   5   5      321.54      375.24     24.48 o 
  21   5   5     2555.38     2605.38     59.42 o 
 -20   6   5       27.14       57.25     23.87 o 
 -18   6   5      147.97      146.52     23.09 o 
 -16   6   5       35.85        0.05     24.12 o 
 -14   6   5       37.39       27.86     22.33 o 
 -12   6   5      103.46      136.85     21.07 o 
 -10   6   5       61.49       61.66     16.33 o 
  -8   6   5        4.95        7.63     14.63 o 
  -6   6   5       56.38       57.37     13.22 o 
  -4   6   5      402.64      439.38     19.63 o 
  -2   6   5      380.06      384.72     18.25 o 
   0   6   5      228.01      222.42     10.27 o 
   2   6   5       10.80       20.90      5.77 o 
   4   6   5      230.86      230.66      8.57 o 
   6   6   5       67.67       62.01      8.54 o 
   8   6   5       43.95       28.66      9.51 o 
  10   6   5      148.78      132.19     11.83 o 
  12   6   5        6.53       -9.58     13.14 o 
  14   6   5       72.59       52.82     15.62 o 
  16   6   5       63.14       71.96     18.36 o 
  18   6   5      197.06      212.75     22.24 o 
  20   6   5       17.42       68.48     27.20 o 
 -19   7   5      183.86      156.58     42.01 o 
 -17   7   5     1183.01     1094.04     92.70 o 
 -15   7   5     2014.42     1973.22     54.92 o 
 -13   7   5      636.11      680.69     40.49 o 
 -11   7   5     4238.11     4492.22     79.54 o 
  -9   7   5       84.18       73.28     17.33 o 
  -7   7   5     7092.30     7021.43     95.42 o 
  -5   7   5     1393.25     1329.40     31.84 o 
  -3   7   5     8926.69     8860.48    115.56 o 
  -1   7   5     6042.97     5906.69     69.42 o 
   1   7   5      515.68      546.22     17.99 o 
   3   7   5    10283.54    10095.61     88.56 o 
   5   7   5     1462.79     1407.59     21.04 o 
   7   7   5     7851.14     7798.25     81.22 o 
   9   7   5      997.46      995.30     22.09 o 
  11   7   5     3905.49     3886.96     48.42 o 
  13   7   5     2092.17     2116.99     36.70 o 
  15   7   5      240.33      242.81     19.81 o 
  17   7   5     3986.39     4018.59     68.66 o 
  19   7   5      321.54      396.07     37.22 o 
 -18   8   5     2761.57     2759.32    118.67 o 
 -16   8   5       29.24       11.01     28.73 o 
 -14   8   5     3223.11     3141.96     69.68 o 
 -12   8   5     1938.29     1964.81     52.98 o 
 -10   8   5     4150.75     4132.39     76.13 o 
  -8   8   5     6133.60     6177.38     87.78 o 
  -6   8   5      860.50      876.28     31.66 o 
  -4   8   5     7207.07     7304.39     99.08 o 
  -2   8   5      410.79      403.08     19.12 o 
   0   8   5     8396.77     8285.57     94.33 o 
   2   8   5     1615.79     1597.62     23.41 o 
   4   8   5     8436.13     8331.99     74.73 o 
   6   8   5     6463.53     6222.69     66.67 o 
   8   8   5     1319.42     1259.34     25.43 o 
  10   8   5    10324.26    10416.10    108.67 o 
  12   8   5      390.87      433.05     21.27 o 
  14   8   5     4366.73     4323.73     56.99 o 
  16   8   5      826.38      858.39     37.58 o 
 -17   9   5       81.21       24.75     33.60 o 
 -15   9   5       60.03       52.95     31.01 o 
 -13   9   5        3.65        7.72     27.97 o 
 -11   9   5       22.20        2.69     25.36 o 
  -9   9   5       78.51       66.61     24.12 o 
  -7   9   5      460.83      435.00     23.65 o 
  -5   9   5      365.81      366.69     22.03 o 
  -3   9   5      217.32      220.12     19.94 o 
  -1   9   5      574.03      550.86     21.87 o 
   1   9   5       88.10       88.07      9.18 o 
   3   9   5       67.60       76.47      9.93 o 
   5   9   5       49.35       50.41     11.28 o 
   7   9   5        5.60        9.45     13.51 o 
   9   9   5       89.14       92.00     15.32 o 
  11   9   5       19.89       16.92     16.66 o 
  13   9   5       84.19       72.56     19.29 o 
  15   9   5      145.69      173.76     24.20 o 
 -14  10   5      525.06      508.86     38.22 o 
 -12  10   5      787.64      805.51     51.79 o 
 -10  10   5     3002.02     3105.35     70.33 o 
  -8  10   5     3419.08     3437.98     72.13 o 
  -6  10   5     2189.05     2228.27     50.59 o 
  -4  10   5     4961.52     4961.36     76.82 o 
  -2  10   5       43.06       38.59     16.00 o 
   0  10   5     3919.49     3837.10     47.74 o 
   2  10   5      995.42     1022.48     23.46 o 
   4  10   5     2635.26     2541.14     37.48 o 
   6  10   5     2788.10     2771.30     46.96 o 
   8  10   5      145.58      145.27     22.16 o 
  10  10   5     3868.84     3856.68     57.90 o 
  12  10   5      253.28      243.08     31.83 o 
  14  10   5     1750.06     1754.31     70.46 o 
 -11  11   5     2080.92     2144.03     72.93 o 
  -9  11   5        6.87        1.81     30.37 o 
  -7  11   5     3458.09     3492.57     76.09 o 
  -5  11   5     2272.60     2362.99     62.12 o 
  -3  11   5     2591.91     2581.28     56.40 o 
  -1  11   5     4057.68     4051.72     69.36 o 
   1  11   5      624.87      697.73     26.56 o 
   3  11   5     6167.16     6081.10     88.33 o 
   5  11   5       39.16       31.05     18.80 o 
   7  11   5     7084.19     7235.81    139.88 o 
   9  11   5     1263.55     1195.63     57.25 o 
  11  11   5     2349.19     2343.62    107.37 o 
  -8  12   5      102.52       89.08     34.75 o 
  -6  12   5       12.65       31.39     34.77 o 
  -4  12   5      161.28      155.35     32.91 o 
  -2  12   5       46.88       53.61     30.96 o 
   0  12   5      642.23      649.49     38.86 o 
   2  12   5        1.56       -1.35     19.30 o 
   4  12   5       85.13       94.31     21.73 o 
   6  12   5        6.25       24.10     24.40 o 
 -22   0   6      269.03      246.79     34.05 o 
 -20   0   6     4513.67     4600.04    126.96 o 
 -18   0   6      164.60      148.43     27.31 o 
 -16   0   6     8445.01     8229.26    128.79 o 
 -14   0   6      902.55      932.23     31.66 o 
 -12   0   6    11151.62    11160.43    184.50 o 
 -10   0   6     7170.81     7018.06    135.14 o 
  -8   0   6     7109.83     7082.01    105.69 o 
  -6   0   6    10369.31    10498.67    153.00 o 
  -4   0   6     1456.11     1459.57     23.46 o 
  -2   0   6    24597.55    27408.12    389.80 o 
   0   0   6     1224.34     1323.16     33.06 o 
   2   0   6    19065.02    20297.59    252.66 o 
   4   0   6     4642.95     4596.10     54.02 o 
   6   0   6     1120.41     1097.73     22.59 o 
   8   0   6     3646.37     3583.58     50.62 o 
  10   0   6       28.62       57.08     25.98 o 
  12   0   6     9627.06     9429.20    187.14 o 
  14   0   6       11.39       14.00     24.09 o 
  16   0   6     8600.24     8953.21    166.48 o 
  18   0   6      698.65      748.00     68.90 o 
  20   0   6     1660.90     1647.01     67.82 o 
 -21   1   6        3.37       14.39     22.73 o 
 -19   1   6     1689.72     1648.03     40.43 o 
 -17   1   6      963.36      889.73     28.87 o 
 -15   1   6     1932.88     1840.45     31.05 o 
 -13   1   6     2286.47     2194.82     31.66 o 
 -11   1   6      125.51      118.94      9.74 o 
  -9   1   6     2219.49     2190.33     33.01 o 
  -7   1   6     1432.96     1412.37     23.14 o 
  -5   1   6     2166.56     2102.48     33.05 o 
  -3   1   6     3054.51     3060.33     38.20 o 
  -1   1   6     1238.69     1193.49     25.68 o 
   1   1   6     3465.93     3452.91     33.26 o 
   3   1   6      612.76      588.62     10.83 o 
   5   1   6     5409.17     5502.15     45.28 o 
   7   1   6        7.68        7.00      6.09 o 
   9   1   6     4181.33     4130.58     41.58 o 
  11   1   6      575.80      549.43     23.53 o 
  13   1   6      698.49      671.12     23.81 o 
  15   1   6      872.70      849.39     27.47 o 
  17   1   6       66.49       80.32     20.49 o 
  19   1   6      328.98      319.54     25.55 o 
  21   1   6       11.56       42.71     26.54 o 
 -22   2   6      125.68       93.29     22.88 o 
 -20   2   6      695.69      660.09     32.53 o 
 -18   2   6      608.84      545.19     40.54 o 
 -16   2   6     2555.57     2448.11     49.86 o 
 -14   2   6       38.27       24.25     12.68 o 
 -12   2   6     2405.08     2295.25     41.48 o 
 -10   2   6     1790.93     1677.76     28.97 o 
  -8   2   6      171.28      178.28     11.36 o 
  -6   2   6     1197.91     1184.33     21.66 o 
  -4   2   6        5.41        8.86      8.70 o 
  -2   2   6     4742.85     4986.55     58.59 o 
   0   2   6      422.26      496.54     16.39 o 
   2   2   6     5978.16     5936.90     75.31 o 
   4   2   6     1099.48     1066.48     13.67 o 
   6   2   6      990.09      939.65     13.31 o 
   8   2   6      890.30      889.94     18.06 o 
  10   2   6      214.04      185.80     11.49 o 
  12   2   6     2529.69     2460.39     34.52 o 
  14   2   6        3.41       -1.86     14.08 o 
  16   2   6     1292.07     1300.21     39.87 o 
  18   2   6      174.35      186.36     23.56 o 
  20   2   6       10.07       45.73     24.91 o 
 -21   3   6      383.12      406.02     27.43 o 
 -19   3   6     3482.75     3496.18     83.31 o 
 -17   3   6     5238.55     5221.18    112.31 o 
 -15   3   6     4327.51     4267.96     93.13 o 
 -13   3   6     8174.52     8269.80    155.87 o 
 -11   3   6     1029.70      985.11     31.33 o 
  -9   3   6    10332.05    10557.65    136.51 o 
  -7   3   6     2318.48     2206.08     37.43 o 
  -5   3   6    13674.95    14074.90    157.97 o 
  -3   3   6     8120.41     8185.44     93.78 o 
  -1   3   6     7634.73     7735.36     88.64 o 
   1   3   6     9563.00     9696.58    109.53 o 
   3   3   6     1056.03     1026.78     15.03 o 
   5   3   6    11517.28    11880.05     97.74 o 
   7   3   6      320.32      283.45     17.11 o 
   9   3   6     7781.31     7810.76    129.85 o 
  11   3   6     2648.17     2590.77     49.40 o 
  13   3   6     2162.66     2162.70     34.17 o 
  15   3   6     4536.57     4562.82     60.48 o 
  17   3   6      930.19      888.58     37.29 o 
  19   3   6     3128.66     3287.35     62.80 o 
 -20   4   6     2006.46     1998.29     59.93 o 
 -18   4   6        6.90      -30.24     30.24 o 
 -16   4   6     1299.72     1224.92     53.80 o 
 -14   4   6      284.55      259.33     23.17 o 
 -12   4   6     1780.08     1736.13     43.43 o 
 -10   4   6      953.40      943.22     28.87 o 
  -8   4   6     3597.72     3508.29     47.34 o 
  -6   4   6     4643.95     4601.83     66.32 o 
  -4   4   6       59.65       48.91     11.29 o 
  -2   4   6     4970.95     4780.12    145.59 o 
   0   4   6      730.43      725.53     27.56 o 
   2   4   6     3175.23     3218.33     33.79 o 
   4   4   6      698.63      718.80     12.45 o 
   6   4   6     1844.97     1773.01     22.59 o 
   8   4   6     2278.91     2238.54     30.45 o 
  10   4   6       37.24       35.10     11.04 o 
  12   4   6     1939.69     1899.99     34.77 o 
  14   4   6        6.12        1.25     15.38 o 
  16   4   6     1017.13     1032.25     43.19 o 
  18   4   6       10.44       19.81     27.55 o 
  20   4   6      944.53     1097.74     68.19 o 
 -19   5   6      315.57      292.66     35.58 o 
 -17   5   6     1282.20     1259.09     67.11 o 
 -15   5   6      446.15      405.48     27.44 o 
 -13   5   6      692.08      656.86     36.93 o 
 -11   5   6      655.01      752.84     35.26 o 
  -9   5   6     1285.23     1272.85     37.37 o 
  -7   5   6       80.02       91.10     14.60 o 
  -5   5   6     3264.03     3293.48     49.93 o 
  -3   5   6     2142.08     2140.89     32.38 o 
  -1   5   6     1483.24     1424.94     29.00 o 
   1   5   6     1568.87     1586.52     22.91 o 
   3   5   6       49.50       60.16      7.88 o 
   5   5   6      939.98      953.51     18.12 o 
   7   5   6      181.48      184.47     10.32 o 
   9   5   6      494.32      490.60     18.17 o 
  11   5   6      539.91      498.51     20.43 o 
  13   5   6      206.67      223.86     16.46 o 
  15   5   6      725.45      731.07     30.51 o 
  17   5   6      514.85      546.88     28.19 o 
  19   5   6      836.17      946.98     54.51 o 
 -18   6   6      534.72      465.67     33.67 o 
 -16   6   6     5721.08     5802.93    101.15 o 
 -14   6   6      360.27      349.45     27.59 o 
 -12   6   6     5704.30     5713.76     95.83 o 
 -10   6   6     3798.26     3840.51     70.06 o 
  -8   6   6     3451.28     3458.09     63.58 o 
  -6   6   6     8779.95     8883.37    116.77 o 
  -4   6   6      129.85      137.18     14.90 o 
  -2   6   6    10317.41    10330.76    131.98 o 
   0   6   6      974.39      990.03     25.13 o 
   2   6   6    11744.20    11688.75    125.75 o 
   4   6   6     1155.01     1171.11     21.86 o 
   6   6   6     6846.10     6734.73     70.69 o 
   8   6   6     6385.24     6352.20     63.74 o 
  10   6   6      196.22      206.21     14.21 o 
  12   6   6     7205.05     7153.43     78.81 o 
  14   6   6       64.28       67.98     18.10 o 
  16   6   6     2055.91     2021.77     43.86 o 
  18   6   6       76.00      119.58     24.63 o 
 -17   7   6     1015.57      941.68     72.20 o 
 -15   7   6      539.18      541.53     35.98 o 
 -13   7   6     2754.66     2873.01     64.37 o 
 -11   7   6       47.87       68.98     22.98 o 
  -9   7   6     3465.86     3517.15     67.00 o 
  -7   7   6       94.24      111.93     20.28 o 
  -5   7   6     4422.09     4325.73     64.63 o 
  -3   7   6      608.57      652.95     27.49 o 
  -1   7   6     2353.40     2320.79     36.81 o 
   1   7   6     2624.54     2531.43     41.18 o 
   3   7   6       11.05        5.16      9.48 o 
   5   7   6     2236.66     2221.16     29.78 o 
   7   7   6      240.31      232.69     12.71 o 
   9   7   6     1200.35     1163.09     25.93 o 
  11   7   6      132.49      127.98     15.81 o 
  13   7   6      953.57      916.13     33.19 o 
  15   7   6     1149.37     1156.59     52.84 o 
  17   7   6      248.24      246.75     25.95 o 
 -16   8   6      719.89      645.75     75.14 o 
 -14   8   6       62.19       52.49     28.41 o 
 -12   8   6      822.53      835.29     46.15 o 
 -10   8   6      151.29      143.13     25.27 o 
  -8   8   6     1140.93     1123.25     43.28 o 
  -6   8   6     1209.32     1185.99     54.52 o 
  -4   8   6        7.50       25.51     19.55 o 
  -2   8   6     1460.72     1418.88     28.91 o 
   0   8   6       55.71       63.47     15.20 o 
   2   8   6      830.56      801.98     21.03 o 
   4   8   6       10.85       19.42      9.70 o 
   6   8   6      119.80      121.30     11.98 o 
   8   8   6      513.45      512.28     22.06 o 
  10   8   6      295.25      295.71     17.02 o 
  12   8   6      966.85     1014.47     33.51 o 
  14   8   6      112.41      125.70     21.89 o 
 -15   9   6     2480.62     2470.73     80.81 o 
 -13   9   6     3620.14     3669.23     79.17 o 
 -11   9   6      226.89      225.72     29.83 o 
  -9   9   6     3631.39     3685.16    109.09 o 
  -7   9   6     1038.65     1018.11     45.38 o 
  -5   9   6     5001.01     4897.66     85.91 o 
  -3   9   6     3350.57     3332.93     65.07 o 
  -1   9   6     3891.65     3781.60     78.64 o 
   1   9   6     6554.57     6417.97     69.63 o 
   3   9   6       93.67      105.22     19.60 o 
   5   9   6     6040.68     5947.45     65.20 o 
   7   9   6      151.72      154.61     15.36 o 
   9   9   6     3409.32     3400.24     49.92 o 
  11   9   6      235.22      265.79     20.62 o 
  13   9   6     1629.23     1556.62     45.73 o 
 -12  10   6     1719.59     1704.94     62.86 o 
 -10  10   6     2238.80     2221.51     63.46 o 
  -8  10   6      678.35      644.74     47.08 o 
  -6  10   6     1279.98     1273.33     54.81 o 
  -4  10   6      215.04      258.61     28.00 o 
  -2  10   6     1482.85     1435.10     38.71 o 
   0  10   6       22.74       36.15     24.51 o 
   2  10   6     1962.39     1945.60     67.92 o 
   4  10   6      714.07      681.20     38.63 o 
   6  10   6      858.65      849.29     30.98 o 
   8  10   6     1100.80     1107.50     36.08 o 
  10  10   6      246.62      236.63     24.84 o 
  -9  11   6      127.47      136.37     34.73 o 
  -7  11   6      303.41      348.24     34.89 o 
  -5  11   6       70.12       82.67     30.91 o 
  -3  11   6      130.39      160.11     29.41 o 
  -1  11   6      559.81      571.21     44.56 o 
   1  11   6      295.33      297.21     35.47 o 
   3  11   6       71.91       47.72     53.15 o 
   5  11   6      301.96      324.86     27.42 o 
   7  11   6       23.85        1.86     30.65 o 
 -19   1   7        2.39      -15.42     19.11 o 
 -17   1   7     2854.65     2758.09     46.49 o 
 -15   1   7     1339.73     1318.75     29.53 o 
 -13   1   7     3004.99     2963.69     50.06 o 
 -11   1   7     4082.49     4037.42     59.67 o 
  -9   1   7     1477.28     1473.70     34.00 o 
  -7   1   7    13349.71    13965.81    175.12 o 
  -5   1   7      328.52      338.80     17.90 o 
  -3   1   7    11951.44    12383.23    154.67 o 
  -1   1   7     2382.62     2253.26     34.43 o 
   1   1   7     4361.71     4328.05     44.36 o 
   3   1   7     7913.45     7914.08     63.78 o 
   5   1   7     1835.51     1821.76     21.13 o 
   7   1   7    18411.31    18672.50    160.73 o 
   9   1   7       30.53       32.61     15.11 o 
  11   1   7     6589.04     6596.92     77.87 o 
  13   1   7     1699.32     1705.87     43.75 o 
  15   1   7      296.18      296.07     27.56 o 
  17   1   7     2288.98     2285.54     50.33 o 
  19   1   7       97.57      136.93     25.55 o 
 -20   2   7     1221.47     1064.29     40.44 o 
 -18   2   7     1516.11     1444.74     49.77 o 
 -16   2   7      412.29      353.66     30.29 o 
 -14   2   7     4219.49     4165.87     84.13 o 
 -12   2   7      223.89      226.70     17.92 o 
 -10   2   7    11714.34    11546.93    156.27 o 
  -8   2   7     1841.41     1808.27     33.98 o 
  -6   2   7    11148.49    11446.96    144.87 o 
  -4   2   7     6423.63     6479.91     76.20 o 
  -2   2   7     1648.87     1847.07     46.07 o 
   0   2   7    14035.37    14800.03    183.81 o 
   2   2   7      790.29      707.80     15.40 o 
   4   2   7     9725.29     9634.38    108.15 o 
   6   2   7     3888.15     3740.79     51.99 o 
   8   2   7     2830.17     2757.34     35.39 o 
  10   2   7     5878.09     5854.95     70.11 o 
  12   2   7      759.00      781.07     25.67 o 
  14   2   7     5716.06     5801.06     82.43 o 
  16   2   7       25.74       11.73     20.87 o 
  18   2   7     2706.36     2783.44     57.06 o 
 -19   3   7      156.19      130.85     28.02 o 
 -17   3   7      206.14      170.21     26.91 o 
 -15   3   7        0.38       19.33     22.59 o 
 -13   3   7       50.75       55.37     20.51 o 
 -11   3   7      134.72      150.14     19.97 o 
  -9   3   7      680.61      675.33     26.87 o 
  -7   3   7      225.54      209.93     14.85 o 
  -5   3   7      102.34      111.24     12.96 o 
  -3   3   7        1.03        7.32     11.29 o 
  -1   3   7        2.62        8.70      9.86 o 
   1   3   7      621.13      561.19     26.19 o 
   3   3   7      207.67      193.74      8.36 o 
   5   3   7      121.60      115.61      8.35 o 
   7   3   7       22.62        2.20     10.10 o 
   9   3   7       88.71       84.81     12.29 o 
  11   3   7       73.85       70.07     14.48 o 
  13   3   7        0.32        2.96     15.87 o 
  15   3   7        7.56       26.02     18.86 o 
  17   3   7       18.30       35.76     23.56 o 
 -18   4   7      672.82      638.06     71.05 o 
 -16   4   7     1202.32     1207.56     48.02 o 
 -14   4   7     3338.27     3389.21     68.39 o 
 -12   4   7      572.06      570.26     35.89 o 
 -10   4   7     6668.92     6796.41    128.67 o 
  -8   4   7     2775.07     2711.01     79.69 o 
  -6   4   7     4622.57     4616.20     65.93 o 
  -4   4   7     4401.05     4336.32     61.25 o 
  -2   4   7      777.77      839.81     26.50 o 
   0   4   7    11352.92    11459.90    189.60 o 
   2   4   7      275.19      264.33     14.28 o 
   4   4   7    12588.81    12693.51    117.16 o 
   6   4   7     2563.04     2559.13     32.84 o 
   8   4   7     5003.13     4923.58     55.32 o 
  10   4   7     4884.88     4887.40     78.22 o 
  12   4   7      623.50      616.98     26.25 o 
  14   4   7     3286.85     3300.04     50.43 o 
  16   4   7      292.86      300.94     41.77 o 
  18   4   7      551.13      618.42     41.48 o 
 -17   5   7     2795.70     2787.18     81.80 o 
 -15   5   7     1483.28     1556.67     61.65 o 
 -13   5   7     4336.38     4269.91     96.01 o 
 -11   5   7     5450.07     5664.58    115.53 o 
  -9   5   7      912.85      987.28     67.91 o 
  -7   5   7     8588.69     8806.44    164.17 o 
  -5   5   7       25.49       66.93     17.05 o 
  -3   5   7    12302.36    12703.43    183.93 o 
  -1   5   7     1544.24     1586.14     51.40 o 
   1   5   7     5035.88     5124.05     67.11 o 
   3   5   7     8865.97     8659.57     95.27 o 
   5   5   7       34.99       49.16      9.71 o 
   7   5   7     8592.98     8598.08     97.27 o 
   9   5   7       60.79       82.41     14.03 o 
  11   5   7     5116.59     5081.37     64.58 o 
  13   5   7     1207.15     1242.87     52.28 o 
  15   5   7     1865.85     1823.74     41.84 o 
  17   5   7     4101.48     4186.95     72.30 o 
 -16   6   7        4.13      -13.94     34.46 o 
 -14   6   7        2.58       20.60     31.11 o 
 -12   6   7       43.27       59.92     24.32 o 
 -10   6   7        3.93        2.43     21.35 o 
  -8   6   7       14.89       35.66     43.31 o 
  -6   6   7        1.52        1.33     21.54 o 
  -4   6   7      555.55      562.91     38.26 o 
  -2   6   7       28.04       36.21     16.64 o 
   0   6   7      281.35      286.42     15.21 o 
   2   6   7       32.67       42.68     11.03 o 
   4   6   7      139.44      138.01     14.56 o 
   6   6   7       14.73       10.61     11.44 o 
   8   6   7       78.87       85.05     13.65 o 
  10   6   7       54.62       49.80     15.51 o 
  12   6   7        1.31       -4.22     17.14 o 
  14   6   7       14.74       29.20     19.84 o 
  16   6   7       58.85       78.87     23.79 o 
 -15   7   7      437.33      418.54     33.25 o 
 -13   7   7     2322.66     2352.90     60.94 o 
 -11   7   7     2744.63     2711.59    115.31 o 
  -9   7   7      548.38      557.55     35.04 o 
  -7   7   7     5578.41     5499.67     92.40 o 
  -5   7   7       14.46       47.05     20.06 o 
  -3   7   7     8222.21     8353.53    157.87 o 
  -1   7   7     1380.20     1383.46     45.18 o 
   1   7   7     2745.52     2721.00     38.17 o 
   3   7   7     6942.68     6860.05     88.29 o 
   5   7   7       14.25       13.70     14.94 o 
   7   7   7     6073.59     6083.95     72.36 o 
   9   7   7        6.81        4.93     14.77 o 
  11   7   7     2917.53     2906.87     46.29 o 
  13   7   7      341.67      340.43     21.91 o 
 -14   8   7     2774.20     2898.69     71.53 o 
 -12   8   7      118.56      145.73     29.37 o 
 -10   8   7     5305.95     5439.66     96.59 o 
  -8   8   7     1709.30     1749.46     51.79 o 
  -6   8   7     3367.41     3428.87     68.13 o 
  -4   8   7     4391.13     4412.62     77.97 o 
  -2   8   7      307.19      290.55     20.74 o 
   0   8   7     6808.32     6635.93     86.22 o 
   2   8   7        3.44      -12.53     15.95 o 
   4   8   7     8285.23     8013.59    102.16 o 
   6   8   7     1255.88     1194.66     27.42 o 
   8   8   7     3408.51     3247.65     46.74 o 
  10   8   7     5382.88     5318.21     68.43 o 
  12   8   7       84.16      101.86     24.06 o 
 -11   9   7        8.27       23.40     30.13 o 
  -9   9   7      224.22      202.11     30.41 o 
  -7   9   7      296.76      323.02     29.37 o 
  -5   9   7       27.66       49.09     32.45 o 
  -3   9   7      341.92      356.29     26.45 o 
  -1   9   7      211.85      178.63     22.50 o 
   1   9   7       37.71       16.29     21.21 o 
   3   9   7        2.47      -10.31     21.84 o 
   5   9   7       10.20       17.20     22.36 o 
   7   9   7        4.88        6.39     15.86 o 
   9   9   7       64.46       65.28     25.85 o 
  -8  10   7      403.63      386.26     34.78 o 
  -6  10   7     4190.35     4215.45     84.70 o 
  -4  10   7     2057.53     2106.03     59.29 o 
  -2  10   7      215.88      224.46     26.22 o 
   0  10   7     2846.41     2793.83     80.41 o 
   2  10   7      161.83      187.91     54.50 o 
   4  10   7     2681.15     2545.19     59.34 o 
   6  10   7     1040.25      977.74     56.00 o 
 -18   0   8     1369.58     1308.70     51.86 o 
 -16   0   8     3583.76     3619.67     83.24 o 
 -14   0   8      592.79      590.53     76.77 o 
 -12   0   8     7480.34     7436.79    204.72 o 
 -10   0   8      295.14      275.58     41.34 o 
  -8   0   8     7023.60     7182.86    192.91 o 
  -6   0   8     1550.16     1586.57     68.90 o 
  -4   0   8     4157.43     4468.37    124.01 o 
  -2   0   8     7511.05     8080.62    120.42 o 
   0   0   8      989.60     1061.34     43.23 o 
   2   0   8    11629.22    11884.65    234.11 o 
   4   0   8      217.60      219.54     15.93 o 
   6   0   8     2828.22     2782.59     51.14 o 
   8   0   8     1234.60     1277.56     33.90 o 
  10   0   8     1738.13     1715.00     55.74 o 
  12   0   8     4308.67     4202.13    128.93 o 
  14   0   8     2891.89     2863.42     87.60 o 
  16   0   8     5714.93     5924.46    123.59 o 
 -17   1   8       75.66       65.79     24.14 o 
 -15   1   8     1414.88     1378.93     67.98 o 
 -13   1   8      611.28      532.09     26.51 o 
 -11   1   8      337.83      376.41     22.35 o 
  -9   1   8     1292.10     1330.40     30.48 o 
  -7   1   8      104.57      114.06     13.10 o 
  -5   1   8     2527.97     2588.11     59.38 o 
  -3   1   8      205.49      239.69     13.35 o 
  -1   1   8     2873.28     2832.48     57.39 o 
   1   1   8      284.21      295.39     14.50 o 
   3   1   8     2192.78     2147.62     25.25 o 
   5   1   8     1335.26     1351.29     20.50 o 
   7   1   8      818.14      827.46     20.36 o 
   9   1   8     2004.14     2028.94     35.08 o 
  11   1   8        0.42       -5.00     18.21 o 
  13   1   8      685.25      699.75     35.10 o 
  15   1   8      273.36      301.68     24.55 o 
  17   1   8      189.82      229.29     25.85 o 
 -18   2   8      670.65      616.94     37.85 o 
 -16   2   8      622.47      600.48     34.76 o 
 -14   2   8      180.11      182.98     23.13 o 
 -12   2   8     1624.77     1566.16     44.02 o 
 -10   2   8      558.02      597.73     27.83 o 
  -8   2   8      460.22      513.55     25.09 o 
  -6   2   8      533.01      546.33     26.14 o 
  -4   2   8      472.71      484.77     29.99 o 
  -2   2   8     1739.77     1843.38     32.94 o 
   0   2   8      740.65      714.89     22.73 o 
   2   2   8     3964.74     3992.17     49.49 o 
   4   2   8       13.44        5.16      9.32 o 
   6   2   8     1005.54      971.56     32.42 o 
   8   2   8      102.90      106.47     14.56 o 
  10   2   8      412.76      432.26     20.66 o 
  12   2   8      789.36      788.05     35.09 o 
  14   2   8      377.55      379.50     24.55 o 
  16   2   8      971.13     1028.60     42.07 o 
 -17   3   8      848.94      813.35     46.77 o 
 -15   3   8     5063.71     5024.57     90.39 o 
 -13   3   8     1537.52     1548.49     46.93 o 
 -11   3   8     2908.01     2895.80     80.32 o 
  -9   3   8     3679.06     3778.68     67.71 o 
  -7   3   8       83.91      111.90     18.24 o 
  -5   3   8     9581.69     9996.47    141.21 o 
  -3   3   8      352.04      388.56     23.05 o 
  -1   3   8     8621.36     8843.69    113.79 o 
   1   3   8     1154.21     1232.07     31.18 o 
   3   3   8     3624.86     3661.96     46.14 o 
   5   3   8     4304.95     4387.17     49.84 o 
   7   3   8      799.31      801.68     32.13 o 
   9   3   8     6366.48     6368.77    117.43 o 
  11   3   8       21.97       15.58     16.63 o 
  13   3   8     3810.04     3872.23     63.90 o 
  15   3   8      853.40      968.54     44.32 o 
 -16   4   8      844.96      812.88     46.90 o 
 -14   4   8        3.33      -13.34     24.27 o 
 -12   4   8      998.51      950.53     42.27 o 
 -10   4   8        2.20       21.65     20.86 o 
  -8   4   8     3195.41     3236.54     61.66 o 
  -6   4   8      835.32      858.49     33.81 o 
  -4   4   8     1128.57     1153.34     34.76 o 
  -2   4   8     2547.73     2542.34     48.43 o 
   0   4   8       10.13       28.18     15.03 o 
   2   4   8     1854.31     1872.67     30.01 o 
   4   4   8       20.51       25.12     14.45 o 
   6   4   8     1935.00     1922.74     29.05 o 
   8   4   8      347.69      353.81     16.16 o 
  10   4   8      772.48      747.04     28.89 o 
  12   4   8     1055.83      972.19     33.08 o 
  14   4   8      276.71      272.79     24.89 o 
 -15   5   8      683.22      671.77     70.65 o 
 -13   5   8       28.58       33.78     25.19 o 
 -11   5   8      824.52      769.05     51.36 o 
  -9   5   8      219.79      191.71     23.46 o 
  -7   5   8      143.33      142.07     20.75 o 
  -5   5   8     2103.27     2187.70     48.10 o 
  -3   5   8      187.10      163.47     18.92 o 
  -1   5   8     1515.45     1547.69     38.39 o 
   1   5   8      276.87      293.08     15.95 o 
   3   5   8      218.35      221.41     16.37 o 
   5   5   8      395.42      433.39     25.57 o 
   7   5   8       13.13       17.23     12.04 o 
   9   5   8      753.27      722.21     27.22 o 
  11   5   8       24.75       24.16     17.60 o 
  13   5   8      693.67      717.23     35.50 o 
 -14   6   8       44.19        8.94     47.58 o 
 -12   6   8     3202.90     3274.06     71.10 o 
 -10   6   8      405.94      434.61     58.83 o 
  -8   6   8     4390.90     4556.75     95.16 o 
  -6   6   8     2582.85     2560.90     55.30 o 
  -4   6   8     1504.77     1570.94     43.56 o 
  -2   6   8     5439.09     5564.15     89.99 o 
   0   6   8      640.00      667.08     30.46 o 
   2   6   8     6565.77     6676.30     87.22 o 
   4   6   8      615.21      555.34     27.97 o 
   6   6   8     6078.28     6027.07     80.53 o 
   8   6   8      900.49      929.83     24.75 o 
  10   6   8     1811.67     1804.76     36.77 o 
  12   6   8     3693.75     3728.55     55.80 o 
 -13   7   8      687.71      686.91     58.85 o 
 -11   7   8      871.15      837.04     93.50 o 
  -9   7   8     1257.06     1287.66     49.19 o 
  -7   7   8      252.40      243.37     26.41 o 
  -5   7   8     1863.40     1838.97     49.24 o 
  -3   7   8       22.02        6.12     20.82 o 
  -1   7   8     1795.20     1795.86     37.67 o 
   1   7   8      681.11      659.56     30.12 o 
   3   7   8      278.19      278.33     18.71 o 
   5   7   8     1561.20     1544.28     37.16 o 
   7   7   8       32.39       43.05     19.04 o 
   9   7   8     1103.47     1072.32     31.35 o 
  11   7   8      107.43      127.96     19.69 o 
 -10   8   8       72.78       43.83     34.08 o 
  -8   8   8      791.40      875.16     58.41 o 
  -6   8   8      133.67      153.46     31.29 o 
  -4   8   8      201.61      221.37     23.56 o 
  -2   8   8      645.95      610.86     31.81 o 
   0   8   8        7.16       12.54     18.29 o 
   2   8   8      310.91      313.08     20.70 o 
   4   8   8       54.00       27.39     18.76 o 
   6   8   8      202.27      228.43     23.61 o 
   8   8   8      294.46      313.40     24.32 o 
  -7   9   8       15.17       42.32     38.38 o 
  -5   9   8     4047.68     4116.79     98.80 o 
  -3   9   8       84.39       35.91     31.29 o 
  -1   9   8     5252.92     4991.92    240.15 o 
   1   9   8     1044.27     1136.31     69.47 o 
   3   9   8     1769.34     1740.57     63.21 o 
   5   9   8     2452.63     2419.02     58.98 o 
 -15   1   9      208.72      161.44     38.97 o 
 -13   1   9     3358.57     3342.43     88.38 o 
 -11   1   9     1065.08     1096.42     57.75 o 
  -9   1   9     3461.01     3562.57     84.91 o 
  -7   1   9     5800.76     6145.85    121.10 o 
  -5   1   9      719.03      730.78     26.06 o 
  -3   1   9     8143.17     8265.03    107.74 o 
  -1   1   9      132.14      134.84     15.34 o 
   1   1   9     4201.43     4109.89     59.18 o 
   3   1   9     1713.22     1627.55     35.38 o 
   5   1   9     3560.41     3563.80     50.68 o 
   7   1   9     6199.59     6169.94     75.69 o 
   9   1   9      862.95      903.61     45.74 o 
  11   1   9     3542.90     3647.34     61.72 o 
  13   1   9      330.02      329.68     24.85 o 
 -14   2   9     2159.06     2196.28     55.53 o 
 -12   2   9      544.12      497.73     30.52 o 
 -10   2   9     7517.68     7571.20    119.30 o 
  -8   2   9       23.80       51.65     16.74 o 
  -6   2   9     7848.97     7887.39    224.74 o 
  -4   2   9     1196.89     1119.03     30.61 o 
  -2   2   9     2540.98     2776.23     45.27 o 
   0   2   9     6665.03     6768.63    103.26 o 
   2   2   9       73.32      109.13     13.52 o 
   4   2   9     7222.67     7023.68     91.95 o 
   6   2   9      354.81      316.49     15.47 o 
   8   2   9     3326.60     3226.77     68.06 o 
  10   2   9     1265.81     1303.17     39.50 o 
  12   2   9     1777.51     1887.12     46.86 o 
 -13   3   9       54.41       34.33     24.12 o 
 -11   3   9      277.18      277.22     25.07 o 
  -9   3   9      283.67      278.30     23.13 o 
  -7   3   9        4.73       13.06     19.70 o 
  -5   3   9       50.63       44.02     19.65 o 
  -3   3   9        5.43        3.20     18.11 o 
  -1   3   9      171.13      134.80     18.34 o 
   1   3   9      546.12      548.29     36.08 o 
   3   3   9        0.48        9.20     15.70 o 
   5   3   9       81.72       98.60     17.12 o 
   7   3   9        2.24       15.14     20.53 o 
   9   3   9        0.25      -11.06     17.05 o 
  11   3   9        1.89       24.73     21.66 o 
 -12   4   9       26.36       44.09     25.48 o 
 -10   4   9     6148.41     6036.09    172.40 o 
  -8   4   9      229.97      184.75     23.75 o 
  -6   4   9     5080.63     5045.16    104.39 o 
  -4   4   9      895.19      899.08     39.09 o 
  -2   4   9     2452.65     2545.48     51.49 o 
   0   4   9     4863.89     4841.12     67.48 o 
   2   4   9      623.99      642.43     28.75 o 
   4   4   9     7200.59     7190.59     94.13 o 
   6   4   9       24.97        5.04     17.41 o 
   8   4   9     3277.56     3290.56     48.59 o 
  10   4   9      943.32      939.40     32.91 o 
 -11   5   9     1207.34     1199.05     49.24 o 
  -9   5   9     2539.50     2571.73     79.58 o 
  -7   5   9     3443.50     3355.24     66.27 o 
  -5   5   9      765.44      814.78     44.97 o 
  -3   5   9     5888.32     6021.55     96.90 o 
  -1   5   9        9.89       23.21     16.96 o 
   1   5   9     4954.99     4924.08     69.65 o 
   3   5   9     3275.24     3190.43     51.99 o 
   5   5   9     1081.69     1079.58     34.24 o 
   7   5   9     4562.97     4434.78     79.27 o 
   9   5   9      369.22      360.76     20.98 o 
 -10   6   9        2.18        8.65     26.04 o 
  -8   6   9        4.98       -7.41     24.61 o 
  -6   6   9       94.48       91.81     24.28 o 
  -4   6   9      297.89      313.34     25.74 o 
  -2   6   9       52.00       55.90     18.36 o 
   0   6   9      100.68      104.44     22.16 o 
   2   6   9       88.62       77.93     18.86 o 
   4   6   9        5.80       10.69     18.66 o 
   6   6   9       64.55       77.97     19.85 o 
   8   6   9       26.18       34.32     21.56 o 
  -7   7   9     2642.67     2662.26     63.93 o 
  -5   7   9      611.27      600.71     43.28 o 
  -3   7   9     4455.87     4454.98     78.41 o 
  -1   7   9       15.86       19.65     23.03 o 
   1   7   9     3228.20     3218.77     54.63 o 
   3   7   9     2518.79     2474.13     48.04 o 
   5   7   9      683.40      718.74     36.47 o 
 -10   0  10      458.52      484.24     55.12 o 
  -8   0  10     3691.72     3743.98    125.98 o 
  -6   0  10        2.72        1.97     39.37 o 
  -4   0  10     3753.57     3753.83    118.11 o 
  -2   0  10     1209.95     1236.18     70.86 o 
   0   0  10     3432.40     3383.76    106.30 o 
   2   0  10     4933.54     5009.05     83.57 o 
   4   0  10      621.23      645.34     50.11 o 
   6   0  10     2896.55     2946.26     76.49 o 
   8   0  10       16.92       51.36     62.99 o 
  -9   1  10      411.47      386.39     49.21 o 
  -7   1  10      213.60      178.74     33.46 o 
  -5   1  10     1227.72     1229.67     53.57 o 
  -3   1  10      293.29      287.51     27.84 o 
  -1   1  10     1630.11     1542.99     42.77 o 
   1   1  10      192.17      199.91     16.81 o 
   3   1  10     1501.24     1455.44     37.46 o 
   5   1  10       78.30       72.20     21.31 o 
   7   1  10      941.08      896.61     38.21 o 
   9   1  10      705.58      809.71     39.13 o 
 -10   2  10       15.94        6.95     34.08 o 
  -8   2  10      651.70      548.74     33.39 o 
  -6   2  10       31.00        0.29     20.51 o 
  -4   2  10      747.64      716.91     37.06 o 
  -2   2  10      106.19      110.74     21.19 o 
   0   2  10     1742.69     1697.01     38.09 o 
   2   2  10     1083.63     1096.94     34.89 o 
   4   2  10      439.89      425.27     25.57 o 
   6   2  10      540.66      554.52     30.28 o 
   8   2  10        2.35        0.52     21.66 o 
  -9   3  10      460.05      448.30     36.31 o 
  -7   3  10     1297.01     1296.77     45.18 o 
  -5   3  10     3890.66     3942.14     72.31 o 
  -3   3  10      676.72      679.12     36.74 o 
  -1   3  10     5177.97     5162.86     72.95 o 
   1   3  10       96.26       82.28     18.93 o 
   3   3  10     3615.27     3640.26     57.98 o 
   5   3  10      711.65      742.87     35.06 o 
   7   3  10     2495.87     2487.06     57.06 o 
  -6   4  10        2.45        0.02     23.72 o 
  -4   4  10     1536.70     1500.34     46.39 o 
  -2   4  10      716.96      646.88     39.19 o 
   0   4  10      333.77      325.00     33.02 o 
   2   4  10      712.69      626.40     33.44 o 
   4   4  10      395.49      404.18     22.61 o 
   6   4  10     1006.59     1003.94     37.56 o 
  -5   5  10      931.98      944.21     69.91 o 
  -3   5  10       43.92       21.41     28.31 o 
  -1   5  10     1076.45     1068.19     41.96 o 
   1   5  10        1.19       15.75     19.68 o 
   3   5  10      300.38      291.48     22.64 o 
                                                 
